# Supplementary material for: The Dark Side of the pollen: BSA-seq identified genomic regions linked to male sterility in globe artichoke
Source: BMC Plant Biol. 2024 May 17;24:415. doi: 10.1186/s12870-024-05119-z (PMC11100218; doi:10.1186/s12870-024-05119-z)
Supplement: Supplementary file 1 — Supplementary Material 1 [file 12870_2024_5119_MOESM1_ESM.xls]

## Sheet: LEGEND_TABLE_S1
Supplementary Table 1 - G’ Statistics on selected QTL for male sterility: SNP information, with DeltaSNP and G’ values on four chromosomal peak regions (one on chromosome 4 and 12; two on chromosome 14) are reported.

## Sheet: CHR4_QTL
qtl	CHROM	POS	REF	ALT	AD_REF,LOW	AD_ALT,LOW	DP,LOW	GQ,LOW	PL,LOW	SNPindex,LOW	AD_REF,HIGH	AD_ALT,HIGH	DP,HIGH	GQ,HIGH	PL,HIGH	SNPindex,HIGH	REF_FRQ	deltaSNP	nSNPs	tricubeDeltaSNP	minDP	tricubeDP	CI_90	CI_95	CI_99	G	Gprime	pvalue	negLog10Pval	qvalue
6	4	7544909	T	C	17	25	42	99	255,0,255	0.595238	12	18	30	99	243,0,216	0.6	0.402778	0.0047619	3322	0.236609	30	26	-0.346154	-0.384615	-0.5	0.00165003	7.99506	0	Inf	0
6	4	7544944	C	T	30	12	42	99	173,0,255	0.285714	20	11	31	99	175,0,255	0.354839	0.684932	0.0691244	3322	0.236609	31	26	-0.346154	-0.384615	-0.5	0.393179	7.99508	0	Inf	0
6	4	7544952	G	A	29	12	41	99	176,0,255	0.292683	15	12	27	99	208,0,255	0.444444	0.647059	0.151762	3322	0.236608	27	26	-0.346154	-0.384615	-0.5	1.62986	7.99508	0	Inf	0
6	4	7544957	T	A	30	12	42	99	169,0,255	0.285714	15	12	27	99	221,0,255	0.444444	0.652174	0.15873	3322	0.236608	27	26	-0.346154	-0.384615	-0.5	1.80992	7.99509	0	Inf	0
6	4	7544981	A	G	18	18	36	99	244,0,255	0.5	7	14	21	99	255,0,135	0.666667	0.438596	0.166667	3321	0.236608	21	26	-0.346154	-0.384615	-0.5	1.51676	7.9951	0	Inf	0
6	4	7545027	A	C	22	14	36	99	194,0,255	0.388889	6	15	21	99	232,0,111	0.714286	0.491228	0.325397	3321	0.236607	21	26	-0.346154	-0.384615	-0.5	5.76002	7.99512	0	Inf	0
6	4	7546057	A	G	16	31	47	99	255,0,245	0.659574	8	26	34	99	171,0,159	0.764706	0.296296	0.105131	3315	0.236594	34	26	-0.346154	-0.384615	-0.5	1.06207	7.99569	0	Inf	0
6	4	7546081	T	C	18	31	49	99	255,0,255	0.632653	4	24	28	99	174,0,97	0.857143	0.285714	0.22449	3315	0.236593	28	26	-0.346154	-0.384615	-0.5	4.7292	7.9957	0	Inf	0
6	4	7546103	A	G	17	30	47	99	255,0,245	0.638298	5	29	34	99	228,0,107	0.852941	0.271605	0.214643	3315	0.236593	34	26	-0.346154	-0.384615	-0.5	4.83772	7.99572	0	Inf	0
6	4	7546263	A	G	29	13	42	99	188,0,255	0.309524	23	9	32	99	114,0,255	0.28125	0.702703	-0.0282738	3315	0.236591	32	26	-0.346154	-0.384615	-0.5	0.0696912	7.9958	0	Inf	0
6	4	7546267	T	C	18	25	43	99	255,0,255	0.581395	5	17	22	99	231,0,100	0.772727	0.353846	0.191332	3315	0.236591	22	26	-0.346154	-0.384615	-0.5	2.42509	7.99581	0	Inf	0
6	4	7546290	C	T	33	18	51	99	237,0,255	0.352941	14	11	25	99	210,0,255	0.44	0.618421	0.0870588	3315	0.236591	25	26	-0.346154	-0.384615	-0.5	0.534613	7.99582	0	Inf	0
6	4	7546319	G	A	29	19	48	99	255,0,255	0.395833	12	13	25	99	255,0,255	0.52	0.561644	0.124167	3315	0.23659	25	26	-0.346154	-0.384615	-0.5	1.02627	7.99584	0	Inf	0
6	4	7546366	GT	GTT	30	21	51	99	255,0,237	0.411765	21	11	32	99	115,0,208	0.34375	0.614458	-0.0680147	3314	0.23659	32	26	-0.346154	-0.384615	-0.5	0.38634	7.99586	0	Inf	0
6	4	7549207	C	T	20	6	26	99	128,0,255	0.230769	9	21	30	99	255,0,117	0.7	0.517857	0.469231	3324	0.236552	26	26	-0.346154	-0.384615	-0.5	12.8186	7.99743	0	Inf	0
6	4	7549302	G	A	29	7	36	99	96,0,255	0.194444	17	29	46	99	255,0,255	0.630435	0.560976	0.43599	3325	0.236551	36	26	-0.346154	-0.384615	-0.5	16.3835	7.99748	0	Inf	0
6	4	7549389	C	T	30	10	40	99	157,0,255	0.25	19	21	40	99	255,0,234	0.525	0.6125	0.275	3325	0.23655	40	26	-0.346154	-0.384615	-0.5	6.48012	7.99753	0	Inf	0
6	4	7549581	C	G	28	12	40	99	205,0,255	0.3	21	24	45	99	255,0,255	0.533333	0.576471	0.233333	3329	0.236547	40	26	-0.346154	-0.384615	-0.5	4.78672	7.99763	0	Inf	0
6	4	7549601	T	C	28	11	39	99	211,0,255	0.282051	20	25	45	99	255,0,255	0.555556	0.571429	0.273504	3327	0.236547	39	26	-0.346154	-0.384615	-0.5	6.50136	7.99764	0	Inf	0
6	4	7549830	G	A	26	7	33	99	124,0,255	0.212121	13	35	48	99	255,0,245	0.729167	0.481481	0.517045	3331	0.236544	33	26	-0.346154	-0.384615	-0.5	22.0007	7.99777	0	Inf	0
6	4	7550103	G	A	27	7	34	99	103,0,255	0.205882	18	32	50	99	255,0,255	0.64	0.535714	0.434118	3331	0.23654	34	26	-0.346154	-0.384615	-0.5	16.1034	7.99792	0	Inf	0
6	4	7550108	G	T	28	8	36	99	126,0,255	0.222222	16	28	44	99	255,0,255	0.636364	0.55	0.414141	3331	0.23654	36	26	-0.346154	-0.384615	-0.5	14.281	7.99792	0	Inf	0
6	4	7550258	C	T	24	6	30	99	105,0,255	0.2	13	33	46	99	255,0,200	0.717391	0.486842	0.517391	3332	0.236538	30	26	-0.346154	-0.384615	-0.5	20.5048	7.998	0	Inf	0
6	4	7551456	G	A	16	7	23	99	183,0,255	0.304348	7	17	24	99	234,0,148	0.708333	0.489362	0.403986	3331	0.236522	23	26	-0.346154	-0.384615	-0.5	7.89282	7.99866	0	Inf	0
6	4	7551476	A	G	15	7	22	99	173,0,255	0.318182	9	16	25	99	211,0,144	0.64	0.510638	0.321818	3331	0.236522	22	26	-0.346154	-0.384615	-0.5	4.94203	7.99868	0	Inf	0
6	4	7551496	A	G	14	7	21	99	176,0,255	0.333333	12	21	33	99	255,0,185	0.636364	0.481481	0.30303	3331	0.236522	21	26	-0.346154	-0.384615	-0.5	4.79041	7.99869	0	Inf	0
6	4	7551956	T	G	21	5	26	99	104,0,255	0.192308	12	11	23	99	227,0,220	0.478261	0.673469	0.285953	3329	0.236516	23	26	-0.346154	-0.384615	-0.5	4.60807	7.99894	0	Inf	0
6	4	7552014	G	A	17	7	24	99	148,0,255	0.291667	14	10	24	99	207,0,255	0.416667	0.645833	0.125	3327	0.236515	24	26	-0.346154	-0.384615	-0.5	0.822972	7.99897	0	Inf	0
6	4	7552070	C	G	19	6	25	99	138,0,255	0.24	13	8	21	99	166,0,255	0.380952	0.695652	0.140952	3329	0.236514	21	26	-0.346154	-0.384615	-0.5	1.07011	7.999	0	Inf	0
6	4	7552076	A	G	19	5	24	99	107,0,255	0.208333	13	12	25	99	225,0,255	0.48	0.653061	0.271667	3329	0.236514	24	26	-0.346154	-0.384615	-0.5	4.08117	7.99901	0	Inf	0
6	4	7552126	C	T	21	5	26	99	104,0,255	0.192308	13	18	31	99	255,0,179	0.580645	0.596491	0.388337	3329	0.236514	26	26	-0.346154	-0.384615	-0.5	9.26076	7.99903	0	Inf	0
6	4	7552594	A	T	21	8	29	99	123,0,255	0.275862	9	11	20	99	208,0,193	0.55	0.612245	0.274138	3327	0.236507	20	26	-0.346154	-0.384615	-0.5	3.75016	7.99929	0	Inf	0
6	4	7552599	T	G	22	8	30	99	115,0,255	0.266667	9	11	20	99	255,0,196	0.55	0.62	0.283333	3327	0.236507	20	26	-0.346154	-0.384615	-0.5	4.08595	7.99929	0	Inf	0
6	4	7552621	C	T	21	7	28	99	114,0,255	0.25	9	12	21	99	255,0,189	0.571429	0.612245	0.321429	3325	0.236507	21	26	-0.346154	-0.384615	-0.5	5.26496	7.99931	0	Inf	0
6	4	7552758	G	T	19	11	30	99	200,0,255	0.366667	10	11	21	99	232,0,235	0.52381	0.568627	0.157143	3320	0.236505	21	26	-0.346154	-0.384615	-0.5	1.24318	7.99938	0	Inf	0
6	4	7552785	A	G	19	10	29	99	183,0,255	0.344828	9	12	21	99	255,0,205	0.571429	0.56	0.226601	3320	0.236505	21	26	-0.346154	-0.384615	-0.5	2.54806	7.9994	0	Inf	0
6	4	7552852	G	A	25	5	30	99	112,0,255	0.166667	12	10	22	99	255,0,192	0.454545	0.711538	0.287879	3319	0.236504	22	26	-0.346154	-0.384615	-0.5	5.12984	7.99943	0	Inf	0
6	4	7552910	T	G	20	7	27	99	138,0,255	0.259259	13	11	24	99	189,0,214	0.458333	0.647059	0.199074	3317	0.236503	24	26	-0.346154	-0.384615	-0.5	2.21597	7.99946	0	Inf	0
6	4	7552919	G	A	23	7	30	99	120,0,255	0.233333	13	11	24	99	197,0,255	0.458333	0.666667	0.225	3317	0.236503	24	26	-0.346154	-0.384615	-0.5	3.04296	7.99947	0	Inf	0
6	4	7552964	G	A	25	12	37	99	194,0,255	0.324324	14	12	26	99	239,0,255	0.461538	0.619048	0.137214	3316	0.236503	26	26	-0.346154	-0.384615	-0.5	1.21455	7.99949	0	Inf	0
6	4	7553212	G	A	34	8	42	99	139,0,255	0.190476	13	18	31	99	255,0,212	0.580645	0.643836	0.390169	3311	0.236499	31	26	-0.346154	-0.384615	-0.5	12.0064	7.99963	0	Inf	0
6	4	7553268	A	G	25	8	33	99	167,0,255	0.242424	17	25	42	99	255,0,226	0.595238	0.56	0.352814	3307	0.236498	33	26	-0.346154	-0.384615	-0.5	9.64362	7.99966	0	Inf	0
6	4	7553331	T	C	20	5	25	99	114,0,255	0.2	13	19	32	99	255,0,232	0.59375	0.578947	0.39375	3307	0.236498	25	26	-0.346154	-0.384615	-0.5	9.34191	7.9997	0	Inf	0
6	4	7553419	C	T	14	8	22	99	161,0,255	0.363636	12	16	28	99	255,0,216	0.571429	0.52	0.207792	3307	0.236496	22	26	-0.346154	-0.384615	-0.5	2.15064	7.99975	0	Inf	0
6	4	7553466	T	C	16	9	25	99	192,0,255	0.36	7	23	30	99	255,0,111	0.766667	0.418182	0.406667	3307	0.236496	25	26	-0.346154	-0.384615	-0.5	9.49954	7.99977	0	Inf	0
6	4	7553497	A	G	18	11	29	99	193,0,255	0.37931	9	25	34	99	255,0,149	0.735294	0.428571	0.355984	3307	0.236495	29	26	-0.346154	-0.384615	-0.5	8.25166	7.99979	0	Inf	0
6	4	7553500	A	G	16	10	26	99	187,0,253	0.384615	9	27	36	99	255,0,143	0.75	0.403226	0.365385	3307	0.236495	26	26	-0.346154	-0.384615	-0.5	8.47834	7.99979	0	Inf	0
6	4	7553548	A	G	29	7	36	99	134,0,255	0.194444	6	17	23	99	255,0,158	0.73913	0.59322	0.544686	3307	0.236495	23	26	-0.346154	-0.384615	-0.5	17.8586	7.99982	0	Inf	0
6	4	7553567	A	G	29	7	36	99	134,0,255	0.194444	7	17	24	99	255,0,161	0.708333	0.6	0.513889	3307	0.236495	24	26	-0.346154	-0.384615	-0.5	16.3193	7.99983	0	Inf	0
6	4	7553586	A	G	30	10	40	99	176,0,255	0.25	8	21	29	99	255,0,166	0.724138	0.550725	0.474138	3306	0.236494	29	26	-0.346154	-0.384615	-0.5	15.794	7.99984	0	Inf	0
6	4	7553590	A	T	32	10	42	99	143,0,255	0.238095	8	21	29	99	255,0,161	0.724138	0.56338	0.486043	3306	0.236494	29	26	-0.346154	-0.384615	-0.5	17.0154	7.99984	0	Inf	0
6	4	7554047	C	T	32	8	40	99	144,0,255	0.2	13	12	25	99	255,0,252	0.48	0.692308	0.28	3303	0.236488	25	26	-0.346154	-0.384615	-0.5	5.59189	8.00009	0	Inf	0
6	4	7554053	G	A	36	8	44	99	133,0,255	0.181818	10	12	22	99	255,0,191	0.545455	0.69697	0.363636	3303	0.236488	22	26	-0.346154	-0.384615	-0.5	8.92946	8.00009	0	Inf	0
6	4	7554113	A	C	28	7	35	99	100,0,255	0.2	9	18	27	99	255,0,217	0.666667	0.596774	0.466667	3304	0.236487	27	26	-0.346154	-0.384615	-0.5	14.213	8.00013	0	Inf	0
6	4	7554482	C	T	29	6	35	99	104,0,255	0.171429	8	27	35	99	255,0,136	0.771429	0.528571	0.6	3307	0.236482	35	26	-0.346154	-0.384615	-0.5	27.1137	8.00033	0	Inf	0
6	4	7554581	C	T	29	6	35	99	109,0,255	0.171429	6	31	37	99	255,0,113	0.837838	0.486111	0.666409	3307	0.236481	35	26	-0.346154	-0.384615	-0.5	34.8879	8.00039	0	Inf	0
6	4	7555196	A	G	26	8	34	99	188,0,255	0.235294	9	21	30	99	255,0,140	0.7	0.546875	0.464706	3298	0.236473	30	26	-0.346154	-0.384615	-0.5	14.4072	8.00072	0	Inf	0
6	4	7555212	T	G	26	8	34	99	191,0,255	0.235294	9	23	32	99	255,0,130	0.71875	0.530303	0.483456	3298	0.236473	32	26	-0.346154	-0.384615	-0.5	16.1281	8.00073	0	Inf	0
6	4	7555943	GTGCGGCG	GTGCGGCGATGCGGCG	23	17	40	99	255,0,255	0.425	6	23	29	99	255,0,224	0.793103	0.42029	0.368103	3301	0.236463	29	26	-0.346154	-0.384615	-0.5	9.7755	8.00114	0	Inf	0
6	4	7556048	T	C	16	34	50	99	255,0,255	0.68	21	13	34	99	255,0,255	0.382353	0.440476	-0.297647	3301	0.236462	34	26	-0.346154	-0.384615	-0.5	7.33459	8.00119	0	Inf	0
6	4	7556832	G	T	18	6	24	99	105,0,255	0.25	15	11	26	99	255,0,255	0.423077	0.66	0.173077	3303	0.236451	24	26	-0.346154	-0.384615	-0.5	1.68564	8.00162	0	Inf	0
6	4	7556984	A	T	25	6	31	99	102,0,255	0.193548	13	7	20	99	199,0,247	0.35	0.745098	0.156452	3304	0.236449	20	26	-0.346154	-0.384615	-0.5	1.54082	8.00171	0	Inf	0
6	4	7557085	T	A	27	6	33	99	110,0,255	0.181818	12	11	23	99	168,0,255	0.478261	0.696429	0.296443	3304	0.236448	23	26	-0.346154	-0.384615	-0.5	5.61785	8.00176	0	Inf	0
6	4	7557093	G	A	27	7	34	99	125,0,255	0.205882	13	12	25	99	175,0,255	0.48	0.677966	0.274118	3304	0.236448	25	26	-0.346154	-0.384615	-0.5	4.95845	8.00177	0	Inf	0
6	4	7557142	A	G	27	5	32	99	113,0,255	0.15625	15	12	27	99	219,0,255	0.444444	0.711864	0.288194	3303	0.236447	27	26	-0.346154	-0.384615	-0.5	6.02246	8.0018	0	Inf	0
6	4	7557357	A	T	29	8	37	99	172,0,255	0.216216	7	14	21	99	255,0,153	0.666667	0.62069	0.45045	3303	0.236444	21	26	-0.346154	-0.384615	-0.5	11.6249	8.00191	0	Inf	0
6	4	7557598	C	T	20	7	27	99	195,0,255	0.259259	6	21	27	99	255,0,99	0.777778	0.481481	0.518519	3300	0.236441	27	26	-0.346154	-0.384615	-0.5	15.2785	8.00205	0	Inf	0
6	4	7557661	C	T	17	5	22	99	101,0,255	0.227273	8	21	29	99	255,0,160	0.724138	0.490196	0.496865	3300	0.23644	22	26	-0.346154	-0.384615	-0.5	12.937	8.00208	0	Inf	0
6	4	7558047	T	C	15	9	24	99	204,0,255	0.375	7	17	24	99	239,0,138	0.708333	0.458333	0.333333	3301	0.236435	24	26	-0.346154	-0.384615	-0.5	5.47879	8.00229	0	Inf	0
6	4	7558054	A	G	14	8	22	99	183,0,255	0.363636	8	18	26	99	237,0,164	0.692308	0.458333	0.328671	3301	0.236435	22	26	-0.346154	-0.384615	-0.5	5.27064	8.0023	0	Inf	0
6	4	7558055	A	T	14	8	22	99	183,0,255	0.363636	8	18	26	99	234,0,164	0.692308	0.458333	0.328671	3301	0.236435	22	26	-0.346154	-0.384615	-0.5	5.27064	8.0023	0	Inf	0
6	4	7559740	C	G	21	6	27	99	120,0,255	0.222222	11	27	38	99	255,0,223	0.710526	0.492308	0.488304	3316	0.236413	27	26	-0.346154	-0.384615	-0.5	15.762	8.00323	0	Inf	0
6	4	7559996	T	G	26	7	33	99	136,0,255	0.212121	8	26	34	99	255,0,110	0.764706	0.507463	0.552585	3315	0.23641	33	26	-0.346154	-0.384615	-0.5	21.6606	8.00337	0	Inf	0
6	4	7560412	AGCACAACCATTTCAT	A	30	5	35	99	114,0,255	0.142857	10	14	24	99	255,0,255	0.583333	0.677966	0.440476	3315	0.236404	24	26	-0.346154	-0.384615	-0.5	12.841	8.0036	0	Inf	0
6	4	7561230	T	C	22	7	29	99	154,0,255	0.241379	8	21	29	99	255,0,143	0.724138	0.517241	0.482759	3311	0.236393	29	26	-0.346154	-0.384615	-0.5	14.1194	8.00405	0	Inf	0
6	4	7562051	C	G	30	11	41	99	176,0,255	0.268293	14	27	41	99	255,0,255	0.658537	0.536585	0.390244	3309	0.236382	41	26	-0.346154	-0.384615	-0.5	12.9052	8.0045	0	Inf	0
6	4	7562057	G	C	29	11	40	99	153,0,255	0.275	14	27	41	99	255,0,255	0.658537	0.530864	0.383537	3309	0.236382	40	26	-0.346154	-0.384615	-0.5	12.2834	8.0045	0	Inf	0
6	4	7562225	T	C	28	17	45	99	255,0,255	0.377778	10	28	38	99	255,0,211	0.736842	0.457831	0.359064	3308	0.23638	38	26	-0.346154	-0.384615	-0.5	11.0031	8.00459	0	Inf	0
6	4	7562293	A	G	28	10	38	99	174,0,255	0.263158	10	20	30	99	241,0,228	0.666667	0.558824	0.403509	3307	0.236379	30	26	-0.346154	-0.384615	-0.5	11.3324	8.00463	0	Inf	0
6	4	7562331	C	A	31	12	43	99	182,0,255	0.27907	11	21	32	99	255,0,245	0.65625	0.56	0.37718	3307	0.236379	32	26	-0.346154	-0.384615	-0.5	10.7878	8.00465	0	Inf	0
6	4	7562650	A	G	21	5	26	99	111,0,255	0.192308	21	14	35	99	221,0,255	0.4	0.688525	0.207692	3307	0.236374	26	26	-0.346154	-0.384615	-0.5	3.10617	8.00483	0	Inf	0
6	4	7562726	TAAACCAAACCAAACCAAACCAAAC	TAAACCAAACCAAACCAAAC	24	4	28	99	121,0,255	0.142857	30	13	43	99	255,0,255	0.302326	0.760563	0.159468	3306	0.236373	28	26	-0.346154	-0.384615	-0.5	2.49181	8.00487	0	Inf	0
6	4	7562861	G	A	31	7	38	99	106,0,255	0.184211	11	9	20	99	164,0,255	0.45	0.724138	0.265789	3306	0.236372	20	26	-0.346154	-0.384615	-0.5	4.49215	8.00494	0	Inf	0
6	4	7563081	A	C	25	7	32	99	130,0,255	0.21875	11	29	40	99	255,0,193	0.725	0.5	0.50625	3304	0.236369	32	26	-0.346154	-0.384615	-0.5	19.1391	8.00507	0	Inf	0
6	4	7563854	G	T	20	8	28	99	130,0,255	0.285714	12	33	45	99	255,0,164	0.733333	0.438356	0.447619	3301	0.236359	28	26	-0.346154	-0.384615	-0.5	14.3916	8.00549	0	Inf	0
6	4	7563890	C	T	17	7	24	99	125,0,255	0.291667	9	24	33	99	255,0,159	0.727273	0.45614	0.435606	3300	0.236358	24	26	-0.346154	-0.384615	-0.5	10.9322	8.00551	0	Inf	0
6	4	7564075	A	G	11	12	23	99	221,0,232	0.521739	9	23	32	99	255,0,125	0.71875	0.363636	0.197011	3299	0.236356	23	26	-0.346154	-0.384615	-0.5	2.2374	8.00561	0	Inf	0
6	4	7564094	T	C	16	12	28	99	255,0,255	0.428571	8	28	36	99	255,0,123	0.777778	0.375	0.349206	3299	0.236355	28	26	-0.346154	-0.384615	-0.5	8.29839	8.00562	0	Inf	0
6	4	7564257	C	T	37	7	44	99	103,0,255	0.159091	17	23	40	99	255,0,226	0.575	0.642857	0.415909	3299	0.236353	40	26	-0.346154	-0.384615	-0.5	16.3887	8.00571	0	Inf	0
6	4	7564301	T	C	27	8	35	99	149,0,255	0.228571	5	18	23	99	255,0,162	0.782609	0.551724	0.554037	3299	0.236353	23	26	-0.346154	-0.384615	-0.5	18.0702	8.00574	0	Inf	0
6	4	7565001	G	C	33	18	51	99	159,0,255	0.352941	9	11	20	99	185,0,183	0.55	0.591549	0.197059	3297	0.236343	20	26	-0.346154	-0.384615	-0.5	2.28425	8.00612	0	Inf	0
6	4	7567953	A	G	25	10	35	99	128,0,255	0.285714	27	9	36	99	105,0,255	0.25	0.732394	-0.0357143	3286	0.236304	35	26	-0.346154	-0.384615	-0.5	0.115513	8.00775	0	Inf	0
6	4	7568559	C	CTTAAGA	27	7	34	99	221,0,255	0.205882	6	14	20	99	255,0,224	0.7	0.611111	0.494118	3289	0.236296	20	26	-0.346154	-0.384615	-0.5	13.1617	8.00808	0	Inf	0
6	4	7568785	T	C	21	7	28	99	151,0,255	0.25	12	18	30	99	255,0,222	0.6	0.568966	0.35	3292	0.236293	28	26	-0.346154	-0.384615	-0.5	7.42663	8.00821	0	Inf	0
6	4	7568801	G	A	22	6	28	99	98,0,255	0.214286	9	19	28	99	255,0,159	0.678571	0.553571	0.464286	3292	0.236293	28	26	-0.346154	-0.384615	-0.5	12.7272	8.00822	0	Inf	0
6	4	7568891	C	T	20	6	26	99	105,0,255	0.230769	8	25	33	99	255,0,120	0.757576	0.474576	0.526807	3292	0.236292	26	26	-0.346154	-0.384615	-0.5	16.9935	8.00827	0	Inf	0
6	4	7568902	A	G	22	7	29	99	133,0,255	0.241379	7	21	28	99	255,0,129	0.75	0.508772	0.508621	3293	0.236292	28	26	-0.346154	-0.384615	-0.5	15.4559	8.00827	0	Inf	0
6	4	7569082	C	T	27	13	40	99	212,0,255	0.325	15	7	22	99	189,0,255	0.318182	0.677419	-0.00681818	3293	0.236289	22	26	-0.346154	-0.384615	-0.5	0.00302277	8.00837	0	Inf	0
6	4	7569098	A	T	28	11	39	99	178,0,255	0.282051	21	7	28	99	170,0,255	0.25	0.731343	-0.0320513	3293	0.236289	28	26	-0.346154	-0.384615	-0.5	0.0856106	8.00838	0	Inf	0
6	4	7569099	A	T	25	11	36	99	182,0,255	0.305556	19	7	26	99	175,0,255	0.269231	0.709677	-0.0363248	3293	0.236289	26	26	-0.346154	-0.384615	-0.5	0.0971197	8.00838	0	Inf	0
6	4	7569138	A	T	25	11	36	99	231,0,255	0.305556	23	13	36	99	255,0,255	0.361111	0.666667	0.0555556	3293	0.236289	36	26	-0.346154	-0.384615	-0.5	0.250218	8.0084	0	Inf	0
6	4	7569263	A	C	27	9	36	99	151,0,255	0.25	23	12	35	99	220,0,255	0.342857	0.704225	0.0928571	3293	0.236287	35	26	-0.346154	-0.384615	-0.5	0.736298	8.00847	0	Inf	0
6	4	7569334	C	T	19	9	28	99	204,0,255	0.321429	22	7	29	99	120,0,255	0.241379	0.719298	-0.0800493	3293	0.236286	28	26	-0.346154	-0.384615	-0.5	0.452819	8.00851	0	Inf	0
6	4	7569567	G	C	19	7	26	99	116,0,255	0.269231	16	8	24	99	135,0,255	0.333333	0.7	0.0641026	3293	0.236283	24	26	-0.346154	-0.384615	-0.5	0.244153	8.00864	0	Inf	0
6	4	7569842	T	C	24	9	33	99	133,0,255	0.272727	11	16	27	99	244,0,189	0.592593	0.583333	0.319865	3294	0.236279	27	26	-0.346154	-0.384615	-0.5	6.33166	8.00879	0	Inf	0
6	4	7569908	C	T	23	12	35	99	218,0,255	0.342857	12	13	25	99	254,0,240	0.52	0.583333	0.177143	3294	0.236279	25	26	-0.346154	-0.384615	-0.5	1.88197	8.00883	0	Inf	0
6	4	7569914	A	G	24	11	35	99	202,0,255	0.314286	12	13	25	99	246,0,230	0.52	0.6	0.205714	3294	0.236278	25	26	-0.346154	-0.384615	-0.5	2.56997	8.00883	0	Inf	0
6	4	7570005	T	G	32	9	41	99	145,0,255	0.219512	14	12	26	99	210,0,255	0.461538	0.686567	0.242026	3296	0.236277	26	26	-0.346154	-0.384615	-0.5	4.27844	8.00888	0	Inf	0
6	4	7570415	A	T	23	6	29	99	116,0,255	0.206897	7	24	31	99	255,0,117	0.774194	0.5	0.567297	3298	0.236272	29	26	-0.346154	-0.384615	-0.5	20.4905	8.0091	0	Inf	0
6	4	7570431	G	A	23	6	29	99	116,0,255	0.206897	7	16	23	99	255,0,198	0.695652	0.576923	0.488756	3298	0.236272	23	26	-0.346154	-0.384615	-0.5	13.0152	8.00911	0	Inf	0
6	4	7570478	C	T	24	5	29	99	103,0,255	0.172414	6	19	25	99	255,0,156	0.76	0.555556	0.587586	3298	0.236271	25	26	-0.346154	-0.384615	-0.5	19.9757	8.00914	0	Inf	0
6	4	7570739	G	A	24	8	32	99	152,0,255	0.25	11	13	24	99	255,0,192	0.541667	0.625	0.291667	3300	0.236268	24	26	-0.346154	-0.384615	-0.5	5.00143	8.00928	0	Inf	0
6	4	7570780	A	G	21	7	28	99	157,0,255	0.25	14	12	26	99	255,0,207	0.461538	0.648148	0.211538	3301	0.236267	26	26	-0.346154	-0.384615	-0.5	2.66681	8.00931	0	Inf	0
6	4	7570867	G	C	25	8	33	99	164,0,255	0.242424	16	18	34	99	255,0,255	0.529412	0.61194	0.286988	3301	0.236266	33	26	-0.346154	-0.384615	-0.5	5.92395	8.00935	0	Inf	0
6	4	7571007	T	C	20	10	30	99	165,0,255	0.333333	13	21	34	99	255,0,253	0.617647	0.515625	0.284314	3301	0.236264	30	26	-0.346154	-0.384615	-0.5	5.23559	8.00943	0	Inf	0
6	4	7571046	C	T	21	11	32	99	179,0,255	0.34375	9	17	26	99	255,0,169	0.653846	0.517241	0.310096	3301	0.236263	26	26	-0.346154	-0.384615	-0.5	5.61091	8.00945	0	Inf	0
6	4	7571049	A	G	22	11	33	99	176,0,255	0.333333	10	17	27	99	255,0,196	0.62963	0.533333	0.296296	3301	0.236263	27	26	-0.346154	-0.384615	-0.5	5.30663	8.00945	0	Inf	0
6	4	7571149	A	G	25	15	40	99	255,0,255	0.375	11	17	28	99	255,0,238	0.607143	0.529412	0.232143	3301	0.236262	28	26	-0.346154	-0.384615	-0.5	3.58702	8.00951	0	Inf	0
6	4	7571171	A	T	26	18	44	99	255,0,255	0.409091	12	18	30	99	255,0,246	0.6	0.513514	0.190909	3301	0.236262	30	26	-0.346154	-0.384615	-0.5	2.61674	8.00952	0	Inf	0
6	4	7571201	T	G	26	15	41	99	255,0,255	0.365854	14	19	33	99	255,0,255	0.575758	0.540541	0.209904	3301	0.236261	33	26	-0.346154	-0.384615	-0.5	3.26117	8.00954	0	Inf	0
6	4	7571376	A	T	29	10	39	99	162,0,255	0.25641	9	11	20	99	201,0,183	0.55	0.644068	0.29359	3301	0.236259	20	26	-0.346154	-0.384615	-0.5	4.89443	8.00963	0	Inf	0
6	4	7571389	T	C	32	8	40	99	117,0,255	0.2	9	11	20	99	205,0,191	0.55	0.683333	0.35	3301	0.236259	20	26	-0.346154	-0.384615	-0.5	7.36201	8.00964	0	Inf	0
6	4	7571449	A	C	26	8	34	99	142,0,255	0.235294	10	15	25	99	254,0,194	0.6	0.610169	0.364706	3301	0.236258	25	26	-0.346154	-0.384615	-0.5	8.15231	8.00967	0	Inf	0
6	4	7571484	G	A	17	8	25	99	186,0,255	0.32	9	16	25	99	254,0,158	0.64	0.52	0.32	3301	0.236258	25	26	-0.346154	-0.384615	-0.5	5.22031	8.00969	0	Inf	0
6	4	7571754	G	A	23	12	35	99	233,0,255	0.342857	12	27	39	99	255,0,237	0.692308	0.472973	0.349451	3301	0.236254	35	26	-0.346154	-0.384615	-0.5	9.22073	8.00984	0	Inf	0
6	4	7571984	T	A	21	8	29	99	154,0,255	0.275862	11	22	33	99	255,0,207	0.666667	0.516129	0.390805	3301	0.236251	29	26	-0.346154	-0.384615	-0.5	9.71364	8.00997	0	Inf	0
6	4	7572125	T	G	20	6	26	99	102,0,255	0.230769	8	24	32	99	255,0,122	0.75	0.482759	0.519231	3300	0.236249	26	26	-0.346154	-0.384615	-0.5	16.256	8.01005	0	Inf	0
6	4	7572265	G	A	19	9	28	99	200,0,255	0.321429	15	42	57	99	255,0,126	0.736842	0.4	0.415414	3299	0.236247	28	26	-0.346154	-0.384615	-0.5	13.5452	8.01012	0	Inf	0
6	4	7572347	G	T	12	8	20	99	165,0,252	0.4	17	36	53	99	255,0,255	0.679245	0.39726	0.279245	3300	0.236246	20	26	-0.346154	-0.384615	-0.5	4.66644	8.01017	0	Inf	0
6	4	7572411	G	C	17	8	25	99	204,0,255	0.32	18	36	54	99	255,0,255	0.666667	0.443038	0.346667	3300	0.236245	25	26	-0.346154	-0.384615	-0.5	8.40271	8.0102	0	Inf	0
6	4	7572468	A	G	17	9	26	99	184,0,255	0.346154	16	29	45	99	255,0,172	0.644444	0.464789	0.298291	3300	0.236245	26	26	-0.346154	-0.384615	-0.5	5.95914	8.01024	0	Inf	0
6	4	7572619	T	C	32	14	46	99	254,0,255	0.304348	6	22	28	99	255,0,96	0.785714	0.513514	0.481366	3301	0.236243	28	26	-0.346154	-0.384615	-0.5	16.9009	8.01032	0	Inf	0
6	4	7572709	A	T	34	10	44	99	119,0,255	0.227273	10	35	45	99	255,0,151	0.777778	0.494382	0.550505	3302	0.236241	44	26	-0.346154	-0.384615	-0.5	28.5309	8.01037	0	Inf	0
6	4	7573927	TTATCTATCTATCTATCTAT	TTATCTATCTATCTAT	19	9	28	99	255,0,255	0.321429	13	21	34	99	255,0,255	0.617647	0.516129	0.296218	3294	0.236225	28	26	-0.346154	-0.384615	-0.5	5.4871	8.01104	0	Inf	0
6	4	7574647	A	T	29	10	39	99	146,0,255	0.25641	15	19	34	99	255,0,255	0.558824	0.60274	0.302413	3293	0.236216	34	26	-0.346154	-0.384615	-0.5	7.02996	8.01144	0	Inf	0
6	4	7574753	A	C	28	9	37	99	169,0,255	0.243243	12	22	34	99	255,0,237	0.647059	0.56338	0.403816	3300	0.236214	34	26	-0.346154	-0.384615	-0.5	12.0797	8.01149	0	Inf	0
6	4	7575638	G	A	17	6	23	99	125,0,255	0.26087	10	20	30	99	255,0,173	0.666667	0.509434	0.405797	3297	0.236203	23	26	-0.346154	-0.384615	-0.5	8.86152	8.01198	0	Inf	0
6	4	7575664	C	T	19	8	27	99	157,0,255	0.296296	8	25	33	99	255,0,129	0.757576	0.45	0.461279	3296	0.236202	27	26	-0.346154	-0.384615	-0.5	13.2066	8.012	0	Inf	0
6	4	7575838	A	G	27	7	34	99	119,0,255	0.205882	12	31	43	99	255,0,172	0.72093	0.506494	0.515048	3295	0.2362	34	26	-0.346154	-0.384615	-0.5	21.2389	8.01209	0	Inf	0
6	4	7576058	ACTC	AC	34	7	41	99	188,0,255	0.170732	18	23	41	99	255,0,255	0.560976	0.634146	0.390244	3290	0.236197	41	26	-0.346154	-0.384615	-0.5	13.9963	8.01221	0	Inf	0
6	4	7576131	G	A	30	8	38	99	118,0,255	0.210526	15	19	34	99	255,0,191	0.558824	0.625	0.348297	3290	0.236196	34	26	-0.346154	-0.384615	-0.5	9.48914	8.01225	0	Inf	0
6	4	7576385	G	A	27	8	35	99	136,0,255	0.228571	15	30	45	99	255,0,255	0.666667	0.525	0.438095	3291	0.236193	35	26	-0.346154	-0.384615	-0.5	15.7891	8.01239	0	Inf	0
6	4	7576395	C	T	28	7	35	99	108,0,255	0.2	13	29	42	99	255,0,255	0.690476	0.532468	0.490476	3292	0.236193	35	26	-0.346154	-0.384615	-0.5	19.4192	8.0124	0	Inf	0
6	4	7576792	A	C	25	7	32	99	116,0,255	0.21875	20	30	50	99	255,0,248	0.6	0.54878	0.38125	3293	0.236187	32	26	-0.346154	-0.384615	-0.5	11.9727	8.01262	0	Inf	0
6	4	7576808	A	C	19	7	26	99	140,0,255	0.269231	24	28	52	99	255,0,255	0.538462	0.551282	0.269231	3293	0.236187	26	26	-0.346154	-0.384615	-0.5	5.2401	8.01263	0	Inf	0
6	4	7576850	A	G	23	8	31	99	144,0,255	0.258065	25	20	45	99	255,0,255	0.444444	0.631579	0.18638	3293	0.236187	31	26	-0.346154	-0.384615	-0.5	2.80277	8.01265	0	Inf	0
6	4	7576853	A	T	24	8	32	99	141,0,255	0.25	24	21	45	99	255,0,255	0.466667	0.623377	0.216667	3293	0.236187	32	26	-0.346154	-0.384615	-0.5	3.83503	8.01265	0	Inf	0
6	4	7576900	T	C	27	7	34	99	118,0,255	0.205882	16	14	30	99	237,0,255	0.466667	0.671875	0.260784	3293	0.236186	30	26	-0.346154	-0.384615	-0.5	4.9739	8.01268	0	Inf	0
6	4	7577536	A	T	14	6	20	99	129,0,255	0.3	6	18	24	99	255,0,118	0.75	0.454545	0.45	3290	0.236178	20	26	-0.346154	-0.384615	-0.5	9.20615	8.01303	0	Inf	0
6	4	7577669	G	A	13	9	22	99	178,0,255	0.409091	8	19	27	99	255,0,159	0.703704	0.428571	0.294613	3290	0.236176	22	26	-0.346154	-0.384615	-0.5	4.34241	8.0131	0	Inf	0
6	4	7578123	T	C	18	5	23	99	97,0,255	0.217391	16	11	27	99	212,0,191	0.407407	0.68	0.190016	3290	0.23617	23	26	-0.346154	-0.384615	-0.5	2.10332	8.01335	0	Inf	0
6	4	7579384	T	C	28	6	34	99	122,0,255	0.176471	21	25	46	99	255,0,255	0.543478	0.6125	0.367008	3292	0.236153	34	26	-0.346154	-0.384615	-0.5	11.7094	8.01404	0	Inf	0
6	4	7580271	G	A	28	8	36	99	124,0,255	0.222222	11	13	24	99	247,0,209	0.541667	0.65	0.319444	3290	0.236142	24	26	-0.346154	-0.384615	-0.5	6.45055	8.01453	0	Inf	0
6	4	7580342	G	A	21	6	27	99	100,0,255	0.222222	11	24	35	99	255,0,171	0.685714	0.516129	0.463492	3290	0.236141	27	26	-0.346154	-0.384615	-0.5	13.7075	8.01457	0	Inf	0
6	4	7580405	T	C	25	8	33	99	156,0,255	0.242424	11	24	35	99	255,0,196	0.685714	0.529412	0.44329	3290	0.23614	33	26	-0.346154	-0.384615	-0.5	13.9039	8.01461	0	Inf	0
6	4	7580416	G	A	26	7	33	99	137,0,255	0.212121	12	25	37	99	255,0,206	0.675676	0.542857	0.463554	3290	0.23614	33	26	-0.346154	-0.384615	-0.5	15.7936	8.01461	0	Inf	0
6	4	7580428	C	T	27	6	33	99	116,0,255	0.181818	9	27	36	99	255,0,124	0.75	0.521739	0.568182	3290	0.236139	33	26	-0.346154	-0.384615	-0.5	23.7425	8.01462	0	Inf	0
6	4	7581133	T	G	21	5	26	99	104,0,255	0.192308	11	25	36	99	255,0,206	0.694444	0.516129	0.502137	3282	0.23613	26	26	-0.346154	-0.384615	-0.5	16.1131	8.01501	0	Inf	0
6	4	7581698	T	C	18	7	25	99	165,0,255	0.28	11	23	34	99	255,0,128	0.676471	0.491525	0.396471	3281	0.236123	25	26	-0.346154	-0.384615	-0.5	9.32067	8.01532	0	Inf	0
6	4	7582049	A	T	24	7	31	99	178,0,255	0.225806	5	15	20	99	255,0,120	0.75	0.568627	0.524194	3281	0.236118	20	26	-0.346154	-0.384615	-0.5	14.1259	8.01551	0	Inf	0
6	4	7582050	A	T	22	7	29	99	183,0,255	0.241379	5	15	20	99	255,0,120	0.75	0.55102	0.508621	3281	0.236118	20	26	-0.346154	-0.384615	-0.5	12.8694	8.01551	0	Inf	0
6	4	7582051	A	T	24	7	31	99	178,0,255	0.225806	5	15	20	99	255,0,120	0.75	0.568627	0.524194	3281	0.236118	20	26	-0.346154	-0.384615	-0.5	14.1259	8.01551	0	Inf	0
6	4	7582052	A	T	24	7	31	99	178,0,255	0.225806	5	15	20	99	255,0,120	0.75	0.568627	0.524194	3281	0.236118	20	26	-0.346154	-0.384615	-0.5	14.1259	8.01551	0	Inf	0
6	4	7582055	A	T	23	7	30	99	181,0,255	0.233333	5	15	20	99	255,0,120	0.75	0.56	0.516667	3281	0.236118	20	26	-0.346154	-0.384615	-0.5	13.5032	8.01551	0	Inf	0
6	4	7583233	ACTCTCTCTCTCTCTC	ACTCTCTCTCTCTCTCTC	16	6	22	99	199,0,255	0.272727	17	18	35	99	255,0,255	0.514286	0.578947	0.241558	3274	0.236102	22	26	-0.346154	-0.384615	-0.5	3.31812	8.01616	0	Inf	0
6	4	7583279	C	T	16	6	22	99	113,0,255	0.272727	18	21	39	99	255,0,255	0.538462	0.557377	0.265734	3273	0.236102	22	26	-0.346154	-0.384615	-0.5	4.14251	8.01619	0	Inf	0
6	4	7583428	C	A	21	8	29	99	152,0,255	0.275862	15	7	22	99	192,0,255	0.318182	0.705882	0.0423197	3273	0.2361	22	26	-0.346154	-0.384615	-0.5	0.107574	8.01627	0	Inf	0
6	4	7583521	T	A	24	7	31	99	168,0,255	0.225806	11	15	26	99	255,0,237	0.576923	0.614035	0.351117	3273	0.236099	26	26	-0.346154	-0.384615	-0.5	7.48391	8.01632	0	Inf	0
6	4	7583885	AAC	AACCAC	16	5	21	99	167,0,255	0.238095	14	23	37	99	255,0,255	0.621622	0.517241	0.383526	3273	0.236094	21	26	-0.346154	-0.384615	-0.5	8.20178	8.01652	0	Inf	0
6	4	7584169	C	T	30	6	36	99	105,0,255	0.166667	18	16	34	99	255,0,255	0.470588	0.685714	0.303922	3271	0.23609	34	26	-0.346154	-0.384615	-0.5	7.69147	8.01668	0	Inf	0
6	4	7584877	G	T	12	9	21	99	201,0,255	0.428571	10	28	38	99	255,0,131	0.736842	0.372881	0.308271	3270	0.236081	21	26	-0.346154	-0.384615	-0.5	5.45209	8.01707	0	Inf	0
6	4	7584955	TAAA	TAAAA	17	10	27	99	168,0,195	0.37037	15	29	44	99	255,0,180	0.659091	0.450704	0.288721	3269	0.23608	27	26	-0.346154	-0.384615	-0.5	5.67738	8.01711	0	Inf	0
6	4	7585213	A	T	24	6	30	99	105,0,255	0.2	23	20	43	99	255,0,255	0.465116	0.643836	0.265116	3265	0.236076	30	26	-0.346154	-0.384615	-0.5	5.64685	8.01725	0	Inf	0
6	4	7585253	C	T	24	8	32	99	147,0,255	0.25	12	17	29	99	255,0,255	0.586207	0.590164	0.336207	3264	0.236076	29	26	-0.346154	-0.384615	-0.5	7.24386	8.01728	0	Inf	0
6	4	7585432	C	A	32	11	43	99	178,0,255	0.255814	15	11	26	99	236,0,255	0.423077	0.681159	0.167263	3264	0.236073	26	26	-0.346154	-0.384615	-0.5	2.05872	8.01737	0	Inf	0
6	4	7585646	A	T	31	10	41	99	157,0,255	0.243902	18	14	32	99	236,0,255	0.4375	0.671233	0.193598	3264	0.23607	32	26	-0.346154	-0.384615	-0.5	3.048	8.01749	0	Inf	0
6	4	7585672	T	A	33	10	43	99	154,0,255	0.232558	18	11	29	99	186,0,255	0.37931	0.708333	0.146752	3264	0.23607	29	26	-0.346154	-0.384615	-0.5	1.78568	8.01751	0	Inf	0
6	4	7585676	TCCTGAAGGCC	TCC	35	8	43	99	192,0,255	0.186047	20	11	31	99	255,0,255	0.354839	0.743243	0.168792	3264	0.23607	31	26	-0.346154	-0.384615	-0.5	2.6643	8.01751	0	Inf	0
6	4	7586131	AGAAAGACGAAAG	AGAAAG	27	6	33	99	208,0,255	0.181818	16	28	44	99	255,0,255	0.636364	0.558442	0.454545	3263	0.236064	33	26	-0.346154	-0.384615	-0.5	16.7147	8.01776	0	Inf	0
6	4	7586355	C	T	32	9	41	99	138,0,255	0.219512	6	15	21	99	255,0,98	0.714286	0.612903	0.494774	3271	0.236061	21	26	-0.346154	-0.384615	-0.5	14.4784	8.01788	0	Inf	0
6	4	7586356	C	A	32	9	41	99	138,0,255	0.219512	6	15	21	99	255,0,98	0.714286	0.612903	0.494774	3271	0.236061	21	26	-0.346154	-0.384615	-0.5	14.4784	8.01788	0	Inf	0
6	4	7586545	C	T	34	7	41	99	99,0,255	0.170732	10	16	26	99	255,0,250	0.615385	0.656716	0.444653	3274	0.236059	26	26	-0.346154	-0.384615	-0.5	14.0633	8.01799	0	Inf	0
6	4	7587609	G	T	18	10	28	99	193,0,255	0.357143	18	14	32	99	246,0,255	0.4375	0.6	0.0803571	3300	0.236044	28	26	-0.346154	-0.384615	-0.5	0.402923	8.01857	0	Inf	0
6	4	7587622	TG	TGG	21	12	33	99	239,0,255	0.363636	15	15	30	99	255,0,236	0.5	0.571429	0.136364	3300	0.236044	30	26	-0.346154	-0.384615	-0.5	1.19579	8.01858	0	Inf	0
6	4	7587753	A	C	20	7	27	99	179,0,255	0.259259	14	17	31	99	255,0,255	0.548387	0.586207	0.289128	3303	0.236043	27	26	-0.346154	-0.384615	-0.5	5.08478	8.01865	0	Inf	0
6	4	7587841	T	C	33	8	41	99	98,0,255	0.195122	11	20	31	99	255,0,132	0.645161	0.611111	0.450039	3303	0.236041	31	26	-0.346154	-0.384615	-0.5	15.4312	8.0187	0	Inf	0
6	4	7588123	C	T	20	10	30	99	231,0,255	0.333333	7	21	28	99	255,0,173	0.75	0.465517	0.416667	3305	0.236038	28	26	-0.346154	-0.384615	-0.5	10.4474	8.01886	0	Inf	0
6	4	7589322	T	A	25	8	33	99	140,0,255	0.242424	9	27	36	99	255,0,193	0.75	0.492754	0.507576	3299	0.236022	33	26	-0.346154	-0.384615	-0.5	18.597	8.01952	0	Inf	0
6	4	7589370	T	A	23	8	31	99	145,0,255	0.258065	7	21	28	99	255,0,117	0.75	0.508475	0.491935	3299	0.236021	28	26	-0.346154	-0.384615	-0.5	14.8802	8.01954	0	Inf	0
6	4	7589503	A	G	18	7	25	99	136,0,255	0.28	5	17	22	99	255,0,100	0.772727	0.489362	0.492727	3299	0.236019	22	26	-0.346154	-0.384615	-0.5	11.9047	8.01962	0	Inf	0
6	4	7589545	G	A	20	10	30	99	170,0,255	0.333333	7	15	22	99	255,0,144	0.681818	0.519231	0.348485	3299	0.236019	22	26	-0.346154	-0.384615	-0.5	6.29789	8.01964	0	Inf	0
6	4	7589563	CAGGCCTAGGCC	CAGGCCTAGGCCTAGGCC	23	10	33	99	255,0,255	0.30303	7	13	20	99	255,0,255	0.65	0.566038	0.34697	3299	0.236019	20	26	-0.346154	-0.384615	-0.5	6.16344	8.01965	0	Inf	0
6	4	7589717	C	T	30	7	37	99	116,0,255	0.189189	11	9	20	99	194,0,226	0.45	0.719298	0.260811	3299	0.236017	20	26	-0.346154	-0.384615	-0.5	4.2532	8.01973	0	Inf	0
6	4	7589792	C	T	36	6	42	99	112,0,255	0.142857	13	13	26	99	221,0,255	0.5	0.720588	0.357143	3299	0.236016	26	26	-0.346154	-0.384615	-0.5	10.0726	8.01978	0	Inf	0
6	4	7589874	C	T	25	7	32	99	124,0,255	0.21875	11	21	32	99	255,0,255	0.65625	0.5625	0.4375	3299	0.236015	32	26	-0.346154	-0.384615	-0.5	12.9162	8.01982	0	Inf	0
6	4	7589876	T	A	25	7	32	99	124,0,255	0.21875	10	22	32	99	255,0,246	0.6875	0.546875	0.46875	3299	0.236015	32	26	-0.346154	-0.384615	-0.5	14.7894	8.01982	0	Inf	0
6	4	7589930	A	G	21	7	28	99	127,0,255	0.25	9	28	37	99	255,0,156	0.756757	0.461538	0.506757	3299	0.236014	28	26	-0.346154	-0.384615	-0.5	17.1789	8.01985	0	Inf	0
6	4	7589935	T	C	22	6	28	99	96,0,255	0.214286	10	28	38	99	255,0,174	0.736842	0.484848	0.522556	3299	0.236014	28	26	-0.346154	-0.384615	-0.5	18.5369	8.01985	0	Inf	0
6	4	7589946	G	A	23	6	29	99	110,0,255	0.206897	11	29	40	99	255,0,186	0.725	0.492754	0.518103	3299	0.236014	29	26	-0.346154	-0.384615	-0.5	19.017	8.01986	0	Inf	0
6	4	7589952	C	A	22	6	28	99	119,0,255	0.214286	11	30	41	99	255,0,183	0.731707	0.478261	0.517422	3299	0.236014	28	26	-0.346154	-0.384615	-0.5	18.74	8.01986	0	Inf	0
6	4	7590021	C	A	17	8	25	99	163,0,255	0.32	12	41	53	99	255,0,172	0.773585	0.371795	0.453585	3299	0.236013	25	26	-0.346154	-0.384615	-0.5	14.9013	8.0199	0	Inf	0
6	4	7590129	C	G	18	7	25	99	144,0,255	0.28	8	25	33	99	255,0,143	0.757576	0.448276	0.477576	3299	0.236011	25	26	-0.346154	-0.384615	-0.5	13.581	8.01996	0	Inf	0
6	4	7590176	G	A	13	7	20	99	144,0,255	0.35	9	20	29	99	255,0,144	0.689655	0.44898	0.339655	3299	0.236011	20	26	-0.346154	-0.384615	-0.5	5.59564	8.01999	0	Inf	0
6	4	7591534	T	C	17	7	24	99	138,0,255	0.291667	8	22	30	99	255,0,104	0.733333	0.462963	0.441667	3301	0.235993	24	26	-0.346154	-0.384615	-0.5	10.7938	8.02073	0	Inf	0
6	4	7592733	T	C	24	6	30	99	124,0,255	0.2	16	34	50	99	255,0,255	0.68	0.5	0.48	3307	0.235977	30	26	-0.346154	-0.384615	-0.5	18.1925	8.0214	0	Inf	0
6	4	7592752	A	G	20	8	28	99	169,0,255	0.285714	15	30	45	99	255,0,255	0.666667	0.479452	0.380952	3308	0.235977	28	26	-0.346154	-0.384615	-0.5	10.2868	8.02141	0	Inf	0
6	4	7592812	T	C	22	8	30	99	127,0,255	0.266667	15	33	48	99	255,0,234	0.6875	0.474359	0.420833	3309	0.235976	30	26	-0.346154	-0.384615	-0.5	13.5065	8.02144	0	Inf	0
6	4	7592819	G	A	21	6	27	99	100,0,255	0.222222	13	33	46	99	255,0,229	0.717391	0.465753	0.495169	3310	0.235976	27	26	-0.346154	-0.384615	-0.5	17.4758	8.02144	0	Inf	0
6	4	7593025	C	A	21	6	27	99	109,0,255	0.222222	8	36	44	99	255,0,111	0.818182	0.408451	0.59596	3310	0.235973	27	26	-0.346154	-0.384615	-0.5	25.7047	8.02156	0	Inf	0
6	4	7593329	C	T	35	11	46	99	172,0,255	0.23913	13	14	27	99	255,0,223	0.518519	0.657534	0.279388	3311	0.235969	27	26	-0.346154	-0.384615	-0.5	5.82814	8.02172	0	Inf	0
6	4	7593396	T	A	28	10	38	99	230,0,255	0.263158	14	13	27	99	236,0,255	0.481481	0.646154	0.218324	3311	0.235968	27	26	-0.346154	-0.384615	-0.5	3.27907	8.02176	0	Inf	0
6	4	7593401	G	C	30	9	39	99	200,0,255	0.230769	14	13	27	99	228,0,255	0.481481	0.666667	0.250712	3311	0.235968	27	26	-0.346154	-0.384615	-0.5	4.49104	8.02176	0	Inf	0
6	4	7593420	A	T	31	9	40	99	178,0,255	0.225	18	21	39	99	255,0,255	0.538462	0.620253	0.313462	3311	0.235968	39	26	-0.346154	-0.384615	-0.5	8.41494	8.02177	0	Inf	0
6	4	7593436	A	C	31	10	41	99	186,0,255	0.243902	17	22	39	99	255,0,255	0.564103	0.6	0.3202	3311	0.235967	39	26	-0.346154	-0.384615	-0.5	8.70518	8.02178	0	Inf	0
6	4	7593710	A	C	20	6	26	99	106,0,255	0.230769	28	23	51	99	255,0,255	0.45098	0.623377	0.220211	3311	0.235964	26	26	-0.346154	-0.384615	-0.5	3.70694	8.02193	0	Inf	0
6	4	7593788	C	T	21	6	27	99	99,0,255	0.222222	26	18	44	99	255,0,255	0.409091	0.661972	0.186869	3311	0.235963	27	26	-0.346154	-0.384615	-0.5	2.70166	8.02198	0	Inf	0
6	4	7593812	C	T	20	6	26	99	96,0,255	0.230769	23	18	41	99	255,0,255	0.439024	0.641791	0.208255	3311	0.235962	26	26	-0.346154	-0.384615	-0.5	3.10161	8.02199	0	Inf	0
6	4	7593879	T	C	20	6	26	99	114,0,255	0.230769	11	16	27	99	255,0,191	0.592593	0.584906	0.361823	3311	0.235962	26	26	-0.346154	-0.384615	-0.5	7.3486	8.02203	0	Inf	0
6	4	7593882	A	C	20	6	26	99	114,0,255	0.230769	10	16	26	99	255,0,178	0.615385	0.576923	0.384615	3311	0.235962	26	26	-0.346154	-0.384615	-0.5	8.11454	8.02203	0	Inf	0
6	4	7593968	A	G	20	6	26	99	116,0,255	0.230769	10	23	33	99	255,0,166	0.69697	0.508475	0.4662	3311	0.23596	26	26	-0.346154	-0.384615	-0.5	13.1987	8.02208	0	Inf	0
6	4	7593986	G	A	20	8	28	99	151,0,255	0.285714	7	16	23	99	255,0,162	0.695652	0.529412	0.409938	3311	0.23596	23	26	-0.346154	-0.384615	-0.5	8.75419	8.02209	0	Inf	0
6	4	7594075	T	G	25	6	31	99	99,0,255	0.193548	7	21	28	99	255,0,157	0.75	0.542373	0.556452	3311	0.235959	28	26	-0.346154	-0.384615	-0.5	19.4141	8.02213	0	Inf	0
6	4	7594090	C	G	22	8	30	99	175,0,255	0.266667	9	20	29	99	255,0,168	0.689655	0.525424	0.422989	3311	0.235959	29	26	-0.346154	-0.384615	-0.5	10.92	8.02214	0	Inf	0
6	4	7594155	T	C	22	8	30	99	130,0,255	0.266667	11	20	31	99	255,0,181	0.645161	0.540984	0.378495	3311	0.235958	30	26	-0.346154	-0.384615	-0.5	9.03453	8.02218	0	Inf	0
6	4	7594424	G	A	18	9	27	99	210,0,255	0.333333	20	18	38	99	255,0,255	0.473684	0.584615	0.140351	3311	0.235954	27	26	-0.346154	-0.384615	-0.5	1.29297	8.02233	0	Inf	0
6	4	7594458	A	G	18	9	27	99	196,0,255	0.333333	17	9	26	99	188,0,255	0.346154	0.660377	0.0128205	3311	0.235954	26	26	-0.346154	-0.384615	-0.5	0.00970627	8.02235	0	Inf	0
6	4	7594508	T	A	16	9	25	99	177,0,255	0.36	23	9	32	99	164,0,255	0.28125	0.684211	-0.07875	3311	0.235953	25	26	-0.346154	-0.384615	-0.5	0.401422	8.02237	0	Inf	0
6	4	7594516	A	G	15	9	24	99	190,0,255	0.375	23	13	36	99	194,0,255	0.361111	0.633333	-0.0138889	3311	0.235953	24	26	-0.346154	-0.384615	-0.5	0.0119496	8.02238	0	Inf	0
6	4	7594528	AT	ATATATTT	17	10	27	99	255,0,255	0.37037	25	12	37	99	255,0,255	0.324324	0.65625	-0.046046	3311	0.235953	27	26	-0.346154	-0.384615	-0.5	0.146309	8.02238	0	Inf	0
6	4	7594556	T	C	18	7	25	99	103,0,255	0.28	18	11	29	99	203,0,255	0.37931	0.666667	0.0993103	3311	0.235953	25	26	-0.346154	-0.384615	-0.5	0.599785	8.0224	0	Inf	0
6	4	7594769	A	G	20	6	26	99	108,0,255	0.230769	12	23	35	99	255,0,242	0.657143	0.52459	0.426374	3313	0.23595	26	26	-0.346154	-0.384615	-0.5	11.3219	8.02252	0	Inf	0
6	4	7594776	G	A	20	6	26	99	108,0,255	0.230769	10	20	30	99	255,0,221	0.666667	0.535714	0.435897	3313	0.23595	26	26	-0.346154	-0.384615	-0.5	11.0651	8.02252	0	Inf	0
6	4	7594795	G	A	19	8	27	99	131,0,255	0.296296	10	22	32	99	255,0,227	0.6875	0.491525	0.391204	3314	0.23595	27	26	-0.346154	-0.384615	-0.5	9.20944	8.02253	0	Inf	0
6	4	7594806	G	A	20	8	28	99	172,0,255	0.285714	11	25	36	99	255,0,236	0.694444	0.484375	0.40873	3314	0.235949	28	26	-0.346154	-0.384615	-0.5	10.8414	8.02254	0	Inf	0
6	4	7594830	G	C	21	7	28	99	157,0,255	0.25	10	30	40	99	255,0,155	0.75	0.455882	0.5	3315	0.235949	28	26	-0.346154	-0.384615	-0.5	17.2603	8.02255	0	Inf	0
6	4	7594838	G	A	18	8	26	99	177,0,255	0.307692	9	30	39	99	255,0,143	0.769231	0.415385	0.461538	3315	0.235949	26	26	-0.346154	-0.384615	-0.5	14.0061	8.02255	0	Inf	0
6	4	7594972	T	C	18	5	23	99	98,0,255	0.217391	18	30	48	99	255,0,255	0.625	0.507042	0.407609	3315	0.235947	23	26	-0.346154	-0.384615	-0.5	10.8178	8.02263	0	Inf	0
6	4	7594999	T	G	17	5	22	99	113,0,255	0.227273	20	24	44	99	255,0,255	0.545455	0.560606	0.318182	3315	0.235947	22	26	-0.346154	-0.384615	-0.5	6.30829	8.02264	0	Inf	0
6	4	7595000	T	G	17	7	24	99	146,0,255	0.291667	21	25	46	99	255,0,255	0.543478	0.542857	0.251812	3315	0.235947	24	26	-0.346154	-0.384615	-0.5	4.12983	8.02264	0	Inf	0
6	4	7596167	A	G	29	7	36	99	106,0,255	0.194444	15	17	32	99	246,0,239	0.53125	0.647059	0.336806	3309	0.235931	32	26	-0.346154	-0.384615	-0.5	8.59397	8.02329	0	Inf	0
6	4	7596184	C	A	32	7	39	99	97,0,255	0.179487	12	21	33	99	255,0,185	0.636364	0.611111	0.456876	3309	0.235931	33	26	-0.346154	-0.384615	-0.5	16.258	8.0233	0	Inf	0
6	4	7596187	A	C	29	7	36	99	116,0,255	0.194444	11	21	32	99	255,0,160	0.65625	0.588235	0.461806	3309	0.235931	32	26	-0.346154	-0.384615	-0.5	15.4883	8.0233	0	Inf	0
6	4	7596219	T	G	31	6	37	99	124,0,255	0.162162	9	16	25	99	255,0,182	0.64	0.645161	0.477838	3309	0.235931	25	26	-0.346154	-0.384615	-0.5	15.1779	8.02331	0	Inf	0
6	4	7596243	A	G	33	6	39	99	121,0,255	0.153846	11	21	32	99	255,0,204	0.65625	0.619718	0.502404	3309	0.23593	32	26	-0.346154	-0.384615	-0.5	19.646	8.02333	0	Inf	0
6	4	7596691	A	G	22	6	28	99	96,0,255	0.214286	12	10	22	99	236,0,255	0.454545	0.68	0.24026	3307	0.235924	22	26	-0.346154	-0.384615	-0.5	3.27407	8.02357	0	Inf	0
6	4	7596712	C	A	25	8	33	99	117,0,255	0.242424	9	11	20	99	192,0,217	0.55	0.641509	0.307576	3307	0.235924	20	26	-0.346154	-0.384615	-0.5	5.08955	8.02359	0	Inf	0
6	4	7596740	A	G	22	9	31	99	171,0,255	0.290323	10	16	26	99	255,0,255	0.615385	0.561404	0.325062	3307	0.235924	26	26	-0.346154	-0.384615	-0.5	6.15918	8.0236	0	Inf	0
6	4	7596759	C	G	17	10	27	99	181,0,255	0.37037	10	22	32	99	255,0,255	0.6875	0.457627	0.31713	3307	0.235924	27	26	-0.346154	-0.384615	-0.5	6.02337	8.02361	0	Inf	0
6	4	7596771	A	C	21	10	31	99	190,0,255	0.322581	9	26	35	99	255,0,196	0.742857	0.454545	0.420276	3307	0.235923	31	26	-0.346154	-0.384615	-0.5	12.0604	8.02362	0	Inf	0
6	4	7596816	GTGACCATGACCATGACCATG	GTGACCATGACCATGACCATGACCATG	18	7	25	99	255,0,255	0.28	9	27	36	99	255,0,255	0.75	0.442623	0.47	3307	0.235923	25	26	-0.346154	-0.384615	-0.5	13.6231	8.02364	0	Inf	0
6	4	7596991	C	T	22	5	27	99	108,0,255	0.185185	6	26	32	99	255,0,108	0.8125	0.474576	0.627315	3306	0.23592	27	26	-0.346154	-0.384615	-0.5	24.8789	8.02374	0	Inf	0
6	4	7598347	T	A	27	7	34	99	135,0,255	0.205882	9	12	21	99	248,0,173	0.571429	0.654545	0.365546	3306	0.235903	21	26	-0.346154	-0.384615	-0.5	7.64788	8.02449	0	Inf	0
6	4	7600170	G	C	20	6	26	99	101,0,255	0.230769	15	15	30	99	255,0,255	0.5	0.625	0.269231	3299	0.235878	26	26	-0.346154	-0.384615	-0.5	4.41564	8.02549	0	Inf	0
6	4	7600547	T	C	25	9	34	99	128,0,255	0.264706	12	11	23	99	219,0,255	0.478261	0.649123	0.213555	3299	0.235873	23	26	-0.346154	-0.384615	-0.5	2.73067	8.0257	0	Inf	0
6	4	7600554	T	A	27	9	36	99	120,0,255	0.25	12	8	20	99	166,0,255	0.4	0.696429	0.15	3299	0.235873	20	26	-0.346154	-0.384615	-0.5	1.34373	8.0257	0	Inf	0
6	4	7600837	T	G	29	7	36	99	112,0,255	0.194444	12	21	33	99	255,0,167	0.636364	0.594203	0.441919	3298	0.23587	33	26	-0.346154	-0.384615	-0.5	14.4611	8.02586	0	Inf	0
6	4	7600857	G	A	28	8	36	99	133,0,255	0.222222	10	22	32	99	255,0,149	0.6875	0.558824	0.465278	3298	0.235869	32	26	-0.346154	-0.384615	-0.5	15.4363	8.02587	0	Inf	0
6	4	7600884	G	T	24	8	32	99	135,0,255	0.25	9	20	29	99	255,0,144	0.689655	0.540984	0.439655	3298	0.235869	29	26	-0.346154	-0.384615	-0.5	12.2404	8.02588	0	Inf	0
6	4	7600904	G	C	26	9	35	99	154,0,255	0.257143	9	19	28	99	255,0,146	0.678571	0.555556	0.421429	3298	0.235869	28	26	-0.346154	-0.384615	-0.5	11.4891	8.02589	0	Inf	0
6	4	7601189	T	C	22	6	28	99	111,0,255	0.214286	8	13	21	99	190,0,166	0.619048	0.612245	0.404762	3301	0.235865	21	26	-0.346154	-0.384615	-0.5	8.4312	8.02605	0	Inf	0
6	4	7601198	C	T	22	6	28	99	111,0,255	0.214286	8	13	21	99	193,0,166	0.619048	0.612245	0.404762	3301	0.235865	21	26	-0.346154	-0.384615	-0.5	8.4312	8.02606	0	Inf	0
6	4	7601978	AGAAGAGGAAGAGGAAGAGGAAGAGGA	AGAAGAGGAAGAGGAAGAGGAAGAGGAAGAGGA	19	5	24	99	146,0,255	0.208333	12	20	32	99	255,0,255	0.625	0.553571	0.416667	3306	0.235855	24	26	-0.346154	-0.384615	-0.5	10.0848	8.02649	0	Inf	0
6	4	7603940	A	T	22	6	28	99	102,0,255	0.214286	11	30	41	99	255,0,212	0.731707	0.478261	0.517422	3302	0.235829	28	26	-0.346154	-0.384615	-0.5	18.74	8.02757	0	Inf	0
6	4	7604508	A	T	22	6	28	99	102,0,255	0.214286	10	16	26	99	255,0,200	0.615385	0.592593	0.401099	3297	0.235821	26	26	-0.346154	-0.384615	-0.5	9.25436	8.02788	0	Inf	0
6	4	7604518	G	T	21	6	27	99	105,0,255	0.222222	7	16	23	99	255,0,131	0.695652	0.56	0.47343	3297	0.235821	23	26	-0.346154	-0.384615	-0.5	11.7217	8.02789	0	Inf	0
6	4	7604578	A	T	25	7	32	99	116,0,255	0.21875	21	24	45	99	255,0,255	0.533333	0.597403	0.314583	3297	0.23582	32	26	-0.346154	-0.384615	-0.5	8.00016	8.02792	0	Inf	0
6	4	7605179	T	C	19	6	25	99	104,0,255	0.24	14	34	48	99	255,0,191	0.708333	0.452055	0.468333	3294	0.235812	25	26	-0.346154	-0.384615	-0.5	15.0241	8.02825	0	Inf	0
6	4	7605341	A	T	23	6	29	99	108,0,255	0.206897	7	30	37	99	255,0,139	0.810811	0.454545	0.603914	3294	0.23581	29	26	-0.346154	-0.384615	-0.5	25.4866	8.02834	0	Inf	0
6	4	7605577	CATATATAT	CATATAT	27	7	34	99	163,0,255	0.205882	12	21	33	99	255,0,255	0.636364	0.58209	0.430481	3294	0.235807	33	26	-0.346154	-0.384615	-0.5	13.2312	8.02847	0	Inf	0
6	4	7605706	T	C	23	8	31	99	160,0,255	0.258065	8	18	26	99	255,0,135	0.692308	0.54386	0.434243	3297	0.235805	26	26	-0.346154	-0.384615	-0.5	11.0796	8.02854	0	Inf	0
6	4	7605760	GTATATATATA	GTATATA	27	9	36	99	255,0,255	0.25	7	16	23	99	255,0,227	0.695652	0.576271	0.445652	3298	0.235805	23	26	-0.346154	-0.384615	-0.5	11.6578	8.02857	0	Inf	0
6	4	7605867	T	C	25	7	32	99	118,0,255	0.21875	20	14	34	99	255,0,255	0.411765	0.681818	0.193015	3298	0.235803	32	26	-0.346154	-0.384615	-0.5	2.87468	8.02863	0	Inf	0
6	4	7605959	A	G	25	6	31	99	121,0,255	0.193548	18	11	29	99	231,0,255	0.37931	0.716667	0.185762	3299	0.235802	29	26	-0.346154	-0.384615	-0.5	2.5705	8.02868	0	Inf	0
6	4	7606062	C	T	16	7	23	99	182,0,255	0.304348	15	8	23	99	180,0,255	0.347826	0.673913	0.0434783	3304	0.235801	23	26	-0.346154	-0.384615	-0.5	0.0989798	8.02874	0	Inf	0
6	4	7606081	A	G	15	6	21	99	185,0,255	0.285714	19	12	31	99	197,0,255	0.387097	0.653846	0.101382	3304	0.2358	21	26	-0.346154	-0.384615	-0.5	0.575359	8.02875	0	Inf	0
6	4	7607629	G	T	20	9	29	99	172,0,255	0.310345	17	20	37	99	255,0,255	0.540541	0.560606	0.230196	3305	0.23578	29	26	-0.346154	-0.384615	-0.5	3.55014	8.0296	0	Inf	0
6	4	7607664	T	G	22	9	31	99	223,0,255	0.290323	18	25	43	99	255,0,255	0.581395	0.540541	0.291073	3305	0.235779	31	26	-0.346154	-0.384615	-0.5	6.28143	8.02962	0	Inf	0
6	4	7608117	A	G	23	8	31	99	143,0,255	0.258065	8	18	26	99	255,0,162	0.692308	0.54386	0.434243	3307	0.235773	26	26	-0.346154	-0.384615	-0.5	11.0796	8.02987	0	Inf	0
6	4	7608122	G	A	23	8	31	99	151,0,255	0.258065	9	18	27	99	255,0,177	0.666667	0.551724	0.408602	3307	0.235773	27	26	-0.346154	-0.384615	-0.5	10.0081	8.02987	0	Inf	0
6	4	7608354	T	C	16	7	23	99	135,0,255	0.304348	9	31	40	99	255,0,204	0.775	0.396825	0.470652	3307	0.23577	23	26	-0.346154	-0.384615	-0.5	13.7144	8.03	0	Inf	0
6	4	7608457	C	G	22	6	28	99	123,0,255	0.214286	9	23	32	99	255,0,154	0.71875	0.516667	0.504464	3307	0.235769	28	26	-0.346154	-0.384615	-0.5	15.9902	8.03005	0	Inf	0
6	4	7608585	G	A	33	7	40	99	117,0,255	0.175	7	17	24	99	255,0,148	0.708333	0.625	0.533333	3308	0.235767	24	26	-0.346154	-0.384615	-0.5	18.6074	8.03012	0	Inf	0
6	4	7608684	G	T	39	7	46	99	106,0,255	0.152174	8	15	23	99	255,0,161	0.652174	0.681159	0.5	3309	0.235766	23	26	-0.346154	-0.384615	-0.5	17.4323	8.03018	0	Inf	0
6	4	7609284	ATTTTTCA	ATTTTTCAAGCGCTTTTTTCA	21	5	26	99	169,0,255	0.192308	10	24	34	99	255,0,255	0.705882	0.516667	0.513575	3307	0.235758	26	26	-0.346154	-0.384615	-0.5	16.4601	8.03051	0	Inf	0
6	4	7609303	A	G	20	6	26	99	112,0,255	0.230769	11	20	31	99	255,0,210	0.645161	0.54386	0.414392	3307	0.235758	26	26	-0.346154	-0.384615	-0.5	10.1648	8.03052	0	Inf	0
6	4	7609334	TTTGTCATTGTCATTGTCATTG	TTTGTCATTGTCATTG	22	4	26	99	116,0,255	0.153846	11	11	22	99	255,0,255	0.5	0.6875	0.346154	3307	0.235757	22	26	-0.346154	-0.384615	-0.5	6.80102	8.03054	0	Inf	0
6	4	7609389	TGAGACACGG	TG	24	9	33	99	255,0,255	0.272727	10	25	35	99	255,0,255	0.714286	0.5	0.441558	3308	0.235757	33	26	-0.346154	-0.384615	-0.5	13.7163	8.03057	0	Inf	0
6	4	7609434	T	G	16	7	23	99	131,0,255	0.304348	9	23	32	99	255,0,131	0.71875	0.454545	0.414402	3308	0.235756	23	26	-0.346154	-0.384615	-0.5	9.49954	8.03059	0	Inf	0
6	4	7609463	A	G	16	6	22	99	125,0,255	0.272727	8	18	26	99	255,0,153	0.692308	0.5	0.41958	3308	0.235756	22	26	-0.346154	-0.384615	-0.5	8.66364	8.03061	0	Inf	0
6	4	7609475	C	T	16	8	24	99	158,0,255	0.333333	8	19	27	99	255,0,151	0.703704	0.470588	0.37037	3308	0.235755	24	26	-0.346154	-0.384615	-0.5	7.15631	8.03061	0	Inf	0
6	4	7609491	GTTTT	GTT	14	8	22	99	235,0,255	0.363636	7	19	26	99	255,0,199	0.730769	0.4375	0.367133	3308	0.235755	22	26	-0.346154	-0.384615	-0.5	6.65937	8.03062	0	Inf	0
6	4	7611489	C	T	23	8	31	99	116,0,255	0.258065	9	11	20	99	146,0,192	0.55	0.627451	0.291935	3316	0.235729	20	26	-0.346154	-0.384615	-0.5	4.42147	8.03172	0	Inf	0
6	4	7611512	C	T	24	7	31	99	100,0,255	0.225806	9	12	21	99	167,0,190	0.571429	0.634615	0.345622	3315	0.235729	21	26	-0.346154	-0.384615	-0.5	6.47115	8.03174	0	Inf	0
6	4	7611523	A	G	24	8	32	99	114,0,255	0.25	8	12	20	99	177,0,180	0.6	0.615385	0.35	3315	0.235728	20	26	-0.346154	-0.384615	-0.5	6.38304	8.03174	0	Inf	0
6	4	7611543	G	A	23	9	32	99	128,0,255	0.28125	8	13	21	99	185,0,160	0.619048	0.584906	0.337798	3315	0.235728	21	26	-0.346154	-0.384615	-0.5	6.00335	8.03175	0	Inf	0
6	4	7611553	C	T	24	8	32	99	128,0,255	0.25	10	13	23	99	189,0,198	0.565217	0.618182	0.315217	3315	0.235728	23	26	-0.346154	-0.384615	-0.5	5.66239	8.03176	0	Inf	0
6	4	7611557	C	A	22	9	31	99	147,0,255	0.290323	10	13	23	99	180,0,194	0.565217	0.592593	0.274895	3315	0.235728	23	26	-0.346154	-0.384615	-0.5	4.15367	8.03176	0	Inf	0
6	4	7611592	T	C	23	8	31	99	146,0,255	0.258065	9	13	22	99	251,0,249	0.590909	0.603774	0.332845	3315	0.235727	22	26	-0.346154	-0.384615	-0.5	6.00335	8.03178	0	Inf	0
6	4	7611597	C	T	19	8	27	99	156,0,255	0.296296	9	12	21	99	241,0,246	0.571429	0.583333	0.275132	3315	0.235727	21	26	-0.346154	-0.384615	-0.5	3.70497	8.03178	0	Inf	0
6	4	7611611	A	G	22	8	30	99	148,0,255	0.266667	7	13	20	99	255,0,202	0.65	0.58	0.383333	3315	0.235727	20	26	-0.346154	-0.384615	-0.5	7.33642	8.03179	0	Inf	0
6	4	7611622	A	G	20	7	27	99	129,0,255	0.259259	8	15	23	99	255,0,217	0.652174	0.56	0.392915	3315	0.235727	23	26	-0.346154	-0.384615	-0.5	7.96966	8.0318	0	Inf	0
6	4	7611630	A	G	20	9	29	99	170,0,255	0.310345	8	16	24	99	255,0,214	0.666667	0.528302	0.356322	3315	0.235727	24	26	-0.346154	-0.384615	-0.5	6.82719	8.0318	0	Inf	0
6	4	7611652	C	T	18	9	27	99	217,0,255	0.333333	8	22	30	99	255,0,175	0.733333	0.45614	0.4	3315	0.235727	27	26	-0.346154	-0.384615	-0.5	9.41294	8.03181	0	Inf	0
6	4	7611670	A	T	18	11	29	99	242,0,255	0.37931	9	22	31	99	255,0,192	0.709677	0.45	0.330367	3315	0.235726	29	26	-0.346154	-0.384615	-0.5	6.72928	8.03182	0	Inf	0
6	4	7611681	A	T	14	11	25	99	255,0,255	0.44	11	23	34	99	255,0,253	0.676471	0.423729	0.236471	3314	0.235726	25	26	-0.346154	-0.384615	-0.5	3.31054	8.03183	0	Inf	0
6	4	7611698	C	T	14	11	25	99	254,0,251	0.44	11	26	37	99	255,0,250	0.702703	0.403226	0.262703	3315	0.235726	25	26	-0.346154	-0.384615	-0.5	4.28325	8.03184	0	Inf	0
6	4	7611773	C	G	16	8	24	99	169,0,255	0.333333	6	25	31	99	255,0,102	0.806452	0.4	0.473118	3318	0.235725	24	26	-0.346154	-0.384615	-0.5	13.0163	8.03188	0	Inf	0
6	4	7611791	A	G	18	8	26	99	158,0,255	0.307692	5	21	26	99	255,0,147	0.807692	0.442308	0.5	3319	0.235725	26	26	-0.346154	-0.384615	-0.5	13.8402	8.03189	0	Inf	0
6	4	7611807	A	G	19	5	24	99	109,0,255	0.208333	6	22	28	99	255,0,169	0.785714	0.480769	0.577381	3319	0.235725	24	26	-0.346154	-0.384615	-0.5	18.3504	8.0319	0	Inf	0
6	4	7611913	C	T	22	5	27	99	96,0,255	0.185185	11	23	34	99	255,0,185	0.676471	0.540984	0.491285	3322	0.235723	27	26	-0.346154	-0.384615	-0.5	15.4726	8.03196	0	Inf	0
6	4	7612017	CAATTTAATTTAAT	CAATTTAAT	17	4	21	99	135,0,255	0.190476	12	21	33	99	255,0,255	0.636364	0.537037	0.445887	3321	0.235722	21	26	-0.346154	-0.384615	-0.5	10.8512	8.03201	0	Inf	0
6	4	7612069	ATTT	ATTTT	22	8	30	99	119,0,246	0.266667	12	25	37	99	255,0,165	0.675676	0.507463	0.409009	3321	0.235721	30	26	-0.346154	-0.384615	-0.5	11.4455	8.03204	0	Inf	0
6	4	7612119	ATGAGTG	ATGAGTGAGTG	22	7	29	99	229,0,255	0.241379	17	20	37	99	255,0,255	0.540541	0.590909	0.299161	3321	0.23572	29	26	-0.346154	-0.384615	-0.5	6.1975	8.03207	0	Inf	0
6	4	7612415	C	G	23	6	29	99	104,0,255	0.206897	14	15	29	99	255,0,232	0.517241	0.637931	0.310345	3320	0.235717	29	26	-0.346154	-0.384615	-0.5	6.19616	8.03223	0	Inf	0
6	4	7613187	T	G	35	8	43	99	114,0,255	0.186047	24	18	42	99	255,0,255	0.428571	0.694118	0.242525	3319	0.235706	42	26	-0.346154	-0.384615	-0.5	5.99821	8.03266	0	Inf	0
6	4	7613194	T	C	34	8	42	99	116,0,255	0.190476	22	19	41	99	255,0,255	0.463415	0.674699	0.272938	3319	0.235706	41	26	-0.346154	-0.384615	-0.5	7.19393	8.03266	0	Inf	0
6	4	7613312	G	A	28	9	37	99	117,0,255	0.243243	21	19	40	99	255,0,255	0.475	0.636364	0.231757	3319	0.235705	37	26	-0.346154	-0.384615	-0.5	4.53803	8.03273	0	Inf	0
6	4	7613960	C	T	21	7	28	99	114,0,255	0.25	8	17	25	99	255,0,156	0.68	0.54717	0.43	3318	0.235696	25	26	-0.346154	-0.384615	-0.5	10.167	8.03308	0	Inf	0
6	4	7614182	A	C	18	10	28	99	185,0,255	0.357143	15	16	31	99	255,0,255	0.516129	0.559322	0.158986	3318	0.235693	28	26	-0.346154	-0.384615	-0.5	1.51767	8.03321	0	Inf	0
6	4	7614747	G	A	28	9	37	99	171,0,255	0.243243	12	17	29	99	255,0,168	0.586207	0.606061	0.342964	3316	0.235686	29	26	-0.346154	-0.384615	-0.5	8.11247	8.03352	0	Inf	0
6	4	7614754	T	A	26	10	36	99	204,0,255	0.277778	12	16	28	99	255,0,172	0.571429	0.59375	0.293651	3316	0.235686	28	26	-0.346154	-0.384615	-0.5	5.67597	8.03352	0	Inf	0
6	4	7614809	T	C	23	10	33	99	224,0,255	0.30303	10	19	29	99	255,0,205	0.655172	0.532258	0.352142	3315	0.235685	29	26	-0.346154	-0.384615	-0.5	7.84417	8.03355	0	Inf	0
6	4	7614824	T	A	23	9	32	99	184,0,255	0.28125	10	18	28	99	255,0,228	0.642857	0.55	0.361607	3315	0.235685	28	26	-0.346154	-0.384615	-0.5	8.05397	8.03356	0	Inf	0
6	4	7614837	T	A	23	9	32	99	190,0,255	0.28125	12	17	29	99	255,0,255	0.586207	0.57377	0.304957	3315	0.235685	29	26	-0.346154	-0.384615	-0.5	5.87076	8.03357	0	Inf	0
6	4	7614960	GA	GAAATA	29	14	43	99	255,0,255	0.325581	14	12	26	99	255,0,255	0.461538	0.623188	0.135957	3313	0.235683	26	26	-0.346154	-0.384615	-0.5	1.26637	8.03364	0	Inf	0
6	4	7614980	G	C	29	13	42	99	255,0,255	0.309524	14	12	26	99	216,0,255	0.461538	0.632353	0.152015	3313	0.235683	26	26	-0.346154	-0.384615	-0.5	1.58399	8.03365	0	Inf	0
6	4	7615471	GATTCCAATTCCAATTCCAATTCCAATCCCAAATCCAATTCCAATTCCAA	GATTCCAATTCCAATTCCAATCCCAAATCCAATTCCAATTCCAA	24	17	41	99	255,0,255	0.414634	9	26	35	99	255,0,255	0.742857	0.434211	0.328223	3311	0.235676	35	26	-0.346154	-0.384615	-0.5	8.49838	8.03392	0	Inf	0
6	4	7615689	G	A	24	9	33	99	169,0,255	0.272727	14	16	30	99	255,0,219	0.533333	0.603175	0.260606	3311	0.235673	30	26	-0.346154	-0.384615	-0.5	4.50636	8.03404	0	Inf	0
6	4	7615837	C	A	26	7	33	99	101,0,255	0.212121	20	15	35	99	249,0,255	0.428571	0.676471	0.21645	3310	0.235671	33	26	-0.346154	-0.384615	-0.5	3.70287	8.03412	0	Inf	0
6	4	7615859	C	T	23	8	31	99	137,0,255	0.258065	20	16	36	99	251,0,255	0.444444	0.641791	0.18638	3310	0.235671	31	26	-0.346154	-0.384615	-0.5	2.55438	8.03413	0	Inf	0
6	4	7615951	T	C	21	11	32	99	254,0,255	0.34375	10	18	28	99	255,0,126	0.642857	0.516667	0.299107	3310	0.23567	28	26	-0.346154	-0.384615	-0.5	5.42916	8.03418	0	Inf	0
6	4	7615982	T	G	22	10	32	99	181,0,255	0.3125	7	17	24	99	255,0,105	0.708333	0.517857	0.395833	3310	0.235669	24	26	-0.346154	-0.384615	-0.5	8.83692	8.0342	0	Inf	0
6	4	7616224	T	G	20	7	27	99	125,0,255	0.259259	9	18	27	99	255,0,158	0.666667	0.537037	0.407407	3309	0.235666	27	26	-0.346154	-0.384615	-0.5	9.2884	8.03433	0	Inf	0
6	4	7616243	T	A	20	7	27	99	132,0,255	0.259259	9	11	20	99	241,0,179	0.55	0.617021	0.290741	3309	0.235666	20	26	-0.346154	-0.384615	-0.5	4.12862	8.03434	0	Inf	0
6	4	7616244	T	C	20	7	27	99	122,0,255	0.259259	9	11	20	99	233,0,179	0.55	0.617021	0.290741	3309	0.235666	20	26	-0.346154	-0.384615	-0.5	4.12862	8.03434	0	Inf	0
6	4	7616249	A	T	22	7	29	99	127,0,255	0.241379	10	11	21	99	236,0,230	0.52381	0.64	0.28243	3309	0.235666	21	26	-0.346154	-0.384615	-0.5	4.22273	8.03435	0	Inf	0
6	4	7616255	G	A	20	7	27	99	125,0,255	0.259259	10	10	20	99	214,0,229	0.5	0.638298	0.240741	3309	0.235666	20	26	-0.346154	-0.384615	-0.5	2.88373	8.03435	0	Inf	0
6	4	7616262	T	C	18	7	25	99	138,0,255	0.28	10	10	20	99	195,0,232	0.5	0.622222	0.22	3309	0.235666	20	26	-0.346154	-0.384615	-0.5	2.29336	8.03435	0	Inf	0
6	4	7616571	T	C	15	5	20	99	97,0,255	0.25	7	14	21	99	255,0,135	0.666667	0.536585	0.416667	3309	0.235662	20	26	-0.346154	-0.384615	-0.5	7.39136	8.03452	0	Inf	0
6	4	7616577	G	T	16	5	21	99	103,0,255	0.238095	9	14	23	99	255,0,205	0.608696	0.568182	0.3706	3309	0.235662	21	26	-0.346154	-0.384615	-0.5	6.3344	8.03453	0	Inf	0
6	4	7617079	A	G	16	5	21	99	116,0,255	0.238095	15	21	36	99	255,0,255	0.583333	0.54386	0.345238	3307	0.235655	21	26	-0.346154	-0.384615	-0.5	6.62498	8.0348	0	Inf	0
6	4	7617089	A	G	15	5	20	99	128,0,255	0.25	15	21	36	99	255,0,238	0.583333	0.535714	0.333333	3307	0.235655	20	26	-0.346154	-0.384615	-0.5	5.95121	8.03481	0	Inf	0
6	4	7617129	G	A	22	6	28	99	111,0,255	0.214286	14	14	28	99	204,0,255	0.5	0.642857	0.285714	3307	0.235654	28	26	-0.346154	-0.384615	-0.5	5.08402	8.03483	0	Inf	0
6	4	7617273	T	C	21	5	26	99	124,0,255	0.192308	10	14	24	99	255,0,194	0.583333	0.62	0.391026	3305	0.235652	24	26	-0.346154	-0.384615	-0.5	8.34844	8.03491	0	Inf	0
6	4	7617554	C	T	21	7	28	99	157,0,255	0.25	12	25	37	99	255,0,232	0.675676	0.507692	0.425676	3304	0.235649	28	26	-0.346154	-0.384615	-0.5	11.9766	8.03506	0	Inf	0
6	4	7617565	G	A	22	7	29	99	148,0,255	0.241379	13	28	41	99	255,0,228	0.682927	0.5	0.441548	3304	0.235648	29	26	-0.346154	-0.384615	-0.5	13.7653	8.03507	0	Inf	0
6	4	7617574	A	C	23	7	30	99	145,0,255	0.233333	16	28	44	99	255,0,255	0.636364	0.527027	0.40303	3304	0.235648	30	26	-0.346154	-0.384615	-0.5	12.0907	8.03508	0	Inf	0
6	4	7617851	T	C	23	8	31	99	137,0,255	0.258065	9	11	20	99	233,0,137	0.55	0.627451	0.291935	3302	0.235645	20	26	-0.346154	-0.384615	-0.5	4.42147	8.03523	0	Inf	0
6	4	7617853	C	T	22	9	31	99	148,0,255	0.290323	9	11	20	99	241,0,130	0.55	0.607843	0.259677	3302	0.235645	20	26	-0.346154	-0.384615	-0.5	3.43287	8.03523	0	Inf	0
6	4	7618656	G	A	13	8	21	99	163,0,255	0.380952	10	15	25	99	255,0,180	0.6	0.5	0.219048	3298	0.235634	21	26	-0.346154	-0.384615	-0.5	2.20876	8.03567	0	Inf	0
6	4	7618677	C	T	16	7	23	99	141,0,255	0.304348	12	15	27	99	253,0,218	0.555556	0.56	0.251208	3298	0.235634	23	26	-0.346154	-0.384615	-0.5	3.2299	8.03568	0	Inf	0
6	4	7618699	T	G	17	7	24	99	138,0,255	0.291667	8	14	22	99	248,0,172	0.636364	0.543478	0.344697	3298	0.235633	22	26	-0.346154	-0.384615	-0.5	5.60549	8.03569	0	Inf	0
6	4	7618700	A	G	16	7	23	99	141,0,255	0.304348	8	14	22	99	253,0,172	0.636364	0.533333	0.332016	3298	0.235633	22	26	-0.346154	-0.384615	-0.5	5.07475	8.0357	0	Inf	0
6	4	7618750	T	C	17	5	22	99	100,0,255	0.227273	7	19	26	99	255,0,141	0.730769	0.5	0.503497	3298	0.235633	22	26	-0.346154	-0.384615	-0.5	12.6703	8.03572	0	Inf	0
6	4	7619076	G	A	22	6	28	99	149,0,255	0.214286	7	22	29	99	255,0,148	0.758621	0.508772	0.544335	3297	0.235629	28	26	-0.346154	-0.384615	-0.5	17.8502	8.0359	0	Inf	0
6	4	7619838	C	G	23	8	31	99	184,0,255	0.258065	15	14	29	99	255,0,255	0.482759	0.633333	0.224694	3296	0.235618	29	26	-0.346154	-0.384615	-0.5	3.28748	8.03632	0	Inf	0
6	4	7619848	T	C	21	7	28	99	176,0,255	0.25	16	14	30	99	255,0,255	0.466667	0.637931	0.216667	3296	0.235618	28	26	-0.346154	-0.384615	-0.5	2.98735	8.03633	0	Inf	0
6	4	7619890	G	T	30	6	36	99	102,0,255	0.166667	13	17	30	99	255,0,255	0.566667	0.651515	0.4	3296	0.235618	30	26	-0.346154	-0.384615	-0.5	11.8442	8.03635	0	Inf	0
6	4	7619911	A	T	28	6	34	99	112,0,255	0.176471	12	17	29	99	255,0,255	0.586207	0.634921	0.409736	3296	0.235617	29	26	-0.346154	-0.384615	-0.5	11.6678	8.03636	0	Inf	0
6	4	7620016	G	A	29	6	35	99	113,0,255	0.171429	12	22	34	99	255,0,219	0.647059	0.594203	0.47563	3294	0.235616	34	26	-0.346154	-0.384615	-0.5	16.9714	8.03642	0	Inf	0
6	4	7620058	A	G	31	5	36	99	101,0,255	0.138889	12	20	32	99	255,0,224	0.625	0.632353	0.486111	3293	0.235616	32	26	-0.346154	-0.384615	-0.5	18.0942	8.03644	0	Inf	0
6	4	7620200	T	C	22	7	29	99	107,0,255	0.241379	9	16	25	99	255,0,180	0.64	0.574074	0.398621	3293	0.235614	25	26	-0.346154	-0.384615	-0.5	8.94488	8.03652	0	Inf	0
6	4	7620231	T	G	26	8	34	99	164,0,255	0.235294	11	15	26	99	255,0,220	0.576923	0.616667	0.341629	3293	0.235613	26	26	-0.346154	-0.384615	-0.5	7.35444	8.03654	0	Inf	0
6	4	7621650	T	C	21	8	29	99	144,0,255	0.275862	17	11	28	99	199,0,255	0.392857	0.666667	0.116995	3283	0.235594	28	26	-0.346154	-0.384615	-0.5	0.879961	8.03732	0	Inf	0
6	4	7621695	A	T	16	6	22	99	113,0,255	0.272727	19	9	28	99	194,0,255	0.321429	0.7	0.0487013	3283	0.235594	22	26	-0.346154	-0.384615	-0.5	0.139786	8.03734	0	Inf	0
6	4	7621701	G	C	16	6	22	99	118,0,255	0.272727	19	11	30	99	217,0,255	0.366667	0.673077	0.0939394	3283	0.235594	22	26	-0.346154	-0.384615	-0.5	0.514348	8.03735	0	Inf	0
6	4	7621727	TTT	TTTCTCGACGGATT	16	8	24	99	156,0,255	0.333333	22	14	36	99	255,0,255	0.388889	0.633333	0.0555556	3283	0.235593	24	26	-0.346154	-0.384615	-0.5	0.192361	8.03736	0	Inf	0
6	4	7623731	T	A	36	4	40	99	0,108,255	0.1	12	17	29	99	170,0,214	0.586207	0.695652	0.486207	3282	0.235567	29	26	-0.346154	-0.384615	-0.5	19.4587	8.03847	0	Inf	0
6	4	7624068	A	G	16	6	22	99	166,0,255	0.272727	8	16	24	99	255,0,240	0.666667	0.521739	0.393939	3288	0.235563	22	26	-0.346154	-0.384615	-0.5	7.34796	8.03865	0	Inf	0
6	4	7624105	AAAGAAGAAAAAGAAGAAGAA	AAAGAAGAA	16	6	22	99	198,0,255	0.272727	13	17	30	99	255,0,255	0.566667	0.557692	0.293939	3288	0.235562	22	26	-0.346154	-0.384615	-0.5	4.55763	8.03867	0	Inf	0
6	4	7624144	C	T	23	7	30	99	130,0,255	0.233333	9	20	29	99	255,0,177	0.689655	0.542373	0.456322	3288	0.235562	29	26	-0.346154	-0.384615	-0.5	12.8469	8.03869	0	Inf	0
6	4	7624517	T	C	20	6	26	99	105,0,255	0.230769	14	16	30	99	255,0,255	0.533333	0.607143	0.302564	3287	0.235557	26	26	-0.346154	-0.384615	-0.5	5.49499	8.0389	0	Inf	0
6	4	7624519	A	T	20	6	26	99	112,0,255	0.230769	14	17	31	99	255,0,255	0.548387	0.596491	0.317618	3287	0.235557	26	26	-0.346154	-0.384615	-0.5	6.10763	8.0389	0	Inf	0
6	4	7624673	A	G	23	9	32	99	199,0,255	0.28125	10	26	36	99	255,0,255	0.722222	0.485294	0.440972	3286	0.235555	32	26	-0.346154	-0.384615	-0.5	13.6442	8.03898	0	Inf	0
6	4	7624683	T	C	21	10	31	99	229,0,255	0.322581	11	27	38	99	255,0,255	0.710526	0.463768	0.387946	3286	0.235554	31	26	-0.346154	-0.384615	-0.5	10.5785	8.03899	0	Inf	0
6	4	7624713	G	A	22	11	33	99	213,0,255	0.333333	11	18	29	99	255,0,255	0.62069	0.532258	0.287356	3285	0.235554	29	26	-0.346154	-0.384615	-0.5	5.18599	8.03901	0	Inf	0
6	4	7624753	A	G	19	10	29	99	184,0,255	0.344828	16	34	50	99	255,0,236	0.68	0.443038	0.335172	3284	0.235553	29	26	-0.346154	-0.384615	-0.5	8.43999	8.03903	0	Inf	0
6	4	7624760	T	C	21	9	30	99	167,0,255	0.3	16	31	47	99	255,0,243	0.659574	0.480519	0.359574	3284	0.235553	30	26	-0.346154	-0.384615	-0.5	9.69207	8.03903	0	Inf	0
6	4	7624779	A	G	23	11	34	99	195,0,255	0.323529	16	32	48	99	255,0,241	0.666667	0.47561	0.343137	3284	0.235553	34	26	-0.346154	-0.384615	-0.5	9.56949	8.03904	0	Inf	0
6	4	7624801	A	G	24	11	35	99	202,0,255	0.314286	11	32	43	99	255,0,169	0.744186	0.448718	0.4299	3284	0.235553	35	26	-0.346154	-0.384615	-0.5	14.8325	8.03905	0	Inf	0
6	4	7624847	C	G	30	9	39	99	172,0,255	0.230769	8	32	40	99	255,0,141	0.8	0.481013	0.569231	3284	0.235552	39	26	-0.346154	-0.384615	-0.5	27.2352	8.03908	0	Inf	0
6	4	7624876	A	G	27	7	34	99	116,0,255	0.205882	8	31	39	99	255,0,118	0.794872	0.479452	0.588989	3284	0.235552	34	26	-0.346154	-0.384615	-0.5	26.922	8.0391	0	Inf	0
6	4	7624920	T	C	26	7	33	99	112,0,255	0.212121	10	29	39	99	255,0,169	0.74359	0.5	0.531469	3284	0.235551	33	26	-0.346154	-0.384615	-0.5	21.3045	8.03912	0	Inf	0
6	4	7626515	A	T	22	6	28	99	139,0,255	0.214286	6	18	24	99	255,0,173	0.75	0.538462	0.535714	3279	0.23553	24	26	-0.346154	-0.384615	-0.5	15.6908	8.04	0	Inf	0
6	4	7626679	C	T	24	9	33	99	168,0,255	0.272727	11	13	24	99	255,0,226	0.541667	0.614035	0.268939	3279	0.235528	24	26	-0.346154	-0.384615	-0.5	4.25053	8.04009	0	Inf	0
6	4	7626725	G	A	27	9	36	99	138,0,255	0.25	14	12	26	99	255,0,255	0.461538	0.66129	0.211538	3279	0.235527	26	26	-0.346154	-0.384615	-0.5	3.00403	8.04011	0	Inf	0
6	4	7626901	G	A	18	6	24	99	139,0,255	0.25	11	13	24	99	237,0,255	0.541667	0.604167	0.291667	3279	0.235525	24	26	-0.346154	-0.384615	-0.5	4.34717	8.04021	0	Inf	0
6	4	7627346	T	C	31	6	37	99	104,0,255	0.162162	8	12	20	99	233,0,184	0.6	0.684211	0.437838	3282	0.235519	20	26	-0.346154	-0.384615	-0.5	11.3766	8.04046	0	Inf	0
6	4	7627436	A	T	25	6	31	99	114,0,255	0.193548	7	13	20	99	255,0,132	0.65	0.627451	0.456452	3282	0.235518	20	26	-0.346154	-0.384615	-0.5	10.9903	8.04051	0	Inf	0
6	4	7627550	C	T	18	5	23	99	97,0,255	0.217391	8	18	26	99	255,0,208	0.692308	0.530612	0.474916	3282	0.235516	23	26	-0.346154	-0.384615	-0.5	11.5631	8.04057	0	Inf	0
6	4	7627612	T	C	5	17	22	99	255,0,101	0.772727	25	9	34	99	132,0,255	0.264706	0.535714	-0.508021	3282	0.235516	22	26	-0.346154	-0.384615	-0.5	14.4656	8.0406	0	Inf	0
6	4	7628010	T	A	5	15	20	99	255,0,128	0.75	17	8	25	99	127,0,255	0.32	0.488889	-0.43	3282	0.23551	20	26	-0.346154	-0.384615	-0.5	8.52414	8.04082	0	Inf	0
6	4	7628088	G	A	7	14	21	99	255,0,146	0.666667	17	12	29	99	200,0,255	0.413793	0.48	-0.252874	3282	0.235509	21	26	-0.346154	-0.384615	-0.5	3.16496	8.04087	0	Inf	0
6	4	7628096	C	T	7	14	21	99	255,0,154	0.666667	17	12	29	99	204,0,255	0.413793	0.48	-0.252874	3282	0.235509	21	26	-0.346154	-0.384615	-0.5	3.16496	8.04087	0	Inf	0
6	4	7628133	C	A	6	15	21	99	255,0,116	0.714286	14	14	28	99	180,0,255	0.5	0.408163	-0.214286	3282	0.235509	21	26	-0.346154	-0.384615	-0.5	2.32238	8.04089	0	Inf	0
6	4	7628139	T	C	6	15	21	99	255,0,119	0.714286	15	14	29	99	179,0,255	0.482759	0.42	-0.231527	3282	0.235509	21	26	-0.346154	-0.384615	-0.5	2.73383	8.04089	0	Inf	0
6	4	7628201	T	C	15	6	21	99	139,0,255	0.285714	13	12	25	99	255,0,220	0.48	0.608696	0.194286	3282	0.235508	21	26	-0.346154	-0.384615	-0.5	1.8335	8.04093	0	Inf	0
6	4	7628245	G	A	16	10	26	99	206,0,255	0.384615	23	14	37	99	255,0,255	0.378378	0.619048	-0.00623701	3279	0.235507	26	26	-0.346154	-0.384615	-0.5	0.00251789	8.04095	0	Inf	0
6	4	7628256	C	T	16	9	25	99	202,0,255	0.36	20	14	34	99	255,0,255	0.411765	0.610169	0.0517647	3279	0.235507	25	26	-0.346154	-0.384615	-0.5	0.162792	8.04096	0	Inf	0
6	4	7628339	C	T	14	7	21	99	146,0,255	0.333333	22	11	33	99	184,0,255	0.333333	0.666667	0	3276	0.235506	21	26	-0.346154	-0.384615	-0.5	0	8.041	0	Inf	0
6	4	7628476	C	T	6	16	22	99	240,0,125	0.727273	12	15	27	99	250,0,243	0.555556	0.367347	-0.171717	3276	0.235504	22	26	-0.346154	-0.384615	-0.5	1.55996	8.04108	0	Inf	0
6	4	7628495	C	T	6	14	20	99	191,0,130	0.7	12	15	27	99	254,0,243	0.555556	0.382979	-0.144444	3276	0.235504	20	26	-0.346154	-0.384615	-0.5	1.02684	8.04109	0	Inf	0
6	4	7628504	T	G	16	5	21	99	96,0,191	0.238095	14	12	26	99	236,0,240	0.461538	0.638298	0.223443	3276	0.235504	21	26	-0.346154	-0.384615	-0.5	2.5704	8.04109	0	Inf	0
6	4	7628522	G	A	14	6	20	99	130,0,255	0.3	14	18	32	99	255,0,219	0.5625	0.538462	0.2625	3276	0.235504	20	26	-0.346154	-0.384615	-0.5	3.48463	8.0411	0	Inf	0
6	4	7628538	G	A	7	16	23	99	255,0,143	0.695652	18	14	32	99	225,0,255	0.4375	0.454545	-0.258152	3276	0.235503	23	26	-0.346154	-0.384615	-0.5	3.66375	8.04111	0	Inf	0
6	4	7629013	C	A	21	6	27	99	122,0,255	0.222222	9	24	33	99	255,0,206	0.727273	0.5	0.505051	3276	0.235497	27	26	-0.346154	-0.384615	-0.5	15.9007	8.04137	0	Inf	0
6	4	7629071	G	A	22	5	27	99	119,0,255	0.185185	7	15	22	99	255,0,146	0.681818	0.591837	0.496633	3275	0.235496	22	26	-0.346154	-0.384615	-0.5	12.8694	8.04141	0	Inf	0
6	4	7629072	C	T	21	6	27	99	152,0,255	0.222222	7	17	24	99	255,0,140	0.708333	0.54902	0.486111	3275	0.235496	24	26	-0.346154	-0.384615	-0.5	12.6313	8.04141	0	Inf	0
6	4	7629090	G	A	21	5	26	99	112,0,255	0.192308	7	16	23	99	255,0,183	0.695652	0.571429	0.503344	3275	0.235496	23	26	-0.346154	-0.384615	-0.5	13.2011	8.04142	0	Inf	0
6	4	7629100	A	G	22	4	26	99	103,0,255	0.153846	5	20	25	99	255,0,133	0.8	0.529412	0.646154	3275	0.235496	25	26	-0.346154	-0.384615	-0.5	23.1795	8.04142	0	Inf	0
6	4	7629137	T	C	18	6	24	99	157,0,255	0.25	6	25	31	99	255,0,102	0.806452	0.436364	0.556452	3274	0.235496	24	26	-0.346154	-0.384615	-0.5	17.8985	8.04144	0	Inf	0
6	4	7629173	G	T	19	6	25	99	96,0,255	0.24	7	21	28	99	255,0,134	0.75	0.490566	0.51	3274	0.235495	25	26	-0.346154	-0.384615	-0.5	14.41	8.04146	0	Inf	0
6	4	7629614	C	T	24	8	32	99	166,0,255	0.25	18	9	27	99	163,0,255	0.333333	0.711864	0.0833333	3274	0.235489	27	26	-0.346154	-0.384615	-0.5	0.494702	8.04171	0	Inf	0
6	4	7629676	T	C	19	7	26	99	140,0,255	0.269231	17	9	26	99	167,0,255	0.346154	0.692308	0.0769231	3274	0.235488	26	26	-0.346154	-0.384615	-0.5	0.361823	8.04174	0	Inf	0
6	4	7629735	T	C	18	5	23	99	100,0,255	0.217391	20	10	30	99	183,0,255	0.333333	0.716981	0.115942	3274	0.235488	23	26	-0.346154	-0.384615	-0.5	0.877067	8.04177	0	Inf	0
6	4	7631864	G	A	15	5	20	99	120,0,255	0.25	14	16	30	99	255,0,223	0.533333	0.58	0.283333	3261	0.235459	20	26	-0.346154	-0.384615	-0.5	4.0804	8.04294	0	Inf	0
6	4	7632094	T	C	18	6	24	99	118,0,255	0.25	10	20	30	99	255,0,193	0.666667	0.518519	0.416667	3261	0.235456	24	26	-0.346154	-0.384615	-0.5	9.60287	8.04307	0	Inf	0
6	4	7632114	G	A	21	6	27	99	109,0,255	0.222222	10	16	26	99	255,0,203	0.615385	0.584906	0.393162	3261	0.235456	26	26	-0.346154	-0.384615	-0.5	8.68725	8.04308	0	Inf	0
6	4	7632134	A	G	22	6	28	99	107,0,255	0.214286	7	16	23	99	255,0,138	0.695652	0.568627	0.481366	3261	0.235456	23	26	-0.346154	-0.384615	-0.5	12.3736	8.04309	0	Inf	0
6	4	7632457	G	A	31	6	37	99	113,0,255	0.162162	7	17	24	99	255,0,139	0.708333	0.622951	0.546171	3256	0.235452	24	26	-0.346154	-0.384615	-0.5	19.0631	8.04327	0	Inf	0
6	4	7632579	A	G	18	6	24	99	118,0,255	0.25	11	10	21	99	237,0,206	0.47619	0.644444	0.22619	3256	0.23545	21	26	-0.346154	-0.384615	-0.5	2.517	8.04334	0	Inf	0
6	4	7632621	T	A	20	11	31	99	207,0,255	0.354839	10	12	22	99	230,0,224	0.545455	0.566038	0.190616	3256	0.235449	22	26	-0.346154	-0.384615	-0.5	1.90574	8.04336	0	Inf	0
6	4	7632678	ATTGGGGTTGGGGTT	ATTGGGGTT	18	10	28	99	255,0,255	0.357143	15	10	25	99	255,0,255	0.4	0.622642	0.0428571	3256	0.235449	25	26	-0.346154	-0.384615	-0.5	0.103202	8.04339	0	Inf	0
6	4	7632749	A	G	14	7	21	99	188,0,255	0.333333	12	11	23	99	191,0,240	0.478261	0.590909	0.144928	3256	0.235448	21	26	-0.346154	-0.384615	-0.5	0.959411	8.04343	0	Inf	0
6	4	7632896	T	C	16	6	22	99	114,0,255	0.272727	23	22	45	99	255,0,255	0.488889	0.58209	0.216162	3251	0.235446	22	26	-0.346154	-0.384615	-0.5	2.92461	8.04351	0	Inf	0
6	4	7632905	G	A	17	6	23	99	133,0,255	0.26087	24	21	45	99	255,0,255	0.466667	0.602941	0.205797	3251	0.235446	23	26	-0.346154	-0.384615	-0.5	2.77948	8.04352	0	Inf	0
6	4	7633672	C	T	23	7	30	99	129,0,255	0.233333	13	17	30	99	255,0,228	0.566667	0.6	0.333333	3250	0.235436	30	26	-0.346154	-0.384615	-0.5	7.11113	8.04394	0	Inf	0
6	4	7633679	C	T	24	7	31	99	126,0,255	0.225806	13	17	30	99	255,0,228	0.566667	0.606557	0.34086	3250	0.235435	30	26	-0.346154	-0.384615	-0.5	7.60032	8.04394	0	Inf	0
6	4	7633733	G	A	29	5	34	99	107,0,255	0.147059	4	22	26	99	255,0,99	0.846154	0.55	0.699095	3250	0.235435	26	26	-0.346154	-0.384615	-0.5	31.8569	8.04397	0	Inf	0
6	4	7633739	A	G	29	5	34	99	107,0,255	0.147059	8	22	30	99	255,0,191	0.733333	0.578125	0.586275	3250	0.235435	30	26	-0.346154	-0.384615	-0.5	23.964	8.04398	0	Inf	0
6	4	7636991	AAACCAAACCAAACC	AAACCAAACCAAACCGAACCAAACCAAACC	25	7	32	99	229,0,255	0.21875	9	16	25	99	255,0,255	0.64	0.596491	0.42125	3237	0.235392	25	26	-0.346154	-0.384615	-0.5	10.5911	8.04577	0	Inf	0
6	4	7637573	G	A	8	31	39	99	255,0,128	0.794872	20	6	26	99	114,0,255	0.230769	0.430769	-0.564103	3233	0.235384	26	26	-0.346154	-0.384615	-0.5	21.1888	8.04609	0	Inf	0
6	4	7637738	T	C	25	7	32	99	152,0,255	0.21875	7	21	28	99	255,0,187	0.75	0.533333	0.53125	3233	0.235382	28	26	-0.346154	-0.384615	-0.5	17.7995	8.04618	0	Inf	0
6	4	7638773	C	T	10	19	29	99	255,0,197	0.655172	17	8	25	99	164,0,255	0.32	0.5	-0.335172	3230	0.235368	25	26	-0.346154	-0.384615	-0.5	6.15365	8.04675	0	Inf	0
6	4	7638930	C	T	9	24	33	99	255,0,183	0.727273	20	8	28	99	147,0,255	0.285714	0.47541	-0.441558	3228	0.235366	28	26	-0.346154	-0.384615	-0.5	12.2404	8.04684	0	Inf	0
6	4	7639014	G	T	5	17	22	99	255,0,101	0.772727	18	11	29	99	220,0,255	0.37931	0.45098	-0.393417	3227	0.235365	22	26	-0.346154	-0.384615	-0.5	8.13171	8.04688	0	Inf	0
6	4	7639029	A	T	18	5	23	99	98,0,255	0.217391	10	18	28	99	255,0,212	0.642857	0.54902	0.425466	3227	0.235365	23	26	-0.346154	-0.384615	-0.5	9.62669	8.04689	0	Inf	0
6	4	7639079	T	A	5	18	23	99	255,0,120	0.782609	20	13	33	99	255,0,255	0.393939	0.446429	-0.388669	3227	0.235364	23	26	-0.346154	-0.384615	-0.5	8.6519	8.04692	0	Inf	0
6	4	7639203	CTAT	CT	24	8	32	99	196,0,255	0.25	10	27	37	99	255,0,255	0.72973	0.492754	0.47973	3225	0.235362	32	26	-0.346154	-0.384615	-0.5	16.4693	8.04699	0	Inf	0
6	4	7639378	C	T	10	25	35	99	255,0,169	0.714286	18	17	35	99	255,0,255	0.485714	0.4	-0.228571	3225	0.23536	35	26	-0.346154	-0.384615	-0.5	3.85103	8.04708	0	Inf	0
6	4	7639578	T	A	29	11	40	99	210,0,255	0.275	18	15	33	99	247,0,255	0.454545	0.643836	0.179545	3223	0.235357	33	26	-0.346154	-0.384615	-0.5	2.54407	8.04719	0	Inf	0
6	4	7639579	T	A	29	10	39	99	201,0,255	0.25641	18	15	33	99	255,0,255	0.454545	0.652778	0.198135	3223	0.235357	33	26	-0.346154	-0.384615	-0.5	3.1047	8.04719	0	Inf	0
6	4	7639617	G	A	10	22	32	99	255,0,201	0.6875	22	14	36	99	235,0,255	0.388889	0.470588	-0.298611	3223	0.235357	32	26	-0.346154	-0.384615	-0.5	6.16917	8.04721	0	Inf	0
6	4	7639824	G	A	7	23	30	99	255,0,133	0.766667	14	18	32	99	255,0,232	0.5625	0.33871	-0.204167	3222	0.235354	30	26	-0.346154	-0.384615	-0.5	2.92534	8.04733	0	Inf	0
6	4	7639859	T	A	12	22	34	99	255,0,191	0.647059	19	23	42	99	255,0,255	0.547619	0.407895	-0.0994398	3222	0.235354	34	26	-0.346154	-0.384615	-0.5	0.772916	8.04735	0	Inf	0
6	4	7639957	G	A	33	10	43	99	174,0,255	0.232558	15	14	29	99	255,0,255	0.482759	0.666667	0.2502	3222	0.235352	29	26	-0.346154	-0.384615	-0.5	4.84798	8.0474	0	Inf	0
6	4	7640021	A	G	33	8	41	99	195,0,255	0.195122	14	12	26	99	198,0,247	0.461538	0.701493	0.266417	3222	0.235352	26	26	-0.346154	-0.384615	-0.5	5.32364	8.04744	0	Inf	0
6	4	7642215	G	A	22	10	32	99	164,0,213	0.3125	8	15	23	99	176,0,117	0.652174	0.545455	0.339674	3204	0.235323	23	26	-0.346154	-0.384615	-0.5	6.32133	8.04864	0	Inf	0
6	4	7642217	G	A	21	10	31	99	166,0,210	0.322581	8	15	23	99	170,0,113	0.652174	0.537037	0.329593	3204	0.235323	23	26	-0.346154	-0.384615	-0.5	5.8576	8.04865	0	Inf	0
6	4	7642222	C	T	23	10	33	99	161,0,227	0.30303	8	13	21	99	163,0,117	0.619048	0.574074	0.316017	3204	0.235323	21	26	-0.346154	-0.384615	-0.5	5.27508	8.04865	0	Inf	0
6	4	7642230	A	G	11	23	34	99	226,0,170	0.676471	15	8	23	99	117,0,210	0.347826	0.45614	-0.328645	3204	0.235322	23	26	-0.346154	-0.384615	-0.5	6.05337	8.04865	0	Inf	0
6	4	7642243	G	A	25	11	36	99	216,0,255	0.305556	10	15	25	99	213,0,139	0.6	0.57377	0.294444	3204	0.235322	25	26	-0.346154	-0.384615	-0.5	5.26477	8.04866	0	Inf	0
6	4	7642276	T	C	11	25	36	99	255,0,236	0.694444	16	9	25	99	190,0,236	0.36	0.442623	-0.334444	3203	0.235322	25	26	-0.346154	-0.384615	-0.5	6.77212	8.04868	0	Inf	0
6	4	7642288	G	A	25	8	33	99	169,0,255	0.242424	11	15	26	99	226,0,255	0.576923	0.610169	0.334499	3203	0.235322	26	26	-0.346154	-0.384615	-0.5	6.92286	8.04868	0	Inf	0
6	4	7642292	C	T	25	8	33	99	145,0,255	0.242424	11	15	26	99	233,0,255	0.576923	0.610169	0.334499	3203	0.235322	26	26	-0.346154	-0.384615	-0.5	6.92286	8.04869	0	Inf	0
6	4	7642304	A	T	8	25	33	99	255,0,141	0.757576	11	11	22	99	255,0,184	0.5	0.345455	-0.257576	3203	0.235321	22	26	-0.346154	-0.384615	-0.5	3.85149	8.04869	0	Inf	0
6	4	7642361	C	T	23	7	30	99	130,0,255	0.233333	11	9	20	99	239,0,255	0.45	0.68	0.216667	3203	0.235321	20	26	-0.346154	-0.384615	-0.5	2.56503	8.04873	0	Inf	0
6	4	7643088	TGCAG	TG	17	4	21	99	142,0,255	0.190476	7	15	22	99	255,0,245	0.681818	0.55814	0.491342	3208	0.235311	21	26	-0.346154	-0.384615	-0.5	11.056	8.04913	0	Inf	0
6	4	7643562	C	A	16	4	20	99	97,0,255	0.2	9	15	24	99	204,0,229	0.625	0.568182	0.425	3208	0.235305	20	26	-0.346154	-0.384615	-0.5	8.40508	8.04939	0	Inf	0
6	4	7643666	C	G	21	7	28	99	129,0,255	0.25	10	19	29	99	255,0,188	0.655172	0.54386	0.405172	3208	0.235303	28	26	-0.346154	-0.384615	-0.5	9.72607	8.04944	0	Inf	0
6	4	7644135	C	T	21	7	28	99	137,0,255	0.25	13	15	28	99	255,0,255	0.535714	0.607143	0.285714	3207	0.235297	28	26	-0.346154	-0.384615	-0.5	4.87697	8.0497	0	Inf	0
6	4	7644252	T	C	16	6	22	99	148,0,255	0.272727	18	12	30	99	248,0,255	0.4	0.653846	0.127273	3207	0.235296	22	26	-0.346154	-0.384615	-0.5	0.920833	8.04977	0	Inf	0
6	4	7644278	A	G	19	8	27	99	195,0,255	0.296296	21	14	35	99	255,0,255	0.4	0.645161	0.103704	3207	0.235295	27	26	-0.346154	-0.384615	-0.5	0.722178	8.04978	0	Inf	0
6	4	7644981	ATTCAGACTTCAGACTTCAG	ATTCAGACTTCAGACTTCAGACTTCAG	5	20	25	99	255,0,106	0.8	23	12	35	99	255,0,255	0.342857	0.466667	-0.457143	3205	0.235286	25	26	-0.346154	-0.384615	-0.5	12.8868	8.05017	0	Inf	0
6	4	7645045	G	A	23	5	28	99	105,0,255	0.178571	17	18	35	99	255,0,255	0.514286	0.634921	0.335714	3205	0.235285	28	26	-0.346154	-0.384615	-0.5	7.92382	8.0502	0	Inf	0
6	4	7645075	C	T	5	23	28	99	255,0,98	0.821429	23	14	37	99	205,0,255	0.378378	0.430769	-0.44305	3204	0.235285	28	26	-0.346154	-0.384615	-0.5	13.501	8.05022	0	Inf	0
6	4	7645496	G	A	22	5	27	99	98,0,255	0.185185	19	8	27	99	132,0,255	0.296296	0.759259	0.111111	3203	0.235279	27	26	-0.346154	-0.384615	-0.5	0.918296	8.05045	0	Inf	0
6	4	7645498	A	T	23	5	28	99	105,0,255	0.178571	19	8	27	99	132,0,255	0.296296	0.763636	0.117725	3203	0.235279	27	26	-0.346154	-0.384615	-0.5	1.06193	8.05045	0	Inf	0
6	4	7646385	T	G	20	4	24	99	103,0,255	0.166667	5	15	20	99	255,0,148	0.75	0.568182	0.583333	3200	0.235267	20	26	-0.346154	-0.384615	-0.5	16.0559	8.05094	0	Inf	0
6	4	7646558	A	G	24	5	29	99	102,0,255	0.172414	5	15	20	99	255,0,101	0.75	0.591837	0.577586	3200	0.235265	20	26	-0.346154	-0.384615	-0.5	17.1103	8.05104	0	Inf	0
6	4	7646563	A	T	25	5	30	99	99,0,255	0.166667	5	15	20	99	255,0,113	0.75	0.6	0.583333	3200	0.235265	20	26	-0.346154	-0.384615	-0.5	17.7741	8.05104	0	Inf	0
6	4	7646648	G	A	22	4	26	99	103,0,255	0.153846	10	14	24	99	255,0,206	0.583333	0.64	0.429487	3200	0.235264	24	26	-0.346154	-0.384615	-0.5	10.4157	8.05109	0	Inf	0
6	4	7646658	C	A	23	4	27	99	100,0,255	0.148148	9	13	22	99	255,0,179	0.590909	0.653061	0.442761	3200	0.235264	22	26	-0.346154	-0.384615	-0.5	10.8428	8.05109	0	Inf	0
6	4	7646664	A	G	21	4	25	99	96,0,255	0.16	10	16	26	99	255,0,191	0.615385	0.607843	0.455385	3200	0.235264	25	26	-0.346154	-0.384615	-0.5	11.6797	8.05109	0	Inf	0
6	4	7646943	G	A	16	4	20	99	120,0,255	0.2	14	12	26	99	255,0,255	0.461538	0.652174	0.261538	3200	0.23526	20	26	-0.346154	-0.384615	-0.5	3.53457	8.05125	0	Inf	0
6	4	7646980	T	C	25	6	31	99	124,0,255	0.193548	18	12	30	99	211,0,255	0.4	0.704918	0.206452	3200	0.23526	30	26	-0.346154	-0.384615	-0.5	3.16702	8.05127	0	Inf	0
6	4	7647019	C	T	30	7	37	99	161,0,255	0.189189	17	19	36	99	255,0,255	0.527778	0.643836	0.338589	3200	0.235259	36	26	-0.346154	-0.384615	-0.5	9.38341	8.05129	0	Inf	0
6	4	7647667	ACTTAATTT	ACTTAATTTTACTCCTTAATTT	20	8	28	99	255,0,255	0.285714	14	8	22	99	255,0,255	0.363636	0.68	0.0779221	3203	0.235251	22	26	-0.346154	-0.384615	-0.5	0.342651	8.05165	0	Inf	0
6	4	7647774	A	G	22	8	30	99	146,0,255	0.266667	14	15	29	99	255,0,255	0.517241	0.610169	0.250575	3203	0.235249	29	26	-0.346154	-0.384615	-0.5	3.94036	8.05171	0	Inf	0
6	4	7647827	T	C	19	6	25	99	106,0,255	0.24	14	18	32	99	255,0,240	0.5625	0.578947	0.3225	3203	0.235248	25	26	-0.346154	-0.384615	-0.5	6.17766	8.05174	0	Inf	0
6	4	7647828	A	T	19	6	25	99	106,0,255	0.24	13	18	31	99	255,0,240	0.580645	0.571429	0.340645	3203	0.235248	25	26	-0.346154	-0.384615	-0.5	6.76657	8.05174	0	Inf	0
6	4	7648005	A	T	30	6	36	99	97,0,255	0.166667	8	19	27	99	255,0,180	0.703704	0.603175	0.537037	3203	0.235246	27	26	-0.346154	-0.384615	-0.5	19.3788	8.05183	0	Inf	0
6	4	7648165	T	C	10	21	31	99	255,0,170	0.677419	17	13	30	99	217,0,255	0.433333	0.442623	-0.244086	3202	0.235244	30	26	-0.346154	-0.384615	-0.5	3.71944	8.05192	0	Inf	0
6	4	7648333	G	C	26	12	38	99	223,0,255	0.315789	13	14	27	99	255,0,250	0.518519	0.6	0.202729	3200	0.235242	27	26	-0.346154	-0.384615	-0.5	2.70085	8.05201	0	Inf	0
6	4	7650640	T	C	24	6	30	99	102,0,255	0.2	8	15	23	99	255,0,177	0.652174	0.603774	0.452174	3204	0.235211	23	26	-0.346154	-0.384615	-0.5	11.4296	8.05328	0	Inf	0
6	4	7651041	G	A	7	18	25	99	255,0,134	0.72	11	11	22	99	253,0,208	0.5	0.382979	-0.22	3208	0.235206	22	26	-0.346154	-0.384615	-0.5	2.41119	8.05351	0	Inf	0
6	4	7651177	A	G	22	5	27	99	119,0,255	0.185185	13	17	30	99	255,0,255	0.566667	0.614035	0.381481	3209	0.235204	27	26	-0.346154	-0.384615	-0.5	9.09876	8.05358	0	Inf	0
6	4	7651348	T	A	5	19	24	99	255,0,117	0.791667	19	9	28	99	159,0,255	0.321429	0.461538	-0.470238	3209	0.235202	24	26	-0.346154	-0.384615	-0.5	12.0511	8.05367	0	Inf	0
6	4	7651350	G	A	5	19	24	99	255,0,117	0.791667	19	8	27	99	151,0,255	0.296296	0.470588	-0.49537	3209	0.235202	24	26	-0.346154	-0.384615	-0.5	13.1455	8.05368	0	Inf	0
6	4	7651448	T	A	5	18	23	99	255,0,97	0.782609	16	7	23	99	127,0,255	0.304348	0.456522	-0.478261	3209	0.235201	23	26	-0.346154	-0.384615	-0.5	11.0692	8.05373	0	Inf	0
6	4	7651893	T	C	15	5	20	99	125,0,255	0.25	6	17	23	99	255,0,105	0.73913	0.488372	0.48913	3205	0.235195	20	26	-0.346154	-0.384615	-0.5	10.6916	8.05397	0	Inf	0
6	4	7651917	C	A	4	19	23	99	255,0,103	0.826087	26	7	33	99	98,0,255	0.212121	0.535714	-0.613966	3205	0.235194	23	26	-0.346154	-0.384615	-0.5	21.9871	8.05399	0	Inf	0
6	4	7651972	C	A	21	5	26	99	98,0,255	0.192308	8	34	42	99	255,0,118	0.809524	0.426471	0.617216	3204	0.235194	26	26	-0.346154	-0.384615	-0.5	26.4347	8.05402	0	Inf	0
6	4	7652603	G	A	10	20	30	99	255,0,168	0.666667	32	10	42	99	146,0,255	0.238095	0.583333	-0.428571	3206	0.235185	30	26	-0.346154	-0.384615	-0.5	13.5075	8.05437	0	Inf	0
6	4	7652609	C	A	10	22	32	99	255,0,164	0.6875	33	10	43	99	149,0,255	0.232558	0.573333	-0.454942	3206	0.235185	32	26	-0.346154	-0.384615	-0.5	15.9614	8.05437	0	Inf	0
6	4	7652620	A	C	9	22	31	99	255,0,136	0.709677	28	9	37	99	137,0,255	0.243243	0.544118	-0.466434	3205	0.235185	31	26	-0.346154	-0.384615	-0.5	15.3322	8.05437	0	Inf	0
6	4	7652628	T	G	9	22	31	99	255,0,136	0.709677	27	11	38	99	152,0,255	0.289474	0.521739	-0.420204	3205	0.235185	31	26	-0.346154	-0.384615	-0.5	12.4449	8.05438	0	Inf	0
6	4	7652641	C	T	9	23	32	99	255,0,133	0.71875	27	9	36	99	140,0,255	0.25	0.529412	-0.46875	3205	0.235185	32	26	-0.346154	-0.384615	-0.5	15.5201	8.05439	0	Inf	0
6	4	7652693	C	T	8	22	30	99	255,0,140	0.733333	25	10	35	99	219,0,255	0.285714	0.507692	-0.447619	3205	0.235184	30	26	-0.346154	-0.384615	-0.5	13.42	8.05441	0	Inf	0
6	4	7652695	T	C	25	8	33	99	132,0,255	0.242424	10	25	35	99	255,0,209	0.714286	0.514706	0.471861	3205	0.235184	33	26	-0.346154	-0.384615	-0.5	15.7757	8.05442	0	Inf	0
6	4	7652707	C	T	9	27	36	99	255,0,131	0.75	23	13	36	99	244,0,255	0.361111	0.444444	-0.388889	3205	0.235184	36	26	-0.346154	-0.384615	-0.5	11.3424	8.05442	0	Inf	0
6	4	7652804	C	T	24	11	35	99	216,0,255	0.314286	17	14	31	99	232,0,255	0.451613	0.621212	0.137327	3201	0.235183	31	26	-0.346154	-0.384615	-0.5	1.31929	8.05448	0	Inf	0
6	4	7652962	G	A	25	6	31	99	102,0,255	0.193548	13	13	26	99	245,0,255	0.5	0.666667	0.306452	3206	0.235181	26	26	-0.346154	-0.384615	-0.5	6.05666	8.05456	0	Inf	0
6	4	7653004	A	G	8	15	23	99	255,0,161	0.652174	16	18	34	99	255,0,255	0.529412	0.421053	-0.122762	3207	0.23518	23	26	-0.346154	-0.384615	-0.5	0.855305	8.05459	0	Inf	0
6	4	7653036	A	G	11	17	28	99	255,0,224	0.607143	17	15	32	99	255,0,246	0.46875	0.466667	-0.138393	3207	0.23518	28	26	-0.346154	-0.384615	-0.5	1.15396	8.0546	0	Inf	0
6	4	7653819	A	T	17	5	22	99	123,0,255	0.227273	6	14	20	99	250,0,123	0.7	0.547619	0.472727	3206	0.235169	20	26	-0.346154	-0.384615	-0.5	9.82603	8.05504	0	Inf	0
6	4	7653838	C	T	5	17	22	99	255,0,123	0.772727	15	6	21	99	121,0,255	0.285714	0.465116	-0.487013	3206	0.235169	21	26	-0.346154	-0.384615	-0.5	10.6916	8.05505	0	Inf	0
6	4	7657080	G	A	10	16	26	99	255,0,200	0.615385	12	10	22	99	212,0,255	0.454545	0.458333	-0.160839	3194	0.235126	22	26	-0.346154	-0.384615	-0.5	1.24552	8.05683	0	Inf	0
6	4	7657089	C	G	17	11	28	99	221,0,255	0.392857	11	14	25	99	255,0,218	0.56	0.528302	0.167143	3194	0.235126	25	26	-0.346154	-0.384615	-0.5	1.48671	8.05684	0	Inf	0
6	4	7657133	C	T	20	9	29	99	158,0,255	0.310345	8	17	25	99	255,0,188	0.68	0.518519	0.369655	3193	0.235125	25	26	-0.346154	-0.384615	-0.5	7.51851	8.05686	0	Inf	0
6	4	7657175	C	T	13	20	33	99	255,0,218	0.606061	15	13	28	99	255,0,255	0.464286	0.459016	-0.141775	3193	0.235125	28	26	-0.346154	-0.384615	-0.5	1.22887	8.05688	0	Inf	0
6	4	7657491	C	T	16	12	28	99	228,0,255	0.428571	13	19	32	99	255,0,238	0.59375	0.483333	0.165179	3191	0.235121	28	26	-0.346154	-0.384615	-0.5	1.6384	8.05706	0	Inf	0
6	4	7657545	G	A	15	9	24	99	255,0,255	0.375	7	19	26	99	255,0,133	0.730769	0.44	0.355769	3190	0.23512	24	26	-0.346154	-0.384615	-0.5	6.54835	8.05709	0	Inf	0
6	4	7658066	ATATATTTC	A	24	4	28	99	132,0,255	0.142857	16	15	31	99	255,0,255	0.483871	0.677966	0.341014	3188	0.235113	28	26	-0.346154	-0.384615	-0.5	8.24101	8.05737	0	Inf	0
6	4	7658196	A	C	5	20	25	99	255,0,114	0.8	15	20	35	99	255,0,255	0.571429	0.333333	-0.228571	3184	0.235111	25	26	-0.346154	-0.384615	-0.5	3.55801	8.05745	0	Inf	0
6	4	7658271	T	C	9	20	29	99	255,0,176	0.689655	19	11	30	99	211,0,255	0.366667	0.474576	-0.322989	3183	0.23511	29	26	-0.346154	-0.384615	-0.5	6.28547	8.05749	0	Inf	0
6	4	7658335	C	T	8	22	30	99	255,0,172	0.733333	18	14	32	99	226,0,255	0.4375	0.419355	-0.295833	3183	0.23511	30	26	-0.346154	-0.384615	-0.5	5.67526	8.05752	0	Inf	0
6	4	7658336	T	C	8	21	29	99	255,0,170	0.724138	18	14	32	99	219,0,255	0.4375	0.42623	-0.286638	3183	0.235109	29	26	-0.346154	-0.384615	-0.5	5.20897	8.05752	0	Inf	0
6	4	7658345	G	C	7	23	30	99	255,0,136	0.766667	18	13	31	99	216,0,255	0.419355	0.409836	-0.347312	3183	0.235109	30	26	-0.346154	-0.384615	-0.5	7.80795	8.05753	0	Inf	0
6	4	7658420	A	C	24	9	33	99	138,0,255	0.272727	17	11	28	99	204,0,255	0.392857	0.672131	0.12013	3183	0.235108	28	26	-0.346154	-0.384615	-0.5	0.991035	8.05757	0	Inf	0
6	4	7658424	G	T	22	8	30	99	143,0,255	0.266667	15	11	26	99	209,0,254	0.423077	0.660714	0.15641	3183	0.235108	26	26	-0.346154	-0.384615	-0.5	1.52205	8.05757	0	Inf	0
6	4	7658440	G	A	24	8	32	99	146,0,255	0.25	15	10	25	99	198,0,255	0.4	0.684211	0.15	3183	0.235108	25	26	-0.346154	-0.384615	-0.5	1.45662	8.05758	0	Inf	0
6	4	7658627	T	A	9	24	33	99	255,0,180	0.727273	13	18	31	99	255,0,173	0.580645	0.34375	-0.146628	3183	0.235106	31	26	-0.346154	-0.384615	-0.5	1.52891	8.05768	0	Inf	0
6	4	7658644	A	T	20	6	26	99	102,0,255	0.230769	15	12	27	99	166,0,255	0.444444	0.660377	0.213675	3183	0.235105	26	26	-0.346154	-0.384615	-0.5	2.73665	8.05769	0	Inf	0
6	4	7658645	A	T	21	6	27	99	109,0,255	0.222222	16	12	28	99	172,0,255	0.428571	0.672727	0.206349	3183	0.235105	27	26	-0.346154	-0.384615	-0.5	2.69835	8.05769	0	Inf	0
6	4	7658646	T	A	21	6	27	99	109,0,255	0.222222	14	13	27	99	180,0,253	0.481481	0.648148	0.259259	3183	0.235105	27	26	-0.346154	-0.384615	-0.5	4.05019	8.05769	0	Inf	0
6	4	7658767	T	A	11	21	32	99	255,0,227	0.65625	26	12	38	99	193,0,255	0.315789	0.528571	-0.340461	3183	0.235104	32	26	-0.346154	-0.384615	-0.5	8.23068	8.05776	0	Inf	0
6	4	7658859	A	G	21	8	29	99	146,0,255	0.275862	6	22	28	99	255,0,111	0.785714	0.473684	0.509852	3183	0.235103	28	26	-0.346154	-0.384615	-0.5	15.6022	8.05781	0	Inf	0
6	4	7658903	C	A	18	6	24	99	122,0,255	0.25	9	18	27	99	255,0,175	0.666667	0.529412	0.416667	3183	0.235102	24	26	-0.346154	-0.384615	-0.5	9.16059	8.05783	0	Inf	0
6	4	7659034	C	G	7	17	24	99	255,0,161	0.708333	16	17	33	99	255,0,255	0.515152	0.403509	-0.193182	3182	0.2351	24	26	-0.346154	-0.384615	-0.5	2.1906	8.05791	0	Inf	0
6	4	7659056	C	A	7	19	26	99	255,0,133	0.730769	18	16	34	99	255,0,255	0.470588	0.416667	-0.260181	3182	0.2351	26	26	-0.346154	-0.384615	-0.5	4.1973	8.05792	0	Inf	0
6	4	7659062	A	G	7	21	28	99	255,0,135	0.75	17	16	33	99	255,0,255	0.484848	0.393443	-0.265152	3182	0.2351	28	26	-0.346154	-0.384615	-0.5	4.56393	8.05792	0	Inf	0
6	4	7659086	G	A	5	20	25	99	255,0,114	0.8	20	12	32	99	205,0,255	0.375	0.438596	-0.425	3182	0.2351	25	26	-0.346154	-0.384615	-0.5	10.7968	8.05794	0	Inf	0
6	4	7659574	C	T	7	17	24	99	255,0,138	0.708333	19	11	30	99	200,0,255	0.366667	0.481481	-0.341667	3178	0.235093	24	26	-0.346154	-0.384615	-0.5	6.38175	8.0582	0	Inf	0
6	4	7659654	C	T	6	20	26	99	255,0,114	0.769231	20	17	37	99	254,0,255	0.459459	0.412698	-0.309771	3177	0.235092	26	26	-0.346154	-0.384615	-0.5	6.26603	8.05825	0	Inf	0
6	4	7659669	G	A	6	22	28	99	255,0,111	0.785714	24	17	41	99	210,0,255	0.414634	0.434783	-0.37108	3177	0.235092	28	26	-0.346154	-0.384615	-0.5	9.7435	8.05826	0	Inf	0
6	4	7659757	T	C	6	27	33	99	255,0,96	0.818182	17	7	24	99	140,0,255	0.291667	0.403509	-0.526515	3178	0.235091	24	26	-0.346154	-0.384615	-0.5	16.6148	8.05831	0	Inf	0
6	4	7661692	A	G	7	20	27	99	255,0,135	0.740741	15	7	22	99	153,0,255	0.318182	0.44898	-0.422559	3176	0.235065	22	26	-0.346154	-0.384615	-0.5	8.99255	8.05937	0	Inf	0
6	4	7661712	T	C	5	18	23	99	255,0,112	0.782609	15	6	21	99	138,0,255	0.285714	0.454545	-0.496894	3175	0.235065	21	26	-0.346154	-0.384615	-0.5	11.4205	8.05938	0	Inf	0
6	4	7684338	A	T	17	6	23	99	122,0,255	0.26087	11	13	24	99	225,0,186	0.541667	0.595745	0.280797	3202	0.234766	23	26	-0.346154	-0.384615	-0.5	3.91517	8.07184	0	Inf	0
6	4	7684341	C	T	6	16	22	99	255,0,125	0.727273	12	11	23	99	189,0,194	0.478261	0.4	-0.249012	3202	0.234766	22	26	-0.346154	-0.384615	-0.5	2.94786	8.07184	0	Inf	0
6	4	7684357	T	C	9	15	24	99	255,0,189	0.625	10	10	20	99	234,0,167	0.5	0.431818	-0.125	3202	0.234766	20	26	-0.346154	-0.384615	-0.5	0.695293	8.07185	0	Inf	0
6	4	7684366	C	T	10	14	24	99	255,0,205	0.583333	9	11	20	99	255,0,134	0.55	0.431818	-0.0333333	3202	0.234765	20	26	-0.346154	-0.384615	-0.5	0.049386	8.07186	0	Inf	0
6	4	7684375	C	T	10	15	25	99	255,0,224	0.6	12	13	25	99	255,0,151	0.52	0.44	-0.08	3202	0.234765	25	26	-0.346154	-0.384615	-0.5	0.325048	8.07186	0	Inf	0
6	4	7684418	C	T	5	19	24	99	255,0,97	0.791667	12	13	25	99	252,0,200	0.52	0.346939	-0.271667	3202	0.234765	24	26	-0.346154	-0.384615	-0.5	4.08117	8.07189	0	Inf	0
6	4	7684419	T	A	6	19	25	99	255,0,121	0.76	13	13	26	99	246,0,232	0.5	0.372549	-0.26	3202	0.234765	25	26	-0.346154	-0.384615	-0.5	3.75279	8.07189	0	Inf	0
6	4	7684420	C	A	6	19	25	99	255,0,127	0.76	13	13	26	99	250,0,228	0.5	0.372549	-0.26	3202	0.234765	25	26	-0.346154	-0.384615	-0.5	3.75279	8.07189	0	Inf	0
6	4	7684453	A	T	6	21	27	99	255,0,109	0.777778	9	17	26	99	255,0,177	0.653846	0.283019	-0.123932	3202	0.234764	26	26	-0.346154	-0.384615	-0.5	1.00703	8.07191	0	Inf	0
6	4	7684465	T	C	6	22	28	99	255,0,122	0.785714	11	17	28	99	255,0,213	0.607143	0.303571	-0.178571	3202	0.234764	28	26	-0.346154	-0.384615	-0.5	2.13535	8.07191	0	Inf	0
6	4	7684472	T	C	6	23	29	99	255,0,146	0.793103	13	14	27	99	255,0,225	0.518519	0.339286	-0.274585	3202	0.234764	27	26	-0.346154	-0.384615	-0.5	4.78057	8.07192	0	Inf	0
6	4	7684480	T	C	6	22	28	99	255,0,140	0.785714	13	13	26	99	255,0,237	0.5	0.351852	-0.285714	3202	0.234764	26	26	-0.346154	-0.384615	-0.5	4.90711	8.07192	0	Inf	0
6	4	7684500	A	G	6	21	27	99	255,0,152	0.777778	15	9	24	99	243,0,255	0.375	0.411765	-0.402778	3202	0.234764	24	26	-0.346154	-0.384615	-0.5	8.74526	8.07193	0	Inf	0
6	4	7684504	A	T	6	21	27	99	255,0,122	0.777778	15	9	24	99	251,0,255	0.375	0.411765	-0.402778	3202	0.234764	24	26	-0.346154	-0.384615	-0.5	8.74526	8.07193	0	Inf	0
6	4	7684830	A	G	6	21	27	99	255,0,114	0.777778	14	7	21	99	113,0,255	0.333333	0.416667	-0.444444	3202	0.234759	21	26	-0.346154	-0.384615	-0.5	9.86482	8.07211	0	Inf	0
6	4	7684839	T	G	7	19	26	99	255,0,121	0.730769	13	7	20	99	115,0,255	0.35	0.434783	-0.380769	3202	0.234759	20	26	-0.346154	-0.384615	-0.5	6.79724	8.07212	0	Inf	0
6	4	7684842	C	T	6	20	26	99	255,0,116	0.769231	14	7	21	99	113,0,255	0.333333	0.425532	-0.435897	3202	0.234759	21	26	-0.346154	-0.384615	-0.5	9.28518	8.07212	0	Inf	0
6	4	7684843	A	G	6	19	25	99	255,0,119	0.76	14	7	21	99	108,0,255	0.333333	0.434783	-0.426667	3202	0.234759	21	26	-0.346154	-0.384615	-0.5	8.69711	8.07212	0	Inf	0
6	4	7684853	T	C	6	21	27	99	255,0,114	0.777778	14	7	21	99	113,0,255	0.333333	0.416667	-0.444444	3202	0.234759	21	26	-0.346154	-0.384615	-0.5	9.86482	8.07213	0	Inf	0
6	4	7684910	G	T	6	21	27	99	255,0,132	0.777778	11	13	24	99	248,0,218	0.541667	0.333333	-0.236111	3202	0.234758	24	26	-0.346154	-0.384615	-0.5	3.21611	8.07216	0	Inf	0
6	4	7684969	C	T	14	7	21	99	132,0,255	0.333333	9	11	20	99	255,0,191	0.55	0.560976	0.216667	3202	0.234757	20	26	-0.346154	-0.384615	-0.5	1.96764	8.07219	0	Inf	0
6	4	7684985	G	A	19	9	28	99	164,0,255	0.321429	10	11	21	99	244,0,193	0.52381	0.591837	0.202381	3202	0.234757	21	26	-0.346154	-0.384615	-0.5	2.03667	8.0722	0	Inf	0
6	4	7685203	A	T	35	9	44	99	102,0,255	0.204545	20	12	32	99	183,0,255	0.375	0.723684	0.170455	3202	0.234754	32	26	-0.346154	-0.384615	-0.5	2.67055	8.07232	0	Inf	0
6	4	7685454	G	T	12	32	44	99	255,0,216	0.727273	20	12	32	99	226,0,255	0.375	0.421053	-0.352273	3202	0.234751	32	26	-0.346154	-0.384615	-0.5	9.5518	8.07246	0	Inf	0
6	4	7685821	C	G	17	4	21	99	113,0,255	0.190476	10	18	28	99	255,0,239	0.642857	0.55102	0.452381	3199	0.234746	21	26	-0.346154	-0.384615	-0.5	10.4686	8.07266	0	Inf	0
6	4	7688166	T	A	7	24	31	99	255,0,108	0.774194	17	6	23	99	179,0,255	0.26087	0.444444	-0.513324	3203	0.234715	23	26	-0.346154	-0.384615	-0.5	14.6716	8.07395	0	Inf	0
6	4	7690942	C	T	31	17	48	99	142,0,255	0.354167	14	12	26	99	124,0,255	0.461538	0.608108	0.107372	3209	0.234678	26	26	-0.346154	-0.384615	-0.5	0.81036	8.07548	0	Inf	0
6	4	7690945	G	C	26	22	48	99	255,0,255	0.458333	16	11	27	99	255,0,206	0.407407	0.56	-0.0509259	3209	0.234678	27	26	-0.346154	-0.384615	-0.5	0.182405	8.07548	0	Inf	0
6	4	7694482	G	A	11	29	40	99	255,0,165	0.725	9	31	40	99	255,0,136	0.775	0.25	0.05	3206	0.234632	40	26	-0.346154	-0.384615	-0.5	0.267014	8.07743	0	Inf	0
6	4	7694487	A	T	11	30	41	99	255,0,177	0.731707	9	27	36	99	255,0,146	0.75	0.25974	0.0182927	3206	0.234632	36	26	-0.346154	-0.384615	-0.5	0.0333985	8.07743	0	Inf	0
6	4	7694577	A	T	16	11	27	99	162,0,255	0.407407	28	5	33	99	98,0,255	0.151515	0.733333	-0.255892	3206	0.23463	27	26	-0.346154	-0.384615	-0.5	5.0195	8.07748	0	Inf	0
6	4	7695276	C	T	22	25	47	99	209,0,255	0.531915	12	13	25	99	146,0,219	0.52	0.472222	-0.0119149	3204	0.234621	25	26	-0.346154	-0.384615	-0.5	0.0092936	8.07787	0	Inf	0
6	4	7695996	G	A	37	23	60	99	255,0,255	0.383333	6	19	25	99	255,0,108	0.76	0.505882	0.376667	3200	0.234612	25	26	-0.346154	-0.384615	-0.5	10.3886	8.07826	0	Inf	0
6	4	7696002	C	T	40	21	61	99	239,0,255	0.344262	15	10	25	99	244,0,255	0.4	0.639535	0.0557377	3200	0.234612	25	26	-0.346154	-0.384615	-0.5	0.236982	8.07827	0	Inf	0
6	4	7696003	A	G	39	20	59	99	252,0,255	0.338983	15	11	26	99	255,0,255	0.423077	0.635294	0.0840939	3200	0.234612	26	26	-0.346154	-0.384615	-0.5	0.545093	8.07827	0	Inf	0
6	4	7696846	G	A	23	21	44	99	200,0,255	0.477273	21	11	32	99	127,0,255	0.34375	0.578947	-0.133523	3202	0.2346	32	26	-0.346154	-0.384615	-0.5	1.36621	8.07873	0	Inf	0
6	4	7696861	G	A	20	22	42	99	209,0,255	0.52381	15	10	25	99	134,0,251	0.4	0.522388	-0.12381	3202	0.2346	25	26	-0.346154	-0.384615	-0.5	0.967677	8.07874	0	Inf	0
6	4	7701239	C	T	5	15	20	99	255,0,103	0.75	15	14	29	99	255,0,239	0.482759	0.408163	-0.267241	3219	0.234542	20	26	-0.346154	-0.384615	-0.5	3.60449	8.08115	0	Inf	0
6	4	7704779	T	A	12	29	41	99	255,0,179	0.707317	8	15	23	99	255,0,121	0.652174	0.3125	-0.0551432	3219	0.234496	23	26	-0.346154	-0.384615	-0.5	0.206901	8.0831	0	Inf	0
6	4	7704781	T	A	12	31	43	99	255,0,189	0.72093	8	15	23	99	255,0,117	0.652174	0.30303	-0.0687563	3219	0.234495	23	26	-0.346154	-0.384615	-0.5	0.33172	8.0831	0	Inf	0
6	4	7704819	G	T	35	13	48	99	194,0,255	0.270833	18	7	25	99	161,0,255	0.28	0.726027	0.00916667	3219	0.234495	25	26	-0.346154	-0.384615	-0.5	0.00692931	8.08312	0	Inf	0
6	4	7704825	G	A	38	13	51	99	227,0,255	0.254902	18	6	24	99	126,0,255	0.25	0.746667	-0.00490196	3219	0.234495	24	26	-0.346154	-0.384615	-0.5	0.00207641	8.08312	0	Inf	0
6	4	7704880	G	A	38	12	50	99	183,0,255	0.24	11	9	20	99	199,0,255	0.45	0.7	0.21	3219	0.234494	20	26	-0.346154	-0.384615	-0.5	2.88746	8.08315	0	Inf	0
6	4	7704932	C	T	28	25	53	99	255,0,255	0.471698	14	10	24	99	202,0,255	0.416667	0.545455	-0.0550314	3219	0.234494	24	26	-0.346154	-0.384615	-0.5	0.202447	8.08318	0	Inf	0
6	4	7704944	A	C	27	27	54	99	255,0,255	0.5	18	8	26	99	143,0,255	0.307692	0.5625	-0.192308	3219	0.234493	26	26	-0.346154	-0.384615	-0.5	2.69381	8.08319	0	Inf	0
6	4	7706499	T	C	18	5	23	99	110,0,255	0.217391	6	21	27	99	255,0,152	0.777778	0.48	0.560386	3215	0.234473	23	26	-0.346154	-0.384615	-0.5	16.5456	8.08405	0	Inf	0
6	4	7706502	T	A	19	7	26	99	147,0,255	0.269231	5	22	27	99	255,0,118	0.814815	0.45283	0.545584	3215	0.234473	26	26	-0.346154	-0.384615	-0.5	16.8367	8.08405	0	Inf	0
6	4	7706958	T	C	14	16	30	99	241,0,255	0.533333	22	22	44	99	231,0,255	0.5	0.486486	-0.0333333	3215	0.234467	30	26	-0.346154	-0.384615	-0.5	0.0793716	8.0843	0	Inf	0
6	4	7706959	G	A	6	23	29	99	255,0,104	0.793103	16	28	44	99	255,0,255	0.636364	0.30137	-0.15674	3215	0.234467	29	26	-0.346154	-0.384615	-0.5	2.10329	8.0843	0	Inf	0
6	4	7707810	G	T	11	13	24	99	157,0,217	0.541667	12	8	20	99	228,0,255	0.4	0.522727	-0.141667	3218	0.234455	20	26	-0.346154	-0.384615	-0.5	0.88134	8.08477	0	Inf	0
6	4	7710299	G	A	24	8	32	99	120,0,255	0.25	7	18	25	99	255,0,201	0.72	0.54386	0.47	3216	0.234423	25	26	-0.346154	-0.384615	-0.5	12.9425	8.08614	0	Inf	0
6	4	7710332	C	T	22	8	30	99	148,0,255	0.266667	5	19	24	99	255,0,136	0.791667	0.5	0.525	3216	0.234422	24	26	-0.346154	-0.384615	-0.5	15.5015	8.08616	0	Inf	0
6	4	7710345	A	G	21	8	29	99	142,0,255	0.275862	6	19	25	99	255,0,106	0.76	0.5	0.484138	3216	0.234422	25	26	-0.346154	-0.384615	-0.5	13.1437	8.08616	0	Inf	0
6	4	7710347	T	C	19	8	27	99	148,0,255	0.296296	6	21	27	99	255,0,100	0.777778	0.462963	0.481481	3216	0.234422	27	26	-0.346154	-0.384615	-0.5	13.1437	8.08616	0	Inf	0
6	4	7710365	T	C	23	7	30	99	122,0,255	0.233333	6	19	25	99	255,0,106	0.76	0.527273	0.526667	3216	0.234422	25	26	-0.346154	-0.384615	-0.5	15.9321	8.08617	0	Inf	0
6	4	7710367	C	T	23	7	30	99	122,0,255	0.233333	9	18	27	99	255,0,180	0.666667	0.561404	0.433333	3216	0.234422	27	26	-0.346154	-0.384615	-0.5	11.1888	8.08618	0	Inf	0
6	4	7710378	T	C	6	23	29	99	255,0,104	0.793103	16	9	25	99	181,0,215	0.36	0.407407	-0.433103	3216	0.234422	25	26	-0.346154	-0.384615	-0.5	10.7571	8.08618	0	Inf	0
6	4	7710412	C	T	25	8	33	99	135,0,255	0.242424	10	15	25	99	190,0,185	0.6	0.603448	0.357576	3215	0.234421	25	26	-0.346154	-0.384615	-0.5	7.69906	8.0862	0	Inf	0
6	4	7710443	C	T	18	7	25	99	138,0,255	0.28	10	11	21	99	213,0,202	0.52381	0.608696	0.24381	3215	0.234421	21	26	-0.346154	-0.384615	-0.5	2.86596	8.08622	0	Inf	0
6	4	7710444	A	G	17	7	24	99	140,0,255	0.291667	10	10	20	99	190,0,204	0.5	0.613636	0.208333	3215	0.234421	20	26	-0.346154	-0.384615	-0.5	2.00377	8.08622	0	Inf	0
6	4	7711187	G	T	20	6	26	99	114,0,255	0.230769	11	24	35	99	255,0,188	0.685714	0.508197	0.454945	3209	0.234411	26	26	-0.346154	-0.384615	-0.5	12.8829	8.08663	0	Inf	0
6	4	7711228	A	G	22	8	30	99	151,0,255	0.266667	13	32	45	99	255,0,255	0.711111	0.466667	0.444444	3209	0.23441	30	26	-0.346154	-0.384615	-0.5	14.7397	8.08665	0	Inf	0
6	4	7711473	C	T	21	8	29	99	149,0,255	0.275862	8	25	33	99	255,0,145	0.757576	0.467742	0.481714	3196	0.234407	29	26	-0.346154	-0.384615	-0.5	14.9752	8.08678	0	Inf	0
6	4	7711475	T	G	21	8	29	99	145,0,255	0.275862	8	25	33	99	255,0,145	0.757576	0.467742	0.481714	3196	0.234407	29	26	-0.346154	-0.384615	-0.5	14.9752	8.08679	0	Inf	0
6	4	7711480	T	C	20	8	28	99	129,0,255	0.285714	9	25	34	99	255,0,150	0.735294	0.467742	0.44958	3196	0.234407	28	26	-0.346154	-0.384615	-0.5	12.8902	8.08679	0	Inf	0
6	4	7711494	A	T	20	9	29	99	181,0,255	0.310345	9	33	42	99	255,0,157	0.785714	0.408451	0.475369	3196	0.234407	29	26	-0.346154	-0.384615	-0.5	16.4646	8.0868	0	Inf	0
6	4	7711501	G	T	22	9	31	99	193,0,255	0.290323	9	33	42	99	255,0,163	0.785714	0.424658	0.495392	3196	0.234407	31	26	-0.346154	-0.384615	-0.5	18.5396	8.0868	0	Inf	0
6	4	7711755	G	C	20	7	27	99	137,0,255	0.259259	8	15	23	99	255,0,190	0.652174	0.56	0.392915	3196	0.234403	23	26	-0.346154	-0.384615	-0.5	7.96966	8.08694	0	Inf	0
6	4	7711756	A	G	20	7	27	99	137,0,255	0.259259	9	15	24	99	255,0,212	0.625	0.568627	0.365741	3196	0.234403	24	26	-0.346154	-0.384615	-0.5	7.079	8.08694	0	Inf	0
6	4	7711784	G	A	18	6	24	99	118,0,255	0.25	8	13	21	99	243,0,185	0.619048	0.577778	0.369048	3196	0.234403	21	26	-0.346154	-0.384615	-0.5	6.38764	8.08696	0	Inf	0
6	4	7711915	G	T	15	5	20	99	99,0,255	0.25	9	11	20	99	230,0,192	0.55	0.6	0.3	3196	0.234401	20	26	-0.346154	-0.384615	-0.5	3.82198	8.08703	0	Inf	0
6	4	7712276	GT	GTATTGATTGCAT	21	9	30	99	255,0,255	0.3	24	10	34	99	255,0,255	0.294118	0.703125	-0.00588235	3197	0.234396	30	26	-0.346154	-0.384615	-0.5	0.0026413	8.08723	0	Inf	0
6	4	7712337	T	A	23	9	32	99	176,0,255	0.28125	15	20	35	99	255,0,235	0.571429	0.567164	0.290179	3197	0.234396	32	26	-0.346154	-0.384615	-0.5	5.84122	8.08726	0	Inf	0
6	4	7714706	A	G	16	6	22	99	112,0,255	0.272727	10	14	24	99	205,0,184	0.583333	0.565217	0.310606	3197	0.234364	22	26	-0.346154	-0.384615	-0.5	4.60151	8.08857	0	Inf	0
6	4	7715780	G	T	16	7	23	99	149,0,255	0.304348	9	11	20	99	218,0,157	0.55	0.581395	0.245652	3197	0.23435	20	26	-0.346154	-0.384615	-0.5	2.67333	8.08916	0	Inf	0
6	4	7715802	C	A	19	7	26	99	143,0,255	0.269231	9	16	25	99	255,0,223	0.64	0.54902	0.370769	3197	0.23435	25	26	-0.346154	-0.384615	-0.5	7.24952	8.08917	0	Inf	0
6	4	7716240	T	C	25	11	36	99	190,0,255	0.305556	9	29	38	99	255,0,159	0.763158	0.459459	0.457602	3196	0.234344	36	26	-0.346154	-0.384615	-0.5	16.1795	8.08941	0	Inf	0
6	4	7716699	C	G	27	13	40	99	216,0,255	0.325	6	27	33	99	255,0,96	0.818182	0.452055	0.493182	3195	0.234338	33	26	-0.346154	-0.384615	-0.5	18.7875	8.08966	0	Inf	0
6	4	7716702	G	A	27	12	39	99	193,0,255	0.307692	8	27	35	99	255,0,140	0.771429	0.472973	0.463736	3195	0.234338	35	26	-0.346154	-0.384615	-0.5	16.5965	8.08966	0	Inf	0
6	4	7717146	G	A	24	8	32	99	146,0,255	0.25	10	16	26	99	255,0,182	0.615385	0.586207	0.365385	3192	0.234332	26	26	-0.346154	-0.384615	-0.5	8.03636	8.08991	0	Inf	0
6	4	7717281	T	G	22	6	28	99	96,0,255	0.214286	8	15	23	99	255,0,136	0.652174	0.588235	0.437888	3192	0.23433	23	26	-0.346154	-0.384615	-0.5	10.2878	8.08998	0	Inf	0
6	4	7717897	G	A	21	10	31	99	202,0,255	0.322581	16	17	33	99	255,0,255	0.515152	0.578125	0.192571	3193	0.234322	31	26	-0.346154	-0.384615	-0.5	2.45095	8.09032	0	Inf	0
6	4	7718080	A	G	29	8	37	99	139,0,255	0.216216	11	21	32	99	255,0,178	0.65625	0.57971	0.440034	3193	0.23432	32	26	-0.346154	-0.384615	-0.5	14.076	8.09042	0	Inf	0
6	4	7718325	AC	ACGC	24	5	29	99	97,0,255	0.172414	11	9	20	99	255,0,255	0.45	0.714286	0.277586	3194	0.234316	20	26	-0.346154	-0.384615	-0.5	4.44267	8.09056	0	Inf	0
6	4	7718602	T	A	20	8	28	99	163,0,255	0.285714	21	30	51	99	255,0,255	0.588235	0.518987	0.302521	3194	0.234313	28	26	-0.346154	-0.384615	-0.5	6.79578	8.09071	0	Inf	0
6	4	7718873	T	C	23	10	33	99	170,0,255	0.30303	9	25	34	99	255,0,172	0.735294	0.477612	0.432264	3194	0.234309	33	26	-0.346154	-0.384615	-0.5	12.9636	8.09086	0	Inf	0
6	4	7719165	T	C	32	7	39	99	109,0,255	0.179487	24	19	43	99	255,0,255	0.44186	0.682927	0.262373	3190	0.234305	39	26	-0.346154	-0.384615	-0.5	6.70563	8.09102	0	Inf	0
6	4	7719245	TACTACCGAAAAAGCCA	TA	32	6	38	99	176,0,255	0.157895	14	18	32	99	255,0,255	0.5625	0.657143	0.404605	3190	0.234304	32	26	-0.346154	-0.384615	-0.5	12.9993	8.09106	0	Inf	0
6	4	7719689	CGATCTTGATCTTGATCTTGAT	CGATCTTGATCTTGAT	19	7	26	99	217,0,255	0.269231	10	17	27	99	255,0,255	0.62963	0.54717	0.360399	3190	0.234298	26	26	-0.346154	-0.384615	-0.5	7.11737	8.09131	0	Inf	0
6	4	7719762	G	A	17	9	26	99	150,0,255	0.346154	8	19	27	99	255,0,146	0.703704	0.471698	0.35755	3189	0.234297	26	26	-0.346154	-0.384615	-0.5	6.94653	8.09135	0	Inf	0
6	4	7720039	G	A	29	9	38	99	156,0,255	0.236842	13	20	33	99	255,0,255	0.606061	0.591549	0.369219	3188	0.234294	33	26	-0.346154	-0.384615	-0.5	10.1783	8.0915	0	Inf	0
6	4	7721191	A	G	23	7	30	99	122,0,255	0.233333	9	20	29	99	255,0,164	0.689655	0.542373	0.456322	3187	0.234279	29	26	-0.346154	-0.384615	-0.5	12.8469	8.09214	0	Inf	0
6	4	7721343	C	T	31	11	42	99	165,0,255	0.261905	6	20	26	99	255,0,116	0.769231	0.544118	0.507326	3187	0.234277	26	26	-0.346154	-0.384615	-0.5	17.344	8.09222	0	Inf	0
6	4	7721508	G	A	23	13	36	99	200,0,255	0.361111	10	10	20	99	231,0,204	0.5	0.589286	0.138889	3187	0.234274	20	26	-0.346154	-0.384615	-0.5	1.01932	8.09231	0	Inf	0
6	4	7721585	C	T	18	9	27	99	166,0,255	0.333333	12	17	29	99	255,0,255	0.586207	0.535714	0.252874	3187	0.234273	27	26	-0.346154	-0.384615	-0.5	3.63862	8.09235	0	Inf	0
6	4	7721596	T	C	16	6	22	99	125,0,255	0.272727	11	16	27	99	255,0,255	0.592593	0.55102	0.319865	3187	0.234273	22	26	-0.346154	-0.384615	-0.5	5.13676	8.09236	0	Inf	0
6	4	7721597	G	A	16	6	22	99	117,0,255	0.272727	11	16	27	99	255,0,237	0.592593	0.55102	0.319865	3187	0.234273	22	26	-0.346154	-0.384615	-0.5	5.13676	8.09236	0	Inf	0
6	4	7721844	C	T	28	6	34	99	103,0,255	0.176471	10	13	23	99	255,0,168	0.565217	0.666667	0.388747	3187	0.23427	23	26	-0.346154	-0.384615	-0.5	9.38232	8.0925	0	Inf	0
6	4	7721850	T	G	26	7	33	99	127,0,255	0.212121	10	12	22	99	255,0,182	0.545455	0.654545	0.333333	3187	0.23427	22	26	-0.346154	-0.384615	-0.5	6.48246	8.0925	0	Inf	0
6	4	7721869	G	T	25	8	33	99	164,0,255	0.242424	6	14	20	99	255,0,154	0.7	0.584906	0.457576	3187	0.23427	20	26	-0.346154	-0.384615	-0.5	10.9487	8.09251	0	Inf	0
6	4	7721889	C	G	28	9	37	99	182,0,255	0.243243	7	13	20	99	255,0,163	0.65	0.614035	0.406757	3187	0.234269	20	26	-0.346154	-0.384615	-0.5	9.07532	8.09252	0	Inf	0
6	4	7721936	A	T	26	9	35	99	162,0,255	0.257143	8	15	23	99	255,0,191	0.652174	0.586207	0.395031	3187	0.234269	23	26	-0.346154	-0.384615	-0.5	9.04882	8.09255	0	Inf	0
6	4	7722049	C	T	19	6	25	99	116,0,255	0.24	6	16	22	99	255,0,113	0.727273	0.531915	0.487273	3187	0.234267	22	26	-0.346154	-0.384615	-0.5	11.6283	8.09261	0	Inf	0
6	4	7722055	C	T	20	6	26	99	114,0,255	0.230769	6	16	22	99	255,0,114	0.727273	0.541667	0.496503	3187	0.234267	22	26	-0.346154	-0.384615	-0.5	12.3359	8.09261	0	Inf	0
6	4	7722116	A	G	14	7	21	99	146,0,255	0.333333	8	14	22	99	238,0,199	0.636364	0.511628	0.30303	3187	0.234266	21	26	-0.346154	-0.384615	-0.5	4.01261	8.09265	0	Inf	0
6	4	7722123	A	G	18	7	25	99	135,0,255	0.28	7	16	23	99	251,0,178	0.695652	0.520833	0.415652	3187	0.234266	23	26	-0.346154	-0.384615	-0.5	8.54395	8.09265	0	Inf	0
6	4	7722126	A	G	19	7	26	99	133,0,255	0.269231	9	16	25	99	252,0,209	0.64	0.54902	0.370769	3187	0.234266	25	26	-0.346154	-0.384615	-0.5	7.24952	8.09265	0	Inf	0
6	4	7722128	T	A	20	7	27	99	130,0,255	0.259259	9	16	25	99	250,0,209	0.64	0.557692	0.380741	3187	0.234266	25	26	-0.346154	-0.384615	-0.5	7.81939	8.09265	0	Inf	0
6	4	7722145	T	C	23	8	31	99	132,0,255	0.258065	10	14	24	99	255,0,239	0.583333	0.6	0.325269	3187	0.234266	24	26	-0.346154	-0.384615	-0.5	6.0266	8.09266	0	Inf	0
6	4	7722234	T	G	25	5	30	99	120,0,255	0.166667	11	18	29	99	255,0,225	0.62069	0.610169	0.454023	3187	0.234265	29	26	-0.346154	-0.384615	-0.5	13.3736	8.09271	0	Inf	0
6	4	7722323	C	G	25	7	32	99	118,0,255	0.21875	10	14	24	99	255,0,197	0.583333	0.625	0.364583	3187	0.234264	24	26	-0.346154	-0.384615	-0.5	7.87324	8.09276	0	Inf	0
6	4	7723254	A	C	26	9	35	99	185,0,255	0.257143	9	15	24	99	255,0,190	0.625	0.59322	0.367857	3186	0.234251	24	26	-0.346154	-0.384615	-0.5	8.07013	8.09327	0	Inf	0
6	4	7723259	C	G	24	9	33	99	190,0,255	0.272727	9	13	22	99	253,0,195	0.590909	0.6	0.318182	3186	0.234251	22	26	-0.346154	-0.384615	-0.5	5.59127	8.09328	0	Inf	0
6	4	7723281	C	A	20	10	30	99	223,0,255	0.333333	9	13	22	99	253,0,195	0.590909	0.557692	0.257576	3186	0.234251	22	26	-0.346154	-0.384615	-0.5	3.43546	8.09329	0	Inf	0
6	4	7723284	C	T	24	10	34	99	214,0,255	0.294118	9	13	22	99	251,0,188	0.590909	0.589286	0.296791	3186	0.234251	22	26	-0.346154	-0.384615	-0.5	4.87578	8.09329	0	Inf	0
6	4	7723294	A	G	25	11	36	99	222,0,255	0.305556	8	13	21	99	255,0,156	0.619048	0.578947	0.313492	3186	0.234251	21	26	-0.346154	-0.384615	-0.5	5.36569	8.09329	0	Inf	0
6	4	7724263	G	A	19	6	25	99	161,0,255	0.24	16	14	30	99	181,0,255	0.466667	0.636364	0.226667	3184	0.234238	25	26	-0.346154	-0.384615	-0.5	3.0936	8.09383	0	Inf	0
6	4	7724324	C	G	16	6	22	99	114,0,255	0.272727	17	15	32	99	156,0,227	0.46875	0.611111	0.196023	3184	0.234237	22	26	-0.346154	-0.384615	-0.5	2.15258	8.09386	0	Inf	0
6	4	7724526	A	C	18	8	26	99	155,0,255	0.307692	8	18	26	99	255,0,138	0.692308	0.5	0.384615	3185	0.234234	26	26	-0.346154	-0.384615	-0.5	7.89416	8.09397	0	Inf	0
6	4	7725285	T	C	23	7	30	99	121,0,255	0.233333	16	37	53	99	255,0,239	0.698113	0.46988	0.46478	3185	0.234224	30	26	-0.346154	-0.384615	-0.5	17.2445	8.09439	0	Inf	0
6	4	7725288	C	A	7	22	29	99	255,0,146	0.758621	35	17	52	99	255,0,255	0.326923	0.518519	-0.431698	3185	0.234224	29	26	-0.346154	-0.384615	-0.5	14.3984	8.09439	0	Inf	0
6	4	7725297	C	T	21	6	27	99	132,0,255	0.222222	17	37	54	99	255,0,255	0.685185	0.469136	0.462963	3185	0.234224	27	26	-0.346154	-0.384615	-0.5	16.1038	8.0944	0	Inf	0
6	4	7725386	T	C	21	6	27	99	116,0,255	0.222222	16	29	45	99	255,0,255	0.644444	0.513889	0.422222	3185	0.234223	27	26	-0.346154	-0.384615	-0.5	12.5799	8.09445	0	Inf	0
6	4	7725523	G	A	24	6	30	99	142,0,255	0.2	7	28	35	99	255,0,131	0.8	0.476923	0.6	3185	0.234221	30	26	-0.346154	-0.384615	-0.5	24.9183	8.09452	0	Inf	0
6	4	7726437	G	T	29	6	35	99	113,0,255	0.171429	6	15	21	99	255,0,122	0.714286	0.625	0.542857	3180	0.234209	21	26	-0.346154	-0.384615	-0.5	16.8977	8.09503	0	Inf	0
6	4	7726487	GAATTCCCAA	GAA	27	5	32	99	145,0,255	0.15625	14	14	28	99	255,0,255	0.5	0.683333	0.34375	3180	0.234209	28	26	-0.346154	-0.384615	-0.5	8.36599	8.09505	0	Inf	0
6	4	7726891	A	G	18	6	24	99	123,0,254	0.25	14	21	35	99	255,0,158	0.6	0.542373	0.35	3170	0.234203	24	26	-0.346154	-0.384615	-0.5	7.26423	8.09528	0	Inf	0
6	4	7727114	T	C	22	6	28	99	108,0,255	0.214286	11	12	23	99	248,0,235	0.521739	0.647059	0.307453	3163	0.2342	23	26	-0.346154	-0.384615	-0.5	5.28558	8.0954	0	Inf	0
6	4	7733660	C	T	19	15	34	99	116,0,255	0.441176	12	22	34	99	224,0,239	0.647059	0.455882	0.205882	3142	0.234114	34	26	-0.346154	-0.384615	-0.5	2.9267	8.099	0	Inf	0
6	4	7734980	T	G	22	7	29	99	125,0,255	0.241379	15	19	34	99	255,0,230	0.558824	0.587302	0.317444	3132	0.234096	29	26	-0.346154	-0.384615	-0.5	6.68915	8.09973	0	Inf	0
6	4	7735354	A	G	23	5	28	99	125,0,255	0.178571	12	10	22	99	191,0,216	0.454545	0.7	0.275974	3130	0.234091	22	26	-0.346154	-0.384615	-0.5	4.49368	8.09994	0	Inf	0
6	4	7735364	C	T	22	7	29	99	155,0,255	0.241379	11	10	21	99	208,0,213	0.47619	0.66	0.234811	3130	0.234091	21	26	-0.346154	-0.384615	-0.5	2.98446	8.09994	0	Inf	0
6	4	7735407	C	A	22	8	30	99	127,0,255	0.266667	13	7	20	99	156,0,255	0.35	0.7	0.0833333	3130	0.234091	20	26	-0.346154	-0.384615	-0.5	0.393654	8.09997	0	Inf	0
6	4	7735508	A	G	14	7	21	99	112,0,255	0.333333	12	12	24	99	176,0,230	0.5	0.577778	0.166667	3130	0.234089	21	26	-0.346154	-0.384615	-0.5	1.28526	8.10002	0	Inf	0
6	4	7735516	A	G	14	7	21	99	112,0,255	0.333333	11	11	22	99	160,0,204	0.5	0.581395	0.166667	3130	0.234089	21	26	-0.346154	-0.384615	-0.5	1.23396	8.10003	0	Inf	0
6	4	7739670	G	A	21	6	27	99	107,0,255	0.222222	11	10	21	99	168,0,218	0.47619	0.666667	0.253968	3129	0.234034	21	26	-0.346154	-0.384615	-0.5	3.43668	8.10231	0	Inf	0
6	4	7739771	C	A	24	8	32	99	177,0,255	0.25	8	15	23	99	231,0,168	0.652174	0.581818	0.402174	3131	0.234033	23	26	-0.346154	-0.384615	-0.5	9.05721	8.10237	0	Inf	0
6	4	7739887	C	T	28	7	35	99	137,0,255	0.2	10	28	38	99	255,0,166	0.736842	0.520548	0.536842	3131	0.234031	35	26	-0.346154	-0.384615	-0.5	22.2466	8.10243	0	Inf	0
6	4	7739983	GTTT	GTTTTT	30	11	41	99	241,0,255	0.268293	8	15	23	99	255,0,233	0.652174	0.59375	0.383881	3131	0.23403	23	26	-0.346154	-0.384615	-0.5	9.05193	8.10249	0	Inf	0
6	4	7740052	A	G	30	11	41	99	178,0,255	0.268293	8	14	22	99	255,0,174	0.636364	0.603175	0.368071	3131	0.234029	22	26	-0.346154	-0.384615	-0.5	8.10607	8.10252	0	Inf	0
6	4	7740234	AAGAGAGAGAGAGAGAGAGAGA	AAGAGAGAGAGAGAGAGAGA	17	12	29	99	187,0,255	0.413793	11	21	32	99	255,0,241	0.65625	0.459016	0.242457	3130	0.234027	29	26	-0.346154	-0.384615	-0.5	3.63406	8.10262	0	Inf	0
6	4	7743092	G	C	32	8	40	99	121,0,255	0.2	6	14	20	99	249,0,130	0.7	0.633333	0.5	3130	0.233989	20	26	-0.346154	-0.384615	-0.5	14.3922	8.1042	0	Inf	0
6	4	7743269	T	C	35	7	42	99	115,0,255	0.166667	6	23	29	99	255,0,146	0.793103	0.577465	0.626437	3130	0.233987	29	26	-0.346154	-0.384615	-0.5	29.2993	8.10429	0	Inf	0
6	4	7743566	C	T	17	11	28	99	210,0,255	0.392857	15	8	23	99	180,0,255	0.347826	0.627451	-0.0450311	3130	0.233983	23	26	-0.346154	-0.384615	-0.5	0.109769	8.10446	0	Inf	0
6	4	7743617	C	A	24	12	36	99	235,0,255	0.333333	15	10	25	99	219,0,255	0.4	0.639344	0.0666667	3130	0.233982	25	26	-0.346154	-0.384615	-0.5	0.283332	8.10449	0	Inf	0
6	4	7743649	T	C	26	12	38	99	198,0,255	0.315789	16	10	26	99	255,0,255	0.384615	0.65625	0.0688259	3130	0.233982	26	26	-0.346154	-0.384615	-0.5	0.322671	8.1045	0	Inf	0
6	4	7743672	GACAGACAACTTAATACACACAGGACTTGATAAACAGACAACTTAA	GACAGACAACTTAA	25	4	29	99	108,0,255	0.137931	16	10	26	99	255,0,255	0.384615	0.745455	0.246684	3130	0.233981	26	26	-0.346154	-0.384615	-0.5	4.48464	8.10452	0	Inf	0
6	4	7743886	A	C	36	8	44	99	147,0,255	0.181818	5	16	21	99	255,0,103	0.761905	0.630769	0.580087	3130	0.233979	21	26	-0.346154	-0.384615	-0.5	20.8339	8.10463	0	Inf	0
6	4	7743943	A	T	28	8	36	99	147,0,255	0.222222	7	14	21	99	255,0,188	0.666667	0.614035	0.444444	3130	0.233978	21	26	-0.346154	-0.384615	-0.5	11.1552	8.10467	0	Inf	0
6	4	7743972	A	T	26	8	34	99	112,0,255	0.235294	9	13	22	99	255,0,212	0.590909	0.625	0.355615	3130	0.233977	22	26	-0.346154	-0.384615	-0.5	7.22751	8.10468	0	Inf	0
6	4	7744004	C	T	22	10	32	99	201,0,255	0.3125	10	15	25	99	255,0,194	0.6	0.561404	0.2875	3130	0.233977	25	26	-0.346154	-0.384615	-0.5	4.75684	8.1047	0	Inf	0
6	4	7744039	A	G	28	9	37	99	149,0,255	0.243243	12	12	24	99	255,0,217	0.5	0.655738	0.256757	3130	0.233977	24	26	-0.346154	-0.384615	-0.5	4.22082	8.10472	0	Inf	0
6	4	7744138	C	T	27	7	34	99	121,0,255	0.205882	11	13	24	99	250,0,246	0.541667	0.655172	0.335784	3130	0.233975	24	26	-0.346154	-0.384615	-0.5	7.04676	8.10477	0	Inf	0
6	4	7744158	T	C	27	7	34	99	109,0,255	0.205882	12	15	27	99	247,0,224	0.555556	0.639344	0.349673	3130	0.233975	27	26	-0.346154	-0.384615	-0.5	8.09243	8.10478	0	Inf	0
6	4	7744319	C	T	28	14	42	99	215,0,255	0.333333	18	22	40	99	255,0,255	0.55	0.560976	0.216667	3130	0.233973	40	26	-0.346154	-0.384615	-0.5	3.93529	8.10487	0	Inf	0
6	4	7744593	C	A	18	22	40	99	255,0,255	0.55	37	13	50	99	210,0,255	0.26	0.611111	-0.29	3130	0.233969	40	26	-0.346154	-0.384615	-0.5	7.92793	8.10502	0	Inf	0
6	4	7744596	G	T	17	23	40	99	255,0,255	0.575	35	12	47	99	208,0,255	0.255319	0.597701	-0.319681	3130	0.233969	40	26	-0.346154	-0.384615	-0.5	9.31418	8.10503	0	Inf	0
6	4	7744600	T	C,A	11	29	40	99	255,0,182,165,64,255	0.725	12	33	45	99	255,52,255,20,0,242	0.733333	0.270588	0.00833333	3130	0.233969	40	26	-0.346154	-0.384615	-0.5	0.00744831	8.10503	0	Inf	0
6	4	7744684	C	T	29	25	54	99	255,0,255	0.462963	28	8	36	99	137,0,255	0.222222	0.633333	-0.240741	3130	0.233968	36	26	-0.346154	-0.384615	-0.5	5.58622	8.10507	0	Inf	0
6	4	7744765	G	T	34	15	49	99	207,0,255	0.306122	29	9	38	99	150,0,255	0.236842	0.724138	-0.0692803	3130	0.233967	38	26	-0.346154	-0.384615	-0.5	0.518738	8.10512	0	Inf	0
6	4	7744769	C	G	32	15	47	99	210,0,255	0.319149	29	9	38	99	150,0,255	0.236842	0.717647	-0.0823068	3130	0.233967	38	26	-0.346154	-0.384615	-0.5	0.7089	8.10512	0	Inf	0
6	4	7744943	G	A	36	17	53	99	180,0,255	0.320755	24	8	32	99	143,0,255	0.25	0.705882	-0.0707547	3130	0.233965	32	26	-0.346154	-0.384615	-0.5	0.4878	8.10522	0	Inf	0
6	4	7745299	G	A	33	8	41	99	96,0,255	0.195122	17	18	35	99	255,0,231	0.514286	0.657895	0.319164	3130	0.23396	35	26	-0.346154	-0.384615	-0.5	8.68407	8.10541	0	Inf	0
6	4	7745656	A	G	28	20	48	99	182,0,255	0.416667	14	23	37	99	255,0,221	0.621622	0.494118	0.204955	3130	0.233955	37	26	-0.346154	-0.384615	-0.5	3.53912	8.10561	0	Inf	0
6	4	7745682	C	T	31	18	49	99	200,0,255	0.367347	12	23	35	99	255,0,216	0.657143	0.511905	0.289796	3130	0.233955	35	26	-0.346154	-0.384615	-0.5	6.95943	8.10562	0	Inf	0
6	4	7745686	A	G	30	17	47	99	193,0,255	0.361702	9	23	32	99	255,0,164	0.71875	0.493671	0.357048	3130	0.233955	32	26	-0.346154	-0.384615	-0.5	9.9675	8.10563	0	Inf	0
6	4	7745689	G	T	40	9	49	99	128,0,255	0.183673	16	16	32	99	255,0,227	0.5	0.691358	0.316327	3130	0.233955	32	26	-0.346154	-0.384615	-0.5	9.01817	8.10563	0	Inf	0
6	4	7745693	A	G	34	16	50	99	169,0,255	0.32	8	24	32	99	255,0,144	0.75	0.512195	0.43	3130	0.233955	32	26	-0.346154	-0.384615	-0.5	14.951	8.10563	0	Inf	0
6	4	7745712	A	T	39	9	48	99	110,0,255	0.1875	17	17	34	99	252,0,230	0.5	0.682927	0.3125	3130	0.233954	34	26	-0.346154	-0.384615	-0.5	8.98009	8.10564	0	Inf	0
6	4	7745758	C	G	40	9	49	99	147,0,255	0.183673	14	20	34	99	255,0,255	0.588235	0.650602	0.404562	3130	0.233954	34	26	-0.346154	-0.384615	-0.5	14.6065	8.10567	0	Inf	0
6	4	7745806	A	G	37	16	53	99	162,0,255	0.301887	10	17	27	99	255,0,196	0.62963	0.5875	0.327743	3130	0.233953	27	26	-0.346154	-0.384615	-0.5	7.92647	8.10569	0	Inf	0
6	4	7745963	A	G	20	13	33	99	112,0,255	0.393939	8	15	23	99	255,0,147	0.652174	0.5	0.258235	3130	0.233951	23	26	-0.346154	-0.384615	-0.5	3.6608	8.10578	0	Inf	0
6	4	7746104	C	T	32	16	48	99	186,0,255	0.333333	12	11	23	99	163,0,252	0.478261	0.619718	0.144928	3130	0.233949	23	26	-0.346154	-0.384615	-0.5	1.37003	8.10586	0	Inf	0
6	4	7747144	T	G	30	18	48	99	209,0,255	0.375	12	10	22	99	159,0,255	0.454545	0.6	0.0795455	3128	0.233935	22	26	-0.346154	-0.384615	-0.5	0.395156	8.10643	0	Inf	0
6	4	7747170	A	G	30	18	48	99	209,0,255	0.375	9	13	22	99	208,0,240	0.590909	0.557143	0.215909	3127	0.233935	22	26	-0.346154	-0.384615	-0.5	2.84711	8.10644	0	Inf	0
6	4	7747181	T	C	33	21	54	99	215,0,255	0.388889	10	13	23	99	206,0,255	0.565217	0.558442	0.176329	3127	0.233935	23	26	-0.346154	-0.384615	-0.5	2.02712	8.10645	0	Inf	0
6	4	7747185	A	G	41	12	53	99	124,0,255	0.226415	16	7	23	99	131,0,255	0.304348	0.75	0.0779327	3127	0.233935	23	26	-0.346154	-0.384615	-0.5	0.507515	8.10645	0	Inf	0
6	4	7747198	G	T	32	22	54	99	234,0,255	0.407407	10	14	24	99	223,0,200	0.583333	0.538462	0.175926	3127	0.233935	24	26	-0.346154	-0.384615	-0.5	2.07038	8.10646	0	Inf	0
6	4	7747229	C	G	36	16	52	99	185,0,255	0.307692	19	8	27	99	164,0,255	0.296296	0.696203	-0.011396	3127	0.233934	27	26	-0.346154	-0.384615	-0.5	0.0109375	8.10648	0	Inf	0
6	4	7747235	A	C	32	20	52	99	243,0,255	0.384615	13	14	27	99	230,0,243	0.518519	0.56962	0.133903	3127	0.233934	27	26	-0.346154	-0.384615	-0.5	1.29476	8.10648	0	Inf	0
6	4	7747275	T	C	29	19	48	99	255,0,255	0.395833	11	20	31	99	255,0,207	0.645161	0.506329	0.249328	3127	0.233934	31	26	-0.346154	-0.384615	-0.5	4.73692	8.1065	0	Inf	0
6	4	7747282	G	T	39	9	48	99	116,0,255	0.1875	22	11	33	99	134,0,255	0.333333	0.753086	0.145833	3127	0.233934	33	26	-0.346154	-0.384615	-0.5	2.20748	8.1065	0	Inf	0
6	4	7747312	A	G	29	20	49	99	255,0,255	0.408163	10	28	38	99	255,0,193	0.736842	0.448276	0.328679	3127	0.233933	38	26	-0.346154	-0.384615	-0.5	9.60757	8.10652	0	Inf	0
6	4	7747320	A	T	27	18	45	99	255,0,255	0.4	10	28	38	99	255,0,201	0.736842	0.445783	0.336842	3127	0.233933	38	26	-0.346154	-0.384615	-0.5	9.71216	8.10653	0	Inf	0
6	4	7747322	C	T	19	27	46	99	255,0,255	0.586957	29	8	37	99	163,0,255	0.216216	0.578313	-0.37074	3127	0.233933	37	26	-0.346154	-0.384615	-0.5	12.013	8.10653	0	Inf	0
6	4	7747323	G	A	25	20	45	99	255,0,255	0.444444	8	30	38	99	255,0,161	0.789474	0.39759	0.345029	3127	0.233933	38	26	-0.346154	-0.384615	-0.5	10.6156	8.10653	0	Inf	0
6	4	7747394	A	G	27	20	47	99	255,0,255	0.425532	10	26	36	99	255,0,170	0.722222	0.445783	0.29669	3127	0.233932	36	26	-0.346154	-0.384615	-0.5	7.43457	8.10657	0	Inf	0
6	4	7747402	T	G	27	20	47	99	255,0,255	0.425532	9	27	36	99	255,0,151	0.75	0.433735	0.324468	3127	0.233932	36	26	-0.346154	-0.384615	-0.5	9.00278	8.10657	0	Inf	0
6	4	7747417	T	C	27	18	45	99	255,0,255	0.4	11	22	33	99	255,0,201	0.666667	0.487179	0.266667	3127	0.233932	33	26	-0.346154	-0.384615	-0.5	5.49869	8.10658	0	Inf	0
6	4	7747422	C	T	29	14	43	99	209,0,255	0.325581	20	13	33	99	227,0,245	0.393939	0.644737	0.068358	3127	0.233932	33	26	-0.346154	-0.384615	-0.5	0.379916	8.10658	0	Inf	0
6	4	7747423	A	G	26	16	42	99	255,0,255	0.380952	11	22	33	99	255,0,196	0.666667	0.493333	0.285714	3127	0.233932	33	26	-0.346154	-0.384615	-0.5	6.12842	8.10658	0	Inf	0
6	4	7747436	T	A	30	15	45	99	238,0,255	0.333333	21	14	35	99	238,0,255	0.4	0.6375	0.0666667	3127	0.233932	35	26	-0.346154	-0.384615	-0.5	0.377797	8.10659	0	Inf	0
6	4	7747444	A	C	28	15	43	99	236,0,255	0.348837	15	24	39	99	255,0,255	0.615385	0.52439	0.266547	3127	0.233931	39	26	-0.346154	-0.384615	-0.5	5.89297	8.10659	0	Inf	0
6	4	7747446	T	G	27	14	41	99	227,0,255	0.341463	14	24	38	99	255,0,255	0.631579	0.518987	0.290116	3127	0.233931	38	26	-0.346154	-0.384615	-0.5	6.74283	8.1066	0	Inf	0
6	4	7747625	T	C	35	16	51	99	193,0,255	0.313725	15	14	29	99	229,0,255	0.482759	0.625	0.169033	3127	0.233929	29	26	-0.346154	-0.384615	-0.5	2.23306	8.10669	0	Inf	0
6	4	7747632	C	G	35	14	49	99	168,0,255	0.285714	13	18	31	99	255,0,255	0.580645	0.6	0.294931	3127	0.233929	31	26	-0.346154	-0.384615	-0.5	6.88631	8.1067	0	Inf	0
6	4	7747659	T	C	31	14	45	99	163,0,255	0.311111	14	14	28	99	228,0,255	0.5	0.616438	0.188889	3127	0.233929	28	26	-0.346154	-0.384615	-0.5	2.58895	8.10671	0	Inf	0
6	4	7747701	G	A	33	10	43	99	122,0,255	0.232558	27	12	39	99	216,0,255	0.307692	0.731707	0.0751342	3127	0.233928	39	26	-0.346154	-0.384615	-0.5	0.587874	8.10674	0	Inf	0
6	4	7750904	A	G	22	6	28	99	96,0,255	0.214286	12	18	30	99	255,0,225	0.6	0.586207	0.385714	3111	0.233886	28	26	-0.346154	-0.384615	-0.5	9.19512	8.1085	0	Inf	0
6	4	7750930	T	C	25	7	32	99	103,0,255	0.21875	9	19	28	99	255,0,173	0.678571	0.566667	0.459821	3110	0.233885	28	26	-0.346154	-0.384615	-0.5	13.3225	8.10851	0	Inf	0
6	4	7750964	C	G	24	8	32	99	131,0,255	0.25	11	20	31	99	255,0,255	0.645161	0.555556	0.395161	3110	0.233885	31	26	-0.346154	-0.384615	-0.5	10.2435	8.10853	0	Inf	0
6	4	7750978	A	C	26	8	34	99	152,0,255	0.235294	12	18	30	99	255,0,255	0.6	0.59375	0.364706	3110	0.233885	30	26	-0.346154	-0.384615	-0.5	8.97834	8.10854	0	Inf	0
6	4	7750982	T	A	27	8	35	99	144,0,255	0.228571	12	18	30	99	255,0,255	0.6	0.6	0.371429	3110	0.233885	30	26	-0.346154	-0.384615	-0.5	9.48271	8.10854	0	Inf	0
6	4	7751001	C	A	30	7	37	99	109,0,255	0.189189	12	10	22	99	221,0,255	0.454545	0.711864	0.265356	3110	0.233884	22	26	-0.346154	-0.384615	-0.5	4.64617	8.10855	0	Inf	0
6	4	7751002	A	C	29	7	36	99	112,0,255	0.194444	11	9	20	99	215,0,255	0.45	0.714286	0.255556	3110	0.233884	20	26	-0.346154	-0.384615	-0.5	4.01318	8.10855	0	Inf	0
6	4	7751004	A	G	28	7	35	99	115,0,255	0.2	12	9	21	99	218,0,255	0.428571	0.714286	0.228571	3110	0.233884	21	26	-0.346154	-0.384615	-0.5	3.29588	8.10855	0	Inf	0
6	4	7751020	C	T	26	7	33	99	121,0,255	0.212121	9	11	20	99	237,0,194	0.55	0.660377	0.337879	3110	0.233884	20	26	-0.346154	-0.384615	-0.5	6.29191	8.10856	0	Inf	0
6	4	7751021	G	A	25	7	32	99	114,0,255	0.21875	9	11	20	99	243,0,194	0.55	0.653846	0.33125	3110	0.233884	20	26	-0.346154	-0.384615	-0.5	5.93733	8.10856	0	Inf	0
6	4	7751042	A	G	27	7	34	99	140,0,255	0.205882	10	11	21	99	234,0,207	0.52381	0.672727	0.317927	3110	0.233884	21	26	-0.346154	-0.384615	-0.5	5.90621	8.10858	0	Inf	0
6	4	7751139	TTAT	TT	22	9	31	99	255,0,255	0.290323	4	16	20	99	255,0,114	0.8	0.509804	0.509677	3110	0.233883	20	26	-0.346154	-0.384615	-0.5	13.314	8.10863	0	Inf	0
6	4	7751530	T	C	30	8	38	99	153,0,255	0.210526	9	14	23	99	255,0,185	0.608696	0.639344	0.398169	3110	0.233877	23	26	-0.346154	-0.384615	-0.5	9.86021	8.10884	0	Inf	0
6	4	7751693	T	C	32	7	39	99	126,0,255	0.179487	15	23	38	99	255,0,252	0.605263	0.61039	0.425776	3112	0.233875	38	26	-0.346154	-0.384615	-0.5	15.27	8.10893	0	Inf	0
6	4	7751728	G	A	29	6	35	99	113,0,255	0.171429	17	20	37	99	255,0,255	0.540541	0.638889	0.369112	3114	0.233875	35	26	-0.346154	-0.384615	-0.5	11.0644	8.10895	0	Inf	0
6	4	7751911	G	A	24	7	31	99	119,0,255	0.225806	11	29	40	99	255,0,175	0.725	0.492958	0.499194	3118	0.233872	31	26	-0.346154	-0.384615	-0.5	18.2414	8.10905	0	Inf	0
6	4	7752075	T	TCTAGATCTTCTACA	16	6	22	99	239,0,255	0.272727	24	10	34	99	255,0,255	0.294118	0.714286	0.0213904	3117	0.23387	22	26	-0.346154	-0.384615	-0.5	0.0300488	8.10914	0	Inf	0
6	4	7752296	C	T	14	7	21	99	176,0,255	0.333333	16	11	27	99	212,0,255	0.407407	0.625	0.0740741	3116	0.233867	21	26	-0.346154	-0.384615	-0.5	0.27782	8.10927	0	Inf	0
6	4	7752843	A	G	20	6	26	99	124,0,255	0.230769	8	12	20	99	255,0,177	0.6	0.608696	0.369231	3114	0.23386	20	26	-0.346154	-0.384615	-0.5	6.56709	8.10957	0	Inf	0
6	4	7752870	A	C	23	6	29	99	97,0,255	0.206897	11	13	24	99	255,0,208	0.541667	0.641509	0.33477	3114	0.23386	24	26	-0.346154	-0.384615	-0.5	6.49623	8.10958	0	Inf	0
6	4	7752914	G	T	20	6	26	99	104,0,255	0.230769	11	18	29	99	255,0,255	0.62069	0.563636	0.38992	3114	0.233859	26	26	-0.346154	-0.384615	-0.5	8.76617	8.10961	0	Inf	0
6	4	7754354	C	A	28	9	37	99	207,0,255	0.243243	9	14	23	99	255,0,180	0.608696	0.616667	0.365452	3113	0.23384	23	26	-0.346154	-0.384615	-0.5	8.03717	8.1104	0	Inf	0
6	4	7754872	T	G	19	7	26	99	133,0,255	0.269231	11	21	32	99	255,0,248	0.65625	0.517241	0.387019	3113	0.233833	26	26	-0.346154	-0.384615	-0.5	8.86304	8.11068	0	Inf	0
6	4	7754927	A	G	26	8	34	99	118,0,255	0.235294	12	24	36	99	255,0,252	0.666667	0.542857	0.431373	3113	0.233833	34	26	-0.346154	-0.384615	-0.5	13.5962	8.11071	0	Inf	0
6	4	7754954	T	C	25	8	33	99	97,0,255	0.242424	12	22	34	99	255,0,255	0.647059	0.552239	0.404635	3115	0.233832	33	26	-0.346154	-0.384615	-0.5	11.4455	8.11073	0	Inf	0
6	4	7754956	G	A	26	8	34	99	118,0,255	0.235294	12	22	34	99	255,0,255	0.647059	0.558824	0.411765	3115	0.233832	34	26	-0.346154	-0.384615	-0.5	12.0753	8.11073	0	Inf	0
6	4	7754992	G	A	27	10	37	99	214,0,255	0.27027	11	25	36	99	255,0,171	0.694444	0.520548	0.424174	3116	0.233832	36	26	-0.346154	-0.384615	-0.5	13.5793	8.11075	0	Inf	0
6	4	7755009	T	G	26	9	35	99	182,0,255	0.257143	7	19	26	99	255,0,156	0.730769	0.540984	0.473626	3116	0.233831	26	26	-0.346154	-0.384615	-0.5	13.9608	8.11076	0	Inf	0
6	4	7755101	A	G	40	10	50	99	161,0,255	0.2	7	27	34	99	255,0,96	0.794118	0.559524	0.594118	3119	0.23383	34	26	-0.346154	-0.384615	-0.5	30.6406	8.11081	0	Inf	0
6	4	7755151	T	C	35	9	44	99	130,0,255	0.204545	5	28	33	99	255,0,102	0.848485	0.519481	0.643939	3119	0.23383	33	26	-0.346154	-0.384615	-0.5	33.9718	8.11084	0	Inf	0
6	4	7755230	C	T	35	8	43	99	117,0,255	0.186047	8	17	25	99	223,0,158	0.68	0.632353	0.493953	3119	0.233829	25	26	-0.346154	-0.384615	-0.5	16.7848	8.11088	0	Inf	0
6	4	7755904	A	T	8	13	21	99	162,0,162	0.619048	6	16	22	99	222,0,112	0.727273	0.325581	0.108225	3125	0.23382	21	26	-0.346154	-0.384615	-0.5	0.574337	8.11125	0	Inf	0
6	4	7755918	T	C	16	9	25	99	115,0,188	0.36	9	11	20	99	235,0,137	0.55	0.555556	0.19	3126	0.233819	20	26	-0.346154	-0.384615	-0.5	1.63008	8.11126	0	Inf	0
6	4	7757491	A	G	18	13	31	99	132,0,255	0.419355	20	10	30	99	111,0,255	0.333333	0.622951	-0.0860215	3133	0.233799	30	26	-0.346154	-0.384615	-0.5	0.481339	8.11213	0	Inf	0
6	4	7757591	A	G	13	8	21	99	121,0,255	0.380952	15	13	28	99	155,0,217	0.464286	0.571429	0.0833333	3133	0.233797	21	26	-0.346154	-0.384615	-0.5	0.341537	8.11218	0	Inf	0
6	4	7758266	C	A	22	7	29	99	154,0,255	0.241379	20	27	47	99	255,0,255	0.574468	0.552632	0.333089	3134	0.233788	29	26	-0.346154	-0.384615	-0.5	8.35076	8.11255	0	Inf	0
6	4	7758447	T	C	18	5	23	99	98,0,255	0.217391	11	25	36	99	255,0,170	0.694444	0.491525	0.477053	3132	0.233786	23	26	-0.346154	-0.384615	-0.5	13.3736	8.11265	0	Inf	0
6	4	7758508	A	G	15	6	21	99	126,0,255	0.285714	8	15	23	99	255,0,161	0.652174	0.522727	0.36646	3132	0.233785	21	26	-0.346154	-0.384615	-0.5	6.05853	8.11269	0	Inf	0
6	4	7758699	A	G	25	9	34	99	163,0,255	0.264706	12	11	23	99	226,0,198	0.478261	0.649123	0.213555	3133	0.233783	23	26	-0.346154	-0.384615	-0.5	2.73067	8.11279	0	Inf	0
6	4	7761123	A	G	26	7	33	99	137,0,255	0.212121	17	18	35	99	255,0,255	0.514286	0.632353	0.302165	3132	0.233751	33	26	-0.346154	-0.384615	-0.5	6.84858	8.11413	0	Inf	0
6	4	7761142	T	G	28	8	36	99	155,0,255	0.222222	14	15	29	99	255,0,255	0.517241	0.646154	0.295019	3132	0.23375	29	26	-0.346154	-0.384615	-0.5	6.16647	8.11414	0	Inf	0
6	4	7761199	G	A	23	8	31	99	138,0,255	0.258065	12	21	33	99	255,0,226	0.636364	0.546875	0.378299	3132	0.23375	31	26	-0.346154	-0.384615	-0.5	9.49431	8.11417	0	Inf	0
6	4	7761224	A	G	25	7	32	99	97,0,255	0.21875	10	17	27	99	255,0,200	0.62963	0.59322	0.41088	3132	0.233749	27	26	-0.346154	-0.384615	-0.5	10.5137	8.11418	0	Inf	0
6	4	7761225	C	T	23	7	30	99	103,0,255	0.233333	10	17	27	99	255,0,200	0.62963	0.578947	0.396296	3132	0.233749	27	26	-0.346154	-0.384615	-0.5	9.40116	8.11418	0	Inf	0
6	4	7761300	AT	ATGTGGATTTTT	28	6	34	99	191,0,255	0.176471	5	20	25	99	255,0,179	0.8	0.559322	0.623529	3132	0.233748	25	26	-0.346154	-0.384615	-0.5	24.2508	8.11422	0	Inf	0
6	4	7761499	T	C	25	5	30	99	99,0,255	0.166667	8	15	23	99	255,0,117	0.652174	0.622642	0.485507	3132	0.233746	23	26	-0.346154	-0.384615	-0.5	13.4983	8.11433	0	Inf	0
6	4	7761545	T	C	18	8	26	99	164,0,255	0.307692	13	16	29	99	255,0,151	0.551724	0.563636	0.244032	3132	0.233745	26	26	-0.346154	-0.384615	-0.5	3.36465	8.11436	0	Inf	0
6	4	7761550	G	A	16	8	24	99	169,0,255	0.333333	12	18	30	99	255,0,141	0.6	0.518519	0.266667	3132	0.233745	24	26	-0.346154	-0.384615	-0.5	3.85242	8.11436	0	Inf	0
6	4	7761571	G	A	17	8	25	99	167,0,255	0.32	12	19	31	99	255,0,140	0.612903	0.517857	0.292903	3132	0.233745	25	26	-0.346154	-0.384615	-0.5	4.8368	8.11437	0	Inf	0
6	4	7762150	G	T	28	7	35	99	108,0,255	0.2	8	16	24	99	253,0,167	0.666667	0.610169	0.466667	3131	0.233737	24	26	-0.346154	-0.384615	-0.5	13.3225	8.11469	0	Inf	0
6	4	7762584	C	A	19	9	28	99	169,0,255	0.321429	21	11	32	99	200,0,255	0.34375	0.666667	0.0223214	3130	0.233731	28	26	-0.346154	-0.384615	-0.5	0.0335118	8.11493	0	Inf	0
6	4	7762676	T	TTGGATACTACATCCACC	22	5	27	99	174,0,255	0.185185	22	8	30	99	255,0,255	0.266667	0.77193	0.0814815	3130	0.23373	27	26	-0.346154	-0.384615	-0.5	0.540619	8.11498	0	Inf	0
6	4	7763298	A	G	17	7	24	99	138,0,255	0.291667	6	15	21	99	255,0,189	0.714286	0.511111	0.422619	3126	0.233722	21	26	-0.346154	-0.384615	-0.5	8.25911	8.11532	0	Inf	0
6	4	7765038	T	C	17	4	21	99	98,0,255	0.190476	21	8	29	99	152,0,255	0.275862	0.76	0.0853859	3128	0.233699	21	26	-0.346154	-0.384615	-0.5	0.495508	8.11628	0	Inf	0
6	4	7765487	TGGG	TGGGG	27	9	36	99	131,0,246	0.25	12	23	35	99	255,0,143	0.657143	0.549296	0.407143	3125	0.233693	35	26	-0.346154	-0.384615	-0.5	12.2436	8.11653	0	Inf	0
6	4	7765546	G	T	29	7	36	99	122,0,255	0.194444	11	14	25	99	255,0,190	0.56	0.655738	0.365556	3123	0.233692	25	26	-0.346154	-0.384615	-0.5	8.78236	8.11656	0	Inf	0
6	4	7765558	A	C	31	7	38	99	107,0,255	0.184211	8	17	25	99	255,0,116	0.68	0.619048	0.495789	3123	0.233692	25	26	-0.346154	-0.384615	-0.5	16.0805	8.11657	0	Inf	0
6	4	7765571	T	C	31	7	38	99	98,0,255	0.184211	8	17	25	99	255,0,113	0.68	0.619048	0.495789	3122	0.233692	25	26	-0.346154	-0.384615	-0.5	16.0805	8.11658	0	Inf	0
6	4	7765574	C	T	30	7	37	99	109,0,255	0.189189	7	16	23	99	255,0,108	0.695652	0.616667	0.506463	3122	0.233692	23	26	-0.346154	-0.384615	-0.5	15.7202	8.11658	0	Inf	0
6	4	7765586	A	C	30	10	40	99	179,0,255	0.25	9	17	26	99	255,0,122	0.653846	0.590909	0.403846	3122	0.233692	26	26	-0.346154	-0.384615	-0.5	10.7729	8.11658	0	Inf	0
6	4	7765604	T	A	31	10	41	99	160,0,255	0.243902	9	18	27	99	255,0,117	0.666667	0.588235	0.422764	3122	0.233691	27	26	-0.346154	-0.384615	-0.5	12.2135	8.11659	0	Inf	0
6	4	7765612	C	T	31	10	41	99	167,0,255	0.243902	8	20	28	99	255,0,109	0.714286	0.565217	0.470383	3122	0.233691	28	26	-0.346154	-0.384615	-0.5	15.4199	8.1166	0	Inf	0
6	4	7765616	C	T	30	10	40	99	166,0,255	0.25	8	16	24	99	255,0,119	0.666667	0.59375	0.416667	3122	0.233691	24	26	-0.346154	-0.384615	-0.5	10.92	8.1166	0	Inf	0
6	4	7765803	G	A	23	14	37	99	255,0,255	0.378378	11	13	24	99	255,0,255	0.541667	0.557377	0.163288	3122	0.233689	24	26	-0.346154	-0.384615	-0.5	1.57311	8.1167	0	Inf	0
6	4	7765834	G	A	21	12	33	99	242,0,255	0.363636	10	12	22	99	255,0,227	0.545455	0.563636	0.181818	3123	0.233688	22	26	-0.346154	-0.384615	-0.5	1.77466	8.11672	0	Inf	0
6	4	7765868	A	T	18	9	27	99	217,0,255	0.333333	11	15	26	99	255,0,188	0.576923	0.54717	0.24359	3121	0.233688	26	26	-0.346154	-0.384615	-0.5	3.20362	8.11674	0	Inf	0
6	4	7765880	C	T	17	9	26	99	219,0,255	0.346154	10	13	23	99	255,0,208	0.565217	0.55102	0.219064	3124	0.233688	23	26	-0.346154	-0.384615	-0.5	2.38326	8.11675	0	Inf	0
6	4	7765901	T	C	22	7	29	99	166,0,255	0.241379	10	10	20	99	229,0,171	0.5	0.653061	0.258621	3123	0.233688	20	26	-0.346154	-0.384615	-0.5	3.4816	8.11676	0	Inf	0
6	4	7767185	G	A	31	6	37	99	107,0,255	0.162162	12	15	27	99	254,0,192	0.555556	0.671875	0.393393	3123	0.233671	27	26	-0.346154	-0.384615	-0.5	11.1084	8.11747	0	Inf	0
6	4	7767207	A	C	28	5	33	99	127,0,255	0.151515	7	28	35	99	255,0,108	0.8	0.514706	0.648485	3123	0.23367	33	26	-0.346154	-0.384615	-0.5	31.1093	8.11748	0	Inf	0
6	4	7767821	C	G	22	5	27	99	119,0,255	0.185185	6	19	25	99	255,0,110	0.76	0.538462	0.574815	3123	0.233662	25	26	-0.346154	-0.384615	-0.5	18.3504	8.11782	0	Inf	0
6	4	7767826	T	A	22	5	27	99	128,0,255	0.185185	6	20	26	99	255,0,116	0.769231	0.528302	0.584046	3123	0.233662	26	26	-0.346154	-0.384615	-0.5	19.3381	8.11782	0	Inf	0
6	4	7768284	T	A	33	10	43	99	160,0,255	0.232558	11	23	34	99	255,0,196	0.676471	0.571429	0.443912	3125	0.233656	34	26	-0.346154	-0.384615	-0.5	15.7198	8.11807	0	Inf	0
6	4	7768337	A	G	37	10	47	99	165,0,255	0.212766	11	20	31	99	255,0,179	0.645161	0.615385	0.432395	3125	0.233655	31	26	-0.346154	-0.384615	-0.5	14.961	8.1181	0	Inf	0
6	4	7768840	A	G	24	6	30	99	102,0,255	0.2	10	19	29	99	255,0,234	0.655172	0.576271	0.455172	3127	0.233649	29	26	-0.346154	-0.384615	-0.5	13.0262	8.11838	0	Inf	0
6	4	7769062	T	A	22	6	28	99	117,0,255	0.214286	7	15	22	99	255,0,165	0.681818	0.58	0.467532	3127	0.233646	22	26	-0.346154	-0.384615	-0.5	11.4111	8.1185	0	Inf	0
6	4	7769300	AGC	A	25	6	31	99	141,0,255	0.193548	10	24	34	99	255,0,255	0.705882	0.538462	0.512334	3127	0.233643	31	26	-0.346154	-0.384615	-0.5	18.0676	8.11863	0	Inf	0
6	4	7769375	T	C	28	8	36	99	146,0,255	0.222222	11	20	31	99	255,0,166	0.645161	0.58209	0.422939	3127	0.233642	31	26	-0.346154	-0.384615	-0.5	12.6045	8.11867	0	Inf	0
6	4	7769385	A	C	25	8	33	99	164,0,255	0.242424	12	22	34	99	255,0,234	0.647059	0.552239	0.404635	3127	0.233641	33	26	-0.346154	-0.384615	-0.5	11.4455	8.11868	0	Inf	0
6	4	7769464	G	A	25	8	33	99	186,0,255	0.242424	17	11	28	99	255,0,255	0.392857	0.688525	0.150433	3127	0.23364	28	26	-0.346154	-0.384615	-0.5	1.59854	8.11872	0	Inf	0
6	4	7769479	C	T	25	7	32	99	146,0,255	0.21875	15	9	24	99	238,0,255	0.375	0.714286	0.15625	3127	0.23364	24	26	-0.346154	-0.384615	-0.5	1.63059	8.11873	0	Inf	0
6	4	7769491	A	G	24	7	31	99	121,0,255	0.225806	19	7	26	99	192,0,255	0.269231	0.754386	0.0434243	3127	0.23364	26	26	-0.346154	-0.384615	-0.5	0.143552	8.11874	0	Inf	0
6	4	7769730	G	A	28	8	36	99	178,0,255	0.222222	8	12	20	99	255,0,217	0.6	0.642857	0.377778	3130	0.233637	20	26	-0.346154	-0.384615	-0.5	7.93742	8.11887	0	Inf	0
6	4	7770056	C	A	22	8	30	99	172,0,255	0.266667	7	20	27	99	255,0,117	0.740741	0.508772	0.474074	3135	0.233633	27	26	-0.346154	-0.384615	-0.5	13.3032	8.11905	0	Inf	0
6	4	7770087	C	T	21	10	31	99	229,0,255	0.322581	7	16	23	99	255,0,127	0.695652	0.518519	0.373072	3135	0.233632	23	26	-0.346154	-0.384615	-0.5	7.53309	8.11906	0	Inf	0
6	4	7770130	G	A	26	12	38	99	199,0,255	0.315789	9	16	25	99	255,0,223	0.64	0.555556	0.324211	3135	0.233632	25	26	-0.346154	-0.384615	-0.5	6.48848	8.11909	0	Inf	0
6	4	7770152	A	T	26	13	39	99	230,0,255	0.333333	14	17	31	99	255,0,245	0.548387	0.571429	0.215054	3135	0.233631	31	26	-0.346154	-0.384615	-0.5	3.27468	8.1191	0	Inf	0
6	4	7770209	G	A	24	13	37	99	243,0,255	0.351351	20	20	40	99	255,0,255	0.5	0.571429	0.148649	3135	0.233631	37	26	-0.346154	-0.384615	-0.5	1.74342	8.11913	0	Inf	0
6	4	7770224	T	C	24	12	36	99	255,0,255	0.333333	20	20	40	99	255,0,255	0.5	0.578947	0.166667	3135	0.23363	36	26	-0.346154	-0.384615	-0.5	2.17489	8.11914	0	Inf	0
6	4	7770274	T	C	23	9	32	99	154,0,255	0.28125	18	18	36	99	255,0,255	0.5	0.602941	0.21875	3136	0.23363	32	26	-0.346154	-0.384615	-0.5	3.43403	8.11917	0	Inf	0
6	4	7770277	G	A	25	9	34	99	144,0,255	0.264706	19	17	36	99	255,0,255	0.472222	0.628571	0.207516	3136	0.23363	34	26	-0.346154	-0.384615	-0.5	3.26552	8.11917	0	Inf	0
6	4	7770279	T	C	27	9	36	99	143,0,255	0.25	19	19	38	99	255,0,255	0.5	0.621622	0.25	3136	0.23363	36	26	-0.346154	-0.384615	-0.5	4.99586	8.11917	0	Inf	0
6	4	7770303	A	G	26	11	37	99	183,0,255	0.297297	20	20	40	99	255,0,255	0.5	0.597403	0.202703	3136	0.233629	37	26	-0.346154	-0.384615	-0.5	3.31884	8.11918	0	Inf	0
6	4	7770374	T	A	26	8	34	99	118,0,255	0.235294	12	17	29	99	255,0,255	0.586207	0.603175	0.350913	3136	0.233628	29	26	-0.346154	-0.384615	-0.5	8.19806	8.11922	0	Inf	0
6	4	7770393	A	G	25	8	33	99	183,0,255	0.242424	12	20	32	99	255,0,226	0.625	0.569231	0.382576	3136	0.233628	32	26	-0.346154	-0.384615	-0.5	9.96428	8.11923	0	Inf	0
6	4	7770787	TGATATTTCCTCTAGGATAT	TGATAT	24	4	28	99	139,0,255	0.142857	11	10	21	99	255,0,255	0.47619	0.714286	0.333333	3138	0.233623	21	26	-0.346154	-0.384615	-0.5	6.59936	8.11945	0	Inf	0
6	4	7771221	A	G	25	5	30	99	100,0,255	0.166667	18	11	29	99	222,0,255	0.37931	0.728814	0.212644	3133	0.233617	29	26	-0.346154	-0.384615	-0.5	3.43362	8.11969	0	Inf	0
6	4	7771264	G	A	22	6	28	99	129,0,255	0.214286	16	14	30	99	255,0,255	0.466667	0.655172	0.252381	3133	0.233617	28	26	-0.346154	-0.384615	-0.5	4.17368	8.11971	0	Inf	0
6	4	7771271	C	T	21	6	27	99	132,0,255	0.222222	16	16	32	99	255,0,255	0.5	0.627119	0.277778	3132	0.233617	27	26	-0.346154	-0.384615	-0.5	4.97007	8.11972	0	Inf	0
6	4	7771274	G	A	20	6	26	99	116,0,255	0.230769	15	15	30	99	255,0,255	0.5	0.625	0.269231	3132	0.233616	26	26	-0.346154	-0.384615	-0.5	4.41564	8.11972	0	Inf	0
6	4	7771290	A	C	17	5	22	99	114,0,255	0.227273	16	15	31	99	255,0,255	0.483871	0.622642	0.256598	3134	0.233616	22	26	-0.346154	-0.384615	-0.5	3.72706	8.11973	0	Inf	0
6	4	7771453	T	G	16	6	22	99	136,0,255	0.272727	16	11	27	99	249,0,255	0.407407	0.653061	0.13468	3137	0.233614	22	26	-0.346154	-0.384615	-0.5	0.981467	8.11982	0	Inf	0
6	4	7771469	A	T	15	6	21	99	168,0,255	0.285714	12	17	29	99	255,0,242	0.586207	0.54	0.300493	3137	0.233614	21	26	-0.346154	-0.384615	-0.5	4.53091	8.11982	0	Inf	0
6	4	7771483	G	A	15	8	23	99	213,0,255	0.347826	11	22	33	99	255,0,225	0.666667	0.464286	0.318841	3137	0.233614	23	26	-0.346154	-0.384615	-0.5	5.61643	8.11983	0	Inf	0
6	4	7771756	C	G	19	5	24	99	129,0,255	0.208333	8	22	30	99	255,0,182	0.733333	0.5	0.525	3137	0.23361	24	26	-0.346154	-0.384615	-0.5	15.5015	8.11998	0	Inf	0
6	4	7771932	G	A	19	7	26	99	127,0,255	0.269231	9	19	28	99	255,0,179	0.678571	0.518519	0.409341	3137	0.233608	26	26	-0.346154	-0.384615	-0.5	9.33148	8.12008	0	Inf	0
6	4	7771990	A	T	7	25	32	99	255,0,139	0.78125	25	12	37	99	201,0,255	0.324324	0.463768	-0.456926	3137	0.233607	32	26	-0.346154	-0.384615	-0.5	15.0447	8.12011	0	Inf	0
6	4	7772064	A	G	9	22	31	99	255,0,172	0.709677	29	8	37	99	145,0,255	0.216216	0.558824	-0.493461	3137	0.233606	31	26	-0.346154	-0.384615	-0.5	17.3397	8.12015	0	Inf	0
6	4	7772132	A	G	29	7	36	99	135,0,255	0.194444	11	27	38	99	255,0,218	0.710526	0.540541	0.516082	3137	0.233605	36	26	-0.346154	-0.384615	-0.5	20.9036	8.12019	0	Inf	0
6	4	7772856	G	A	26	6	32	99	108,0,255	0.1875	10	28	38	99	255,0,148	0.736842	0.514286	0.549342	3137	0.233596	32	26	-0.346154	-0.384615	-0.5	22.2971	8.12059	0	Inf	0
6	4	7772857	T	G	26	6	32	99	111,0,255	0.1875	8	28	36	99	255,0,119	0.777778	0.5	0.590278	3137	0.233596	32	26	-0.346154	-0.384615	-0.5	25.2442	8.12059	0	Inf	0
6	4	7772861	C	T	25	6	31	99	105,0,255	0.193548	9	28	37	99	255,0,137	0.756757	0.5	0.563208	3137	0.233595	31	26	-0.346154	-0.384615	-0.5	22.7513	8.12059	0	Inf	0
6	4	7772871	G	A	24	8	32	99	164,0,255	0.25	8	28	36	99	255,0,119	0.777778	0.470588	0.527778	3137	0.233595	32	26	-0.346154	-0.384615	-0.5	19.9043	8.1206	0	Inf	0
6	4	7772914	T	G	22	8	30	99	175,0,255	0.266667	12	26	38	99	255,0,210	0.684211	0.5	0.417544	3137	0.233595	30	26	-0.346154	-0.384615	-0.5	12.0753	8.12062	0	Inf	0
6	4	7772915	G	C	23	8	31	99	172,0,255	0.258065	13	25	38	99	255,0,226	0.657895	0.521739	0.39983	3137	0.233595	31	26	-0.346154	-0.384615	-0.5	11.2964	8.12062	0	Inf	0
6	4	7772937	G	A	24	8	32	99	146,0,255	0.25	13	23	36	99	255,0,251	0.638889	0.544118	0.388889	3137	0.233594	32	26	-0.346154	-0.384615	-0.5	10.6565	8.12063	0	Inf	0
6	4	7772940	G	C	24	8	32	99	146,0,255	0.25	13	22	35	99	255,0,248	0.628571	0.552239	0.378571	3137	0.233594	32	26	-0.346154	-0.384615	-0.5	9.97978	8.12063	0	Inf	0
6	4	7772962	T	A	26	7	33	99	121,0,255	0.212121	12	22	34	99	255,0,208	0.647059	0.567164	0.434938	3137	0.233594	33	26	-0.346154	-0.384615	-0.5	13.4145	8.12065	0	Inf	0
6	4	7772973	T	C	29	7	36	99	104,0,255	0.194444	11	19	30	99	255,0,188	0.633333	0.606061	0.438889	3137	0.233594	30	26	-0.346154	-0.384615	-0.5	13.6061	8.12065	0	Inf	0
6	4	7773367	T	A	23	6	29	99	108,0,255	0.206897	12	12	24	99	255,0,195	0.5	0.660377	0.293103	3137	0.233589	24	26	-0.346154	-0.384615	-0.5	5.08282	8.12087	0	Inf	0
6	4	7773403	A	G	21	6	27	99	114,0,255	0.222222	14	10	24	99	255,0,255	0.416667	0.686275	0.194444	3137	0.233588	24	26	-0.346154	-0.384615	-0.5	2.2436	8.12089	0	Inf	0
6	4	7773423	C	T	20	10	30	99	182,0,255	0.333333	14	13	27	99	255,0,255	0.481481	0.596491	0.148148	3137	0.233588	27	26	-0.346154	-0.384615	-0.5	1.29884	8.1209	0	Inf	0
6	4	7773434	C	T	21	9	30	99	167,0,255	0.3	14	13	27	99	255,0,255	0.481481	0.614035	0.181481	3137	0.233588	27	26	-0.346154	-0.384615	-0.5	1.98285	8.12091	0	Inf	0
6	4	7773460	T	TAGGAGTAAGTCTAAAACA	20	6	26	99	177,0,255	0.230769	16	8	24	99	255,0,255	0.333333	0.72	0.102564	3137	0.233588	24	26	-0.346154	-0.384615	-0.5	0.652036	8.12092	0	Inf	0
6	4	7773539	T	C	22	8	30	99	213,0,255	0.266667	17	12	29	99	247,0,255	0.413793	0.661017	0.147126	3137	0.233587	29	26	-0.346154	-0.384615	-0.5	1.43126	8.12096	0	Inf	0
6	4	7773560	C	T	22	9	31	99	172,0,255	0.290323	9	12	21	99	255,0,237	0.571429	0.596154	0.281106	3137	0.233586	21	26	-0.346154	-0.384615	-0.5	4.11876	8.12098	0	Inf	0
6	4	7773602	A	G	20	13	33	99	236,0,255	0.393939	14	10	24	99	214,0,255	0.416667	0.596491	0.0227273	3137	0.233586	24	26	-0.346154	-0.384615	-0.5	0.0297933	8.121	0	Inf	0
6	4	7773706	C	A	25	11	36	99	203,0,255	0.305556	12	10	22	99	209,0,244	0.454545	0.637931	0.14899	3137	0.233584	22	26	-0.346154	-0.384615	-0.5	1.30124	8.12106	0	Inf	0
6	4	7773745	A	T	27	10	37	99	176,0,255	0.27027	6	14	20	99	255,0,160	0.7	0.578947	0.42973	3137	0.233584	20	26	-0.346154	-0.384615	-0.5	9.97616	8.12108	0	Inf	0
6	4	7774096	GCC	GC	24	13	37	99	157,0,255	0.351351	10	28	38	99	216,0,143	0.736842	0.453333	0.385491	3137	0.233579	37	26	-0.346154	-0.384615	-0.5	11.5437	8.12127	0	Inf	0
6	4	7774345	T	C	18	8	26	99	174,0,255	0.307692	17	26	43	99	255,0,239	0.604651	0.507246	0.296959	3137	0.233576	26	26	-0.346154	-0.384615	-0.5	5.83031	8.12141	0	Inf	0
6	4	7775351	A	C	23	8	31	99	142,0,255	0.258065	9	20	29	99	255,0,174	0.689655	0.533333	0.431591	3138	0.233563	29	26	-0.346154	-0.384615	-0.5	11.5836	8.12196	0	Inf	0
6	4	7775371	A	T	23	8	31	99	140,0,255	0.258065	9	22	31	99	255,0,171	0.709677	0.516129	0.451613	3138	0.233562	31	26	-0.346154	-0.384615	-0.5	13.131	8.12197	0	Inf	0
6	4	7775490	T	C	28	7	35	99	115,0,255	0.2	8	34	42	99	255,0,142	0.809524	0.467532	0.609524	3138	0.233561	35	26	-0.346154	-0.384615	-0.5	30.4909	8.12204	0	Inf	0
6	4	7775662	C	G	9	32	41	99	255,0,166	0.780488	27	8	35	99	136,0,255	0.228571	0.473684	-0.551916	3138	0.233558	35	26	-0.346154	-0.384615	-0.5	24.3639	8.12213	0	Inf	0
6	4	7775676	C	T	30	8	38	99	131,0,255	0.210526	8	27	35	99	255,0,136	0.771429	0.520548	0.560902	3138	0.233558	35	26	-0.346154	-0.384615	-0.5	24.3344	8.12214	0	Inf	0
6	4	7775704	T	G	27	8	35	99	164,0,255	0.228571	8	24	32	99	230,0,177	0.75	0.522388	0.521429	3138	0.233558	32	26	-0.346154	-0.384615	-0.5	19.1298	8.12216	0	Inf	0
6	4	7775757	A	G	24	5	29	99	131,0,255	0.172414	7	21	28	99	255,0,127	0.75	0.54386	0.577586	3138	0.233557	28	26	-0.346154	-0.384615	-0.5	20.4267	8.12219	0	Inf	0
6	4	7775758	A	G	23	5	28	99	125,0,255	0.178571	7	20	27	99	255,0,138	0.740741	0.545455	0.562169	3138	0.233557	27	26	-0.346154	-0.384615	-0.5	18.6115	8.12219	0	Inf	0
6	4	7775806	G	A	23	6	29	99	105,0,255	0.206897	10	13	23	99	255,0,207	0.565217	0.634615	0.358321	3138	0.233557	23	26	-0.346154	-0.384615	-0.5	7.20951	8.12221	0	Inf	0
6	4	7776484	C	T	26	5	31	99	97,0,255	0.16129	7	20	27	99	255,0,132	0.740741	0.568966	0.57945	3138	0.233548	27	26	-0.346154	-0.384615	-0.5	21.0031	8.12259	0	Inf	0
6	4	7776629	T	A	26	6	32	99	98,0,255	0.1875	11	18	29	99	255,0,156	0.62069	0.606557	0.43319	3138	0.233546	29	26	-0.346154	-0.384615	-0.5	12.3911	8.12267	0	Inf	0
6	4	7776754	T	C	23	6	29	99	127,0,255	0.206897	17	8	25	99	159,0,255	0.32	0.740741	0.113103	3138	0.233544	25	26	-0.346154	-0.384615	-0.5	0.893532	8.12273	0	Inf	0
6	4	7777252	C	T	19	8	27	99	132,0,255	0.296296	9	12	21	99	255,0,167	0.571429	0.583333	0.275132	3137	0.233537	21	26	-0.346154	-0.384615	-0.5	3.70497	8.12301	0	Inf	0
6	4	7777365	C	T	21	8	29	99	145,0,255	0.275862	8	12	20	99	255,0,229	0.6	0.591837	0.324138	3137	0.233536	20	26	-0.346154	-0.384615	-0.5	5.18332	8.12307	0	Inf	0
6	4	7777371	G	A	19	8	27	99	145,0,255	0.296296	8	12	20	99	243,0,237	0.6	0.574468	0.303704	3137	0.233536	20	26	-0.346154	-0.384615	-0.5	4.37348	8.12307	0	Inf	0
6	4	7778063	T	C	6	20	26	99	255,0,119	0.769231	27	10	37	99	230,0,255	0.27027	0.52381	-0.49896	3137	0.233527	26	26	-0.346154	-0.384615	-0.5	15.922	8.12346	0	Inf	0
6	4	7778327	C	A	21	9	30	99	173,0,255	0.3	9	33	42	99	255,0,167	0.785714	0.416667	0.485714	3137	0.233523	30	26	-0.346154	-0.384615	-0.5	17.5073	8.1236	0	Inf	0
6	4	7778439	C	T	7	25	32	99	255,0,140	0.78125	31	17	48	99	247,0,255	0.354167	0.475	-0.427083	3137	0.233522	32	26	-0.346154	-0.384615	-0.5	14.6841	8.12366	0	Inf	0
6	4	7780494	C	G	9	20	29	99	255,0,177	0.689655	15	17	32	99	255,0,255	0.53125	0.393443	-0.158405	3168	0.233495	29	26	-0.346154	-0.384615	-0.5	1.61194	8.12479	0	Inf	0
6	4	7781744	A	C	5	24	29	99	255,0,122	0.827586	20	12	32	99	243,0,255	0.375	0.409836	-0.452586	3167	0.233478	29	26	-0.346154	-0.384615	-0.5	13.5672	8.12548	0	Inf	0
6	4	7782348	A	G	6	15	21	99	255,0,115	0.714286	14	15	29	99	157,0,255	0.517241	0.4	-0.197044	3166	0.23347	21	26	-0.346154	-0.384615	-0.5	2.0058	8.12582	0	Inf	0
6	4	7785263	C	T	19	6	25	99	116,0,255	0.24	6	24	30	99	255,0,113	0.8	0.454545	0.56	3182	0.233432	25	26	-0.346154	-0.384615	-0.5	18.2129	8.12742	0	Inf	0
6	4	7786949	A	T	7	29	36	99	255,0,112	0.805556	25	15	40	99	193,0,255	0.375	0.421053	-0.430556	3183	0.233409	36	26	-0.346154	-0.384615	-0.5	15.0632	8.12835	0	Inf	0
6	4	7786953	C	T	28	7	35	99	115,0,255	0.2	14	25	39	99	255,0,186	0.641026	0.567568	0.441026	3183	0.233409	35	26	-0.346154	-0.384615	-0.5	15.2817	8.12835	0	Inf	0
6	4	7787117	G	C	25	10	35	99	174,0,255	0.285714	11	30	41	99	255,0,214	0.731707	0.473684	0.445993	3183	0.233407	35	26	-0.346154	-0.384615	-0.5	15.5815	8.12844	0	Inf	0
6	4	7787224	A	T	23	11	34	99	182,0,255	0.323529	15	31	46	99	255,0,231	0.673913	0.475	0.350384	3183	0.233406	34	26	-0.346154	-0.384615	-0.5	9.81108	8.1285	0	Inf	0
6	4	7787292	G	A	21	7	28	99	135,0,255	0.25	19	25	44	99	255,0,255	0.568182	0.555556	0.318182	3184	0.233405	28	26	-0.346154	-0.384615	-0.5	7.25548	8.12854	0	Inf	0
6	4	7787344	G	C	18	6	24	99	129,0,255	0.25	20	10	30	99	232,0,255	0.333333	0.703704	0.0833333	3184	0.233404	24	26	-0.346154	-0.384615	-0.5	0.447953	8.12857	0	Inf	0
6	4	7787383	G	T	16	4	20	99	100,0,255	0.2	23	8	31	99	165,0,255	0.258065	0.764706	0.0580645	3184	0.233404	20	26	-0.346154	-0.384615	-0.5	0.231142	8.12859	0	Inf	0
6	4	7787424	A	T	16	7	23	99	190,0,255	0.304348	24	9	33	99	201,0,255	0.272727	0.714286	-0.0316206	3183	0.233403	23	26	-0.346154	-0.384615	-0.5	0.0661684	8.12861	0	Inf	0
6	4	7787814	A	G	19	9	28	99	188,0,255	0.321429	12	8	20	99	217,0,209	0.4	0.645833	0.0785714	3186	0.233398	20	26	-0.346154	-0.384615	-0.5	0.313641	8.12883	0	Inf	0
6	4	7787833	A	G	18	7	25	99	158,0,255	0.28	12	8	20	99	228,0,213	0.4	0.666667	0.12	3186	0.233398	20	26	-0.346154	-0.384615	-0.5	0.718143	8.12884	0	Inf	0
6	4	7788223	GTTCATA	G	22	5	27	99	186,0,255	0.185185	4	24	28	99	255,0,121	0.857143	0.472727	0.671958	3192	0.233392	27	26	-0.346154	-0.384615	-0.5	27.241	8.12905	0	Inf	0
6	4	7788552	CTCACTTTTTCACTTTTTCAC	CTCACTTTTTCAC	9	14	23	99	255,0,158	0.608696	34	10	44	99	255,0,255	0.227273	0.641791	-0.381423	3193	0.233388	23	26	-0.346154	-0.384615	-0.5	9.46546	8.12923	0	Inf	0
6	4	7788664	C	T	17	9	26	99	184,0,196	0.346154	8	26	34	99	255,0,174	0.764706	0.416667	0.418552	3193	0.233387	26	26	-0.346154	-0.384615	-0.5	10.861	8.12929	0	Inf	0
6	4	7793738	A	G	23	8	31	99	197,0,255	0.258065	14	6	20	99	152,0,255	0.3	0.72549	0.0419355	3186	0.233319	20	26	-0.346154	-0.384615	-0.5	0.106704	8.13209	0	Inf	0
6	4	7793778	T	A	22	13	35	99	233,0,255	0.371429	12	10	22	99	228,0,227	0.454545	0.596491	0.0831169	3186	0.233319	22	26	-0.346154	-0.384615	-0.5	0.386375	8.13211	0	Inf	0
6	4	7793879	TCTTACCTTACC	TCTTACC	11	23	34	99	255,0,255	0.676471	12	9	21	99	238,0,255	0.428571	0.418182	-0.247899	3184	0.233318	21	26	-0.346154	-0.384615	-0.5	3.27859	8.13217	0	Inf	0
6	4	7794775	A	G	17	5	22	99	101,0,255	0.227273	4	17	21	99	230,0,98	0.809524	0.488372	0.582251	3177	0.233306	21	26	-0.346154	-0.384615	-0.5	15.5548	8.13266	0	Inf	0
6	4	7795053	T	A	36	0	36	99	0,108,255	0	7	19	26	99	255,0,204	0.730769	0.693548	0.730769	3177	0.233302	26	26	-0.346154	-0.384615	-0.5	NA	8.13281	0	Inf	0
6	4	7800308	G	A	20	6	26	99	130,0,255	0.230769	9	17	26	99	216,0,181	0.653846	0.557692	0.423077	3157	0.233233	26	26	-0.346154	-0.384615	-0.5	9.76112	8.13571	0	Inf	0
6	4	7800349	G	A	20	5	25	99	114,0,255	0.2	13	20	33	99	255,0,206	0.606061	0.568966	0.406061	3157	0.233232	25	26	-0.346154	-0.384615	-0.5	10.0265	8.13573	0	Inf	0
6	4	7800555	G	A	16	7	23	99	139,0,255	0.304348	17	19	36	99	255,0,255	0.527778	0.559322	0.22343	3158	0.233229	23	26	-0.346154	-0.384615	-0.5	2.89632	8.13584	0	Inf	0
6	4	7800600	T	C	14	6	20	99	129,0,255	0.3	19	21	40	99	184,0,255	0.525	0.55	0.225	3158	0.233229	20	26	-0.346154	-0.384615	-0.5	2.79035	8.13587	0	Inf	0
6	4	7800633	T	G	17	5	22	99	101,0,255	0.227273	17	15	32	99	255,0,255	0.46875	0.62963	0.241477	3158	0.233228	22	26	-0.346154	-0.384615	-0.5	3.3699	8.13589	0	Inf	0
6	4	7800656	T	C	17	5	22	99	101,0,255	0.227273	19	14	33	99	224,0,255	0.424242	0.654545	0.19697	3158	0.233228	22	26	-0.346154	-0.384615	-0.5	2.33516	8.1359	0	Inf	0
6	4	7800660	C	G	17	5	22	99	101,0,255	0.227273	19	11	30	99	178,0,255	0.366667	0.692308	0.139394	3158	0.233228	22	26	-0.346154	-0.384615	-0.5	1.18144	8.1359	0	Inf	0
6	4	7800698	A	G	18	5	23	99	120,0,255	0.217391	22	19	41	99	255,0,255	0.463415	0.625	0.246023	3158	0.233227	23	26	-0.346154	-0.384615	-0.5	3.97676	8.13592	0	Inf	0
6	4	7800715	G	A	16	6	22	99	128,0,255	0.272727	14	18	32	99	255,0,255	0.5625	0.555556	0.289773	3158	0.233227	22	26	-0.346154	-0.384615	-0.5	4.54983	8.13593	0	Inf	0
6	4	7800736	A	G	21	7	28	99	135,0,255	0.25	14	18	32	99	255,0,255	0.5625	0.583333	0.3125	3158	0.233227	28	26	-0.346154	-0.384615	-0.5	6.15231	8.13594	0	Inf	0
6	4	7804014	G	A	7	29	36	99	255,0,105	0.805556	18	16	34	99	255,0,255	0.470588	0.357143	-0.334967	3137	0.233184	34	26	-0.346154	-0.384615	-0.5	8.76216	8.13775	0	Inf	0
6	4	7804072	G	A	29	7	36	99	112,0,255	0.194444	15	21	36	99	255,0,198	0.583333	0.611111	0.388889	3136	0.233183	36	26	-0.346154	-0.384615	-0.5	11.8584	8.13778	0	Inf	0
6	4	7804089	C	A	30	8	38	99	122,0,255	0.210526	15	17	32	99	255,0,179	0.53125	0.642857	0.320724	3136	0.233183	32	26	-0.346154	-0.384615	-0.5	7.89594	8.13779	0	Inf	0
6	4	7804096	A	C	29	9	38	99	135,0,255	0.236842	15	19	34	99	255,0,175	0.558824	0.611111	0.321981	3136	0.233183	34	26	-0.346154	-0.384615	-0.5	7.9621	8.13779	0	Inf	0
6	4	7804114	C	G	26	8	34	99	115,0,255	0.235294	15	23	38	99	255,0,236	0.605263	0.569444	0.369969	3136	0.233182	34	26	-0.346154	-0.384615	-0.5	10.3371	8.1378	0	Inf	0
6	4	7804122	A	G	31	7	38	99	100,0,255	0.184211	15	21	36	99	255,0,255	0.583333	0.621622	0.399123	3136	0.233182	36	26	-0.346154	-0.384615	-0.5	12.9547	8.13781	0	Inf	0
6	4	7804127	T	C	8	28	36	99	255,0,124	0.777778	22	15	37	99	255,0,255	0.405405	0.410959	-0.372372	3136	0.233182	36	26	-0.346154	-0.384615	-0.5	10.7726	8.13781	0	Inf	0
6	4	7804177	A	C	29	7	36	99	113,0,255	0.194444	19	24	43	99	255,0,255	0.55814	0.607595	0.363695	3137	0.233181	36	26	-0.346154	-0.384615	-0.5	11.3348	8.13784	0	Inf	0
6	4	7804291	T	A	22	14	36	99	255,0,255	0.388889	18	20	38	99	255,0,255	0.526316	0.540541	0.137427	3137	0.23318	36	26	-0.346154	-0.384615	-0.5	1.411	8.1379	0	Inf	0
6	4	7804325	G	A	17	14	31	99	255,0,255	0.451613	9	21	30	99	255,0,197	0.7	0.42623	0.248387	3137	0.23318	30	26	-0.346154	-0.384615	-0.5	3.89502	8.13792	0	Inf	0
6	4	7804397	G	A	10	13	23	99	255,0,217	0.565217	19	8	27	99	108,0,255	0.296296	0.58	-0.268921	3136	0.233179	23	26	-0.346154	-0.384615	-0.5	3.72141	8.13796	0	Inf	0
6	4	7804418	C	T	9	14	23	99	255,0,149	0.608696	15	8	23	99	121,0,225	0.347826	0.521739	-0.26087	3136	0.233178	23	26	-0.346154	-0.384615	-0.5	3.17331	8.13797	0	Inf	0
6	4	7806029	A	G	16	12	28	99	207,0,205	0.428571	17	11	28	99	137,0,137	0.392857	0.589286	-0.0357143	3136	0.233157	28	26	-0.346154	-0.384615	-0.5	0.0737996	8.13886	0	Inf	0
6	4	7807208	T	C	6	15	21	99	255,0,168	0.714286	20	11	31	99	206,0,255	0.354839	0.5	-0.359447	3135	0.233141	21	26	-0.346154	-0.384615	-0.5	6.63576	8.13951	0	Inf	0
6	4	7807213	C	A	6	15	21	99	255,0,168	0.714286	21	9	30	99	167,0,255	0.3	0.529412	-0.414286	3135	0.233141	21	26	-0.346154	-0.384615	-0.5	8.74526	8.13951	0	Inf	0
6	4	7807223	T	C	6	17	23	99	255,0,163	0.73913	23	11	34	99	199,0,255	0.323529	0.508772	-0.415601	3135	0.233141	23	26	-0.346154	-0.384615	-0.5	9.79278	8.13951	0	Inf	0
6	4	7807242	G	C	16	7	23	99	190,0,255	0.304348	8	18	26	99	255,0,186	0.692308	0.489796	0.38796	3135	0.233141	23	26	-0.346154	-0.384615	-0.5	7.54429	8.13952	0	Inf	0
6	4	7807961	A	G	18	5	23	99	101,0,255	0.217391	12	8	20	99	213,0,255	0.4	0.697674	0.182609	3133	0.233131	20	26	-0.346154	-0.384615	-0.5	1.69725	8.13992	0	Inf	0
6	4	7808364	T	A	20	7	27	99	132,0,255	0.259259	9	28	37	99	255,0,177	0.756757	0.453125	0.497497	3136	0.233126	27	26	-0.346154	-0.384615	-0.5	16.2019	8.14014	0	Inf	0
6	4	7808662	G	A	24	8	32	99	118,0,255	0.25	9	11	20	99	212,0,232	0.55	0.634615	0.3	3133	0.233122	20	26	-0.346154	-0.384615	-0.5	4.75616	8.14031	0	Inf	0
6	4	7808737	A	G	17	10	27	99	215,0,255	0.37037	12	14	26	99	255,0,237	0.538462	0.54717	0.168091	3139	0.233121	26	26	-0.346154	-0.384615	-0.5	1.51731	8.14035	0	Inf	0
6	4	7808752	C	T	17	10	27	99	211,0,255	0.37037	9	15	24	99	255,0,182	0.625	0.509804	0.25463	3139	0.233121	24	26	-0.346154	-0.384615	-0.5	3.33213	8.14036	0	Inf	0
6	4	7808817	C	A	19	11	30	99	247,0,255	0.366667	8	27	35	99	255,0,136	0.771429	0.415385	0.404762	3142	0.23312	30	26	-0.346154	-0.384615	-0.5	11.181	8.14039	0	Inf	0
6	4	7808832	G	A	21	9	30	99	207,0,255	0.3	11	25	36	99	255,0,166	0.694444	0.484848	0.394444	3142	0.23312	30	26	-0.346154	-0.384615	-0.5	10.4671	8.1404	0	Inf	0
6	4	7808844	C	A	19	9	28	99	188,0,255	0.321429	9	24	33	99	255,0,110	0.727273	0.459016	0.405844	3142	0.23312	28	26	-0.346154	-0.384615	-0.5	10.3161	8.14041	0	Inf	0
6	4	7808907	C	A	19	9	28	99	175,0,255	0.321429	13	21	34	99	255,0,212	0.617647	0.516129	0.296218	3142	0.233119	28	26	-0.346154	-0.384615	-0.5	5.4871	8.14044	0	Inf	0
6	4	7808928	A	G	21	7	28	99	135,0,255	0.25	16	20	36	99	255,0,255	0.555556	0.578125	0.305556	3142	0.233119	28	26	-0.346154	-0.384615	-0.5	6.20192	8.14045	0	Inf	0
6	4	7809167	G	C	28	6	34	99	112,0,255	0.176471	9	20	29	99	255,0,172	0.689655	0.587302	0.513185	3143	0.233116	29	26	-0.346154	-0.384615	-0.5	17.7943	8.14058	0	Inf	0
6	4	7810683	T	C	14	9	23	99	146,0,255	0.391304	20	27	47	99	255,0,255	0.574468	0.485714	0.183164	3146	0.233095	23	26	-0.346154	-0.384615	-0.5	2.08498	8.14142	0	Inf	0
6	4	7810684	A	T	13	10	23	99	152,0,255	0.434783	16	30	46	99	255,0,255	0.652174	0.42029	0.217391	3146	0.233095	23	26	-0.346154	-0.384615	-0.5	2.96051	8.14142	0	Inf	0
6	4	7810844	C	T	25	10	35	99	201,0,255	0.285714	15	16	31	99	255,0,202	0.516129	0.606061	0.230415	3146	0.233093	31	26	-0.346154	-0.384615	-0.5	3.68132	8.14151	0	Inf	0
6	4	7810868	G	A	22	12	34	99	233,0,255	0.352941	15	20	35	99	255,0,241	0.571429	0.536232	0.218487	3146	0.233093	34	26	-0.346154	-0.384615	-0.5	3.33922	8.14152	0	Inf	0
6	4	7810878	A	G	19	11	30	99	212,0,255	0.366667	13	20	33	99	255,0,234	0.606061	0.507937	0.239394	3146	0.233093	30	26	-0.346154	-0.384615	-0.5	3.63968	8.14153	0	Inf	0
6	4	7810912	C	A	18	10	28	99	250,0,255	0.357143	16	21	37	99	255,0,255	0.567568	0.523077	0.210425	3146	0.233092	28	26	-0.346154	-0.384615	-0.5	2.85711	8.14155	0	Inf	0
6	4	7810936	G	T	20	11	31	99	226,0,255	0.354839	14	18	32	99	255,0,230	0.5625	0.539683	0.207661	3146	0.233092	31	26	-0.346154	-0.384615	-0.5	2.75497	8.14156	0	Inf	0
6	4	7810947	A	T	22	9	31	99	161,0,255	0.290323	15	22	37	99	255,0,250	0.594595	0.544118	0.304272	3146	0.233092	31	26	-0.346154	-0.384615	-0.5	6.42607	8.14156	0	Inf	0
6	4	7810953	G	C	22	10	32	99	181,0,255	0.3125	16	21	37	99	255,0,255	0.567568	0.550725	0.255068	3146	0.233092	32	26	-0.346154	-0.384615	-0.5	4.57827	8.14157	0	Inf	0
6	4	7811023	A	C	31	7	38	99	129,0,255	0.184211	15	20	35	99	255,0,255	0.571429	0.630137	0.387218	3146	0.233091	35	26	-0.346154	-0.384615	-0.5	12.0867	8.14161	0	Inf	0
6	4	7811871	A	T	24	8	32	99	154,0,255	0.25	10	18	28	99	255,0,232	0.642857	0.566667	0.392857	3147	0.23308	28	26	-0.346154	-0.384615	-0.5	9.62	8.14207	0	Inf	0
6	4	7811974	A	G	19	10	29	99	209,0,255	0.344828	12	18	30	99	255,0,166	0.6	0.525424	0.255172	3147	0.233078	29	26	-0.346154	-0.384615	-0.5	3.89528	8.14213	0	Inf	0
6	4	7811985	A	C	19	9	28	99	173,0,255	0.321429	13	18	31	99	255,0,169	0.580645	0.542373	0.259217	3147	0.233078	28	26	-0.346154	-0.384615	-0.5	4.03726	8.14214	0	Inf	0
6	4	7812212	T	G	25	7	32	99	99,0,255	0.21875	10	18	28	99	255,0,179	0.642857	0.583333	0.424107	3148	0.233075	28	26	-0.346154	-0.384615	-0.5	11.3843	8.14226	0	Inf	0
6	4	7812334	T	C	28	6	34	99	127,0,255	0.176471	10	23	33	99	255,0,215	0.69697	0.567164	0.520499	3145	0.233074	33	26	-0.346154	-0.384615	-0.5	19.4961	8.14233	0	Inf	0
6	4	7812966	C	A	28	8	36	99	126,0,255	0.222222	12	11	23	99	232,0,216	0.478261	0.677966	0.256039	3146	0.233065	23	26	-0.346154	-0.384615	-0.5	4.17026	8.14268	0	Inf	0
6	4	7813101	C	T	33	8	41	99	142,0,255	0.195122	11	18	29	99	255,0,248	0.62069	0.628571	0.425568	3146	0.233064	29	26	-0.346154	-0.384615	-0.5	13.3912	8.14275	0	Inf	0
6	4	7813111	T	A	29	8	37	99	108,0,255	0.216216	11	19	30	99	255,0,230	0.633333	0.597015	0.417117	3146	0.233063	30	26	-0.346154	-0.384615	-0.5	12.2801	8.14276	0	Inf	0
6	4	7813956	G	C	28	15	43	99	255,0,255	0.348837	6	21	27	99	255,0,109	0.777778	0.485714	0.428941	3146	0.233052	27	26	-0.346154	-0.384615	-0.5	12.7611	8.14322	0	Inf	0
6	4	7814620	A	G	20	9	29	99	182,0,255	0.310345	8	20	28	99	255,0,203	0.714286	0.491228	0.403941	3146	0.233043	28	26	-0.346154	-0.384615	-0.5	9.57431	8.14359	0	Inf	0
6	4	7814626	A	G	20	8	28	99	157,0,255	0.285714	8	20	28	99	255,0,196	0.714286	0.5	0.428571	3147	0.233043	28	26	-0.346154	-0.384615	-0.5	10.6263	8.14359	0	Inf	0
6	4	7814636	C	T	21	8	29	99	166,0,255	0.275862	8	21	29	99	255,0,170	0.724138	0.5	0.448276	3147	0.233043	29	26	-0.346154	-0.384615	-0.5	12.0808	8.1436	0	Inf	0
6	4	7815468	C	T	23	8	31	99	148,0,255	0.258065	14	8	22	99	184,0,193	0.363636	0.698113	0.105572	3147	0.233032	22	26	-0.346154	-0.384615	-0.5	0.675572	8.14405	0	Inf	0
6	4	7815915	C	G	22	7	29	99	119,0,255	0.241379	20	26	46	99	255,0,255	0.565217	0.56	0.323838	3147	0.233026	29	26	-0.346154	-0.384615	-0.5	7.85022	8.1443	0	Inf	0
6	4	7815962	A	T	23	5	28	99	134,0,255	0.178571	16	31	47	99	255,0,255	0.659574	0.52	0.481003	3147	0.233026	28	26	-0.346154	-0.384615	-0.5	17.2919	8.14433	0	Inf	0
6	4	7815970	T	G	23	5	28	99	134,0,255	0.178571	18	32	50	99	255,0,255	0.64	0.525641	0.461429	3147	0.233026	28	26	-0.346154	-0.384615	-0.5	16.3076	8.14433	0	Inf	0
6	4	7816100	C	A	21	8	29	99	178,0,255	0.275862	14	24	38	99	255,0,193	0.631579	0.522388	0.355717	3147	0.233024	29	26	-0.346154	-0.384615	-0.5	8.56884	8.1444	0	Inf	0
6	4	7816115	G	A	18	6	24	99	125,0,255	0.25	12	19	31	99	255,0,193	0.612903	0.545455	0.362903	3148	0.233024	24	26	-0.346154	-0.384615	-0.5	7.41816	8.14441	0	Inf	0
6	4	7820214	G	T	16	5	21	99	103,0,255	0.238095	8	12	20	99	252,0,124	0.6	0.585366	0.361905	3149	0.232969	20	26	-0.346154	-0.384615	-0.5	5.66388	8.14667	0	Inf	0
6	4	7821244	A	C	6	27	33	99	255,0,128	0.818182	33	9	42	99	128,0,255	0.214286	0.52	-0.603896	3145	0.232956	33	26	-0.346154	-0.384615	-0.5	28.9141	8.14724	0	Inf	0
6	4	7821309	T	C	11	26	37	99	255,0,189	0.702703	32	17	49	99	175,0,255	0.346939	0.5	-0.355764	3145	0.232955	37	26	-0.346154	-0.384615	-0.5	10.9261	8.14727	0	Inf	0
6	4	7821381	A	G	17	6	23	99	121,0,255	0.26087	22	27	49	99	255,0,255	0.55102	0.541667	0.290151	3145	0.232954	23	26	-0.346154	-0.384615	-0.5	5.49292	8.14731	0	Inf	0
6	4	7821415	G	A	17	6	23	99	143,0,255	0.26087	20	23	43	99	255,0,238	0.534884	0.560606	0.274014	3145	0.232954	23	26	-0.346154	-0.384615	-0.5	4.71979	8.14733	0	Inf	0
6	4	7821424	C	A	15	6	21	99	142,0,255	0.285714	16	20	36	99	255,0,204	0.555556	0.54386	0.269841	3145	0.232953	21	26	-0.346154	-0.384615	-0.5	3.99106	8.14733	0	Inf	0
6	4	7821440	T	G	15	5	20	99	97,0,255	0.25	21	20	41	99	255,0,205	0.487805	0.590164	0.237805	3145	0.232953	20	26	-0.346154	-0.384615	-0.5	3.26237	8.14734	0	Inf	0
6	4	7821523	C	A	14	8	22	99	189,0,242	0.363636	28	23	51	99	255,0,255	0.45098	0.575342	0.087344	3145	0.232952	22	26	-0.346154	-0.384615	-0.5	0.484398	8.14739	0	Inf	0
6	4	7821532	A	G	18	8	26	99	178,0,254	0.307692	29	21	50	99	255,0,255	0.42	0.618421	0.112308	3145	0.232952	26	26	-0.346154	-0.384615	-0.5	0.928663	8.14739	0	Inf	0
6	4	7821534	A	G	8	17	25	99	250,0,188	0.68	20	28	48	99	255,0,255	0.583333	0.383562	-0.0966667	3145	0.232952	25	26	-0.346154	-0.384615	-0.5	0.657975	8.1474	0	Inf	0
6	4	7821952	G	A	9	16	25	99	255,0,150	0.64	23	10	33	99	118,0,255	0.30303	0.551724	-0.33697	3146	0.232947	25	26	-0.346154	-0.384615	-0.5	6.6273	8.14763	0	Inf	0
6	4	7821954	T	C	8	16	24	99	255,0,140	0.666667	24	8	32	99	96,0,255	0.25	0.571429	-0.416667	3146	0.232946	24	26	-0.346154	-0.384615	-0.5	9.94358	8.14763	0	Inf	0
6	4	7821999	T	G	13	19	32	99	255,0,193	0.59375	22	14	36	99	211,0,255	0.388889	0.514706	-0.204861	3146	0.232946	32	26	-0.346154	-0.384615	-0.5	2.86556	8.14765	0	Inf	0
6	4	7822973	C	T	21	7	28	99	134,0,255	0.25	17	22	39	99	255,0,255	0.564103	0.567164	0.314103	3150	0.232933	28	26	-0.346154	-0.384615	-0.5	6.75565	8.14819	0	Inf	0
6	4	7822980	C	T	7	20	27	99	255,0,137	0.740741	24	18	42	99	255,0,255	0.428571	0.449275	-0.312169	3150	0.232933	27	26	-0.346154	-0.384615	-0.5	6.6755	8.14819	0	Inf	0
6	4	7822987	C	T	7	21	28	99	255,0,127	0.75	24	17	41	99	239,0,255	0.414634	0.449275	-0.335366	3150	0.232933	28	26	-0.346154	-0.384615	-0.5	7.8151	8.1482	0	Inf	0
6	4	7823006	T	C	17	6	23	99	135,0,255	0.26087	18	25	43	99	255,0,255	0.581395	0.530303	0.320526	3150	0.232933	23	26	-0.346154	-0.384615	-0.5	6.38445	8.14821	0	Inf	0
6	4	7823013	C	A	5	18	23	99	255,0,101	0.782609	25	14	39	99	255,0,255	0.358974	0.483871	-0.423634	3150	0.232932	23	26	-0.346154	-0.384615	-0.5	10.8803	8.14821	0	Inf	0
6	4	7823019	A	G	21	5	26	99	101,0,255	0.192308	13	25	38	99	255,0,239	0.657895	0.53125	0.465587	3150	0.232932	26	26	-0.346154	-0.384615	-0.5	14.1919	8.14821	0	Inf	0
6	4	7823026	G	T	5	19	24	99	255,0,117	0.791667	25	15	40	99	255,0,255	0.375	0.46875	-0.416667	3150	0.232932	24	26	-0.346154	-0.384615	-0.5	10.9841	8.14822	0	Inf	0
6	4	7823087	G	A	20	6	26	99	158,0,255	0.230769	12	14	26	99	255,0,250	0.538462	0.615385	0.307692	3150	0.232932	26	26	-0.346154	-0.384615	-0.5	5.31269	8.14825	0	Inf	0
6	4	7823146	C	G	18	9	27	99	203,0,255	0.333333	8	25	33	99	255,0,140	0.757576	0.433333	0.424242	3150	0.232931	27	26	-0.346154	-0.384615	-0.5	11.1814	8.14828	0	Inf	0
6	4	7823220	G	A	5	19	24	99	255,0,117	0.791667	28	7	35	99	107,0,255	0.2	0.559322	-0.591667	3150	0.23293	24	26	-0.346154	-0.384615	-0.5	21.3672	8.14832	0	Inf	0
6	4	7823404	A	G	14	7	21	99	138,0,255	0.333333	9	26	35	99	255,0,176	0.742857	0.410714	0.409524	3150	0.232927	21	26	-0.346154	-0.384615	-0.5	9.20026	8.14842	0	Inf	0
6	4	7824191	G	T	9	18	27	99	255,0,217	0.666667	18	11	29	99	173,0,255	0.37931	0.482143	-0.287356	3152	0.232917	27	26	-0.346154	-0.384615	-0.5	4.6932	8.14886	0	Inf	0
6	4	7824797	C	T	20	8	28	99	152,0,255	0.285714	7	26	33	99	255,0,111	0.787879	0.442623	0.502165	3155	0.232909	28	26	-0.346154	-0.384615	-0.5	16.1501	8.14919	0	Inf	0
6	4	7825464	A	C	7	18	25	99	255,0,133	0.72	21	14	35	99	255,0,255	0.4	0.466667	-0.32	3157	0.2329	25	26	-0.346154	-0.384615	-0.5	6.15231	8.14956	0	Inf	0
6	4	7825712	T	C	11	24	35	99	255,0,213	0.685714	13	14	27	99	255,0,255	0.518519	0.387097	-0.167196	3157	0.232897	27	26	-0.346154	-0.384615	-0.5	1.79455	8.1497	0	Inf	0
6	4	7825942	A	G	8	28	36	99	255,0,142	0.777778	12	8	20	99	169,0,205	0.4	0.357143	-0.377778	3158	0.232894	20	26	-0.346154	-0.384615	-0.5	7.93742	8.14982	0	Inf	0
6	4	7826192	C	T	6	33	39	99	255,0,98	0.846154	14	7	21	99	169,0,255	0.333333	0.333333	-0.512821	3158	0.23289	21	26	-0.346154	-0.384615	-0.5	16.1609	8.14996	0	Inf	0
6	4	7836068	G	T	22	5	27	99	101,0,255	0.185185	33	21	54	99	255,0,255	0.388889	0.679012	0.203704	3133	0.23276	27	26	-0.346154	-0.384615	-0.5	3.62731	8.1554	0	Inf	0
6	4	7836097	G	A	26	6	32	99	117,0,255	0.1875	30	19	49	99	255,0,255	0.387755	0.691358	0.200255	3133	0.23276	32	26	-0.346154	-0.384615	-0.5	3.79475	8.15541	0	Inf	0
6	4	7836103	C	T	27	6	33	99	124,0,255	0.181818	26	22	48	99	255,0,255	0.458333	0.654321	0.276515	3133	0.232759	33	26	-0.346154	-0.384615	-0.5	6.94476	8.15542	0	Inf	0
6	4	7836140	A	G	21	5	26	99	122,0,255	0.192308	27	24	51	99	255,0,255	0.470588	0.623377	0.278281	3133	0.232759	26	26	-0.346154	-0.384615	-0.5	6.02644	8.15544	0	Inf	0
6	4	7836152	G	A	17	6	23	99	146,0,255	0.26087	1	44	45	99	255,98,0	0.977778	0.264706	0.716908	3133	0.232759	23	26	-0.346154	-0.384615	-0.5	42.6041	8.15545	0	Inf	0
6	4	7836294	A	G	20	6	26	99	116,0,255	0.230769	9	31	40	99	255,0,125	0.775	0.439394	0.544231	3133	0.232757	26	26	-0.346154	-0.384615	-0.5	19.7796	8.15552	0	Inf	0
6	4	7836318	T	C	19	5	24	99	105,0,255	0.208333	12	26	38	99	255,0,166	0.684211	0.5	0.475877	3133	0.232757	24	26	-0.346154	-0.384615	-0.5	13.989	8.15554	0	Inf	0
6	4	7836416	C	T	24	5	29	99	102,0,255	0.172414	9	13	22	99	255,0,197	0.590909	0.647059	0.418495	3133	0.232755	22	26	-0.346154	-0.384615	-0.5	9.79399	8.15559	0	Inf	0
6	4	7837185	C	T	30	8	38	99	115,0,255	0.210526	10	24	34	99	255,0,237	0.705882	0.555556	0.495356	3130	0.232745	34	26	-0.346154	-0.384615	-0.5	18.6146	8.15601	0	Inf	0
6	4	7837203	T	C	29	7	36	99	113,0,255	0.194444	11	22	33	99	255,0,255	0.666667	0.57971	0.472222	3130	0.232745	33	26	-0.346154	-0.384615	-0.5	16.4158	8.15602	0	Inf	0
6	4	7837251	T	C	7	22	29	99	255,0,133	0.758621	19	9	28	99	202,0,255	0.321429	0.45614	-0.437192	3130	0.232744	28	26	-0.346154	-0.384615	-0.5	11.3603	8.15605	0	Inf	0
6	4	7837416	G	A	8	15	23	99	255,0,183	0.652174	20	6	26	99	107,0,255	0.230769	0.571429	-0.421405	3129	0.232742	23	26	-0.346154	-0.384615	-0.5	9.11422	8.15614	0	Inf	0
6	4	7837841	T	C	17	8	25	99	188,0,255	0.32	7	24	31	99	255,0,100	0.774194	0.428571	0.454194	3128	0.232736	25	26	-0.346154	-0.384615	-0.5	12.0244	8.15638	0	Inf	0
6	4	7837897	C	A	7	25	32	99	255,0,123	0.78125	30	9	39	99	174,0,255	0.230769	0.521127	-0.550481	3128	0.232736	32	26	-0.346154	-0.384615	-0.5	22.5436	8.15641	0	Inf	0
6	4	7841289	C	T	19	10	29	99	202,0,255	0.344828	6	22	28	99	255,0,102	0.785714	0.438596	0.440887	3133	0.232691	28	26	-0.346154	-0.384615	-0.5	11.6977	8.15827	0	Inf	0
6	4	7841388	C	T	24	9	33	99	207,0,255	0.272727	7	15	22	99	255,0,146	0.681818	0.563636	0.409091	3135	0.23269	22	26	-0.346154	-0.384615	-0.5	9.15837	8.15833	0	Inf	0
6	4	7841480	C	T	23	6	29	99	108,0,255	0.206897	11	14	25	99	255,0,212	0.56	0.62963	0.353103	3137	0.232688	25	26	-0.346154	-0.384615	-0.5	7.32267	8.15838	0	Inf	0
6	4	7841559	A	C	7	19	26	99	255,0,162	0.730769	18	10	28	99	232,0,255	0.357143	0.462963	-0.373626	3138	0.232687	26	26	-0.346154	-0.384615	-0.5	7.77536	8.15842	0	Inf	0
6	4	7841643	C	T	7	16	23	99	235,0,149	0.695652	18	8	26	99	151,0,255	0.307692	0.510204	-0.38796	3138	0.232686	23	26	-0.346154	-0.384615	-0.5	7.54429	8.15847	0	Inf	0
6	4	7841803	A	C	6	22	28	99	255,0,133	0.785714	21	8	29	99	142,0,255	0.275862	0.473684	-0.509852	3138	0.232684	28	26	-0.346154	-0.384615	-0.5	15.6022	8.15856	0	Inf	0
6	4	7841839	C	A	12	30	42	99	255,0,189	0.714286	11	10	21	99	210,0,255	0.47619	0.365079	-0.238095	3138	0.232684	21	26	-0.346154	-0.384615	-0.5	3.3727	8.15858	0	Inf	0
6	4	7842369	C	T	6	23	29	99	255,0,104	0.793103	19	19	38	99	255,0,255	0.5	0.373134	-0.293103	3140	0.232677	29	26	-0.346154	-0.384615	-0.5	6.27228	8.15887	0	Inf	0
6	4	7843059	G	T	13	8	21	99	99,0,194	0.380952	20	7	27	99	130,0,242	0.259259	0.6875	-0.121693	3146	0.232667	21	26	-0.346154	-0.384615	-0.5	0.81094	8.15925	0	Inf	0
6	4	7843660	G	T	26	10	36	99	126,0,255	0.277778	14	9	23	99	132,0,255	0.391304	0.677966	0.113527	3154	0.23266	23	26	-0.346154	-0.384615	-0.5	0.820653	8.15958	0	Inf	0
6	4	7843674	A	C	26	12	38	99	148,0,255	0.315789	11	11	22	99	149,0,244	0.5	0.616667	0.184211	3154	0.232659	22	26	-0.346154	-0.384615	-0.5	1.98444	8.15959	0	Inf	0
6	4	7843750	A	C	27	14	41	99	245,0,255	0.341463	17	12	29	99	215,0,255	0.413793	0.628571	0.0723297	3154	0.232658	29	26	-0.346154	-0.384615	-0.5	0.379368	8.15963	0	Inf	0
6	4	7844011	C	T	26	10	36	99	208,0,255	0.277778	11	18	29	99	255,0,207	0.62069	0.569231	0.342912	3157	0.232655	29	26	-0.346154	-0.384615	-0.5	7.82225	8.15977	0	Inf	0
6	4	7844053	G	T	24	10	34	99	210,0,255	0.294118	7	23	30	99	255,0,130	0.766667	0.484375	0.472549	3157	0.232654	30	26	-0.346154	-0.384615	-0.5	14.8697	8.1598	0	Inf	0
6	4	7844060	C	A	22	10	32	99	225,0,255	0.3125	7	24	31	99	255,0,127	0.774194	0.460317	0.461694	3157	0.232654	31	26	-0.346154	-0.384615	-0.5	14.0719	8.1598	0	Inf	0
6	4	7844280	C	G	31	10	41	99	210,0,255	0.243902	11	26	37	99	255,0,186	0.702703	0.538462	0.4588	3158	0.232651	37	26	-0.346154	-0.384615	-0.5	17.0818	8.15992	0	Inf	0
6	4	7844673	G	A	33	7	40	99	102,0,255	0.175	18	29	47	99	255,0,255	0.617021	0.586207	0.442021	3159	0.232646	40	26	-0.346154	-0.384615	-0.5	18.353	8.16014	0	Inf	0
6	4	7844789	CTATATA	CTATA	25	5	30	99	112,0,255	0.166667	7	36	43	99	255,0,183	0.837209	0.438356	0.670543	3159	0.232645	30	26	-0.346154	-0.384615	-0.5	34.8463	8.1602	0	Inf	0
6	4	7845134	T	C	32	8	40	99	121,0,255	0.2	11	22	33	99	255,0,204	0.666667	0.589041	0.466667	3160	0.23264	33	26	-0.346154	-0.384615	-0.5	16.8299	8.16039	0	Inf	0
6	4	7845691	CTGGTTGG	CTGG	24	19	43	99	187,0,255	0.44186	19	12	31	99	111,0,253	0.387097	0.581081	-0.0547637	3157	0.232633	31	26	-0.346154	-0.384615	-0.5	0.222506	8.1607	0	Inf	0
6	4	7845868	T	G	16	26	42	99	237,0,114	0.619048	21	21	42	99	169,0,135	0.5	0.440476	-0.119048	3159	0.23263	42	26	-0.346154	-0.384615	-0.5	1.21067	8.1608	0	Inf	0
6	4	7846429	A	G	19	6	25	99	115,0,255	0.24	11	10	21	99	191,0,235	0.47619	0.652174	0.23619	3160	0.232623	21	26	-0.346154	-0.384615	-0.5	2.82179	8.1611	0	Inf	0
6	4	7846431	T	C	18	7	25	99	123,0,255	0.28	11	10	21	99	187,0,233	0.47619	0.630435	0.19619	3160	0.232623	21	26	-0.346154	-0.384615	-0.5	1.89039	8.16111	0	Inf	0
6	4	7846442	G	A	20	7	27	99	140,0,255	0.259259	15	10	25	99	197,0,255	0.4	0.673077	0.140741	3160	0.232623	25	26	-0.346154	-0.384615	-0.5	1.17199	8.16111	0	Inf	0
6	4	7846449	A	T	21	6	27	99	132,0,255	0.222222	17	10	27	99	197,0,255	0.37037	0.703704	0.148148	3160	0.232623	27	26	-0.346154	-0.384615	-0.5	1.43252	8.16112	0	Inf	0
6	4	7846501	G	T	23	7	30	99	145,0,255	0.233333	19	9	28	99	255,0,255	0.321429	0.724138	0.0880952	3158	0.232622	28	26	-0.346154	-0.384615	-0.5	0.563206	8.16114	0	Inf	0
6	4	7846595	C	T	15	6	21	99	130,0,255	0.285714	15	13	28	99	255,0,255	0.464286	0.612245	0.178571	3158	0.232621	21	26	-0.346154	-0.384615	-0.5	1.63728	8.1612	0	Inf	0
6	4	7846599	A	G	14	6	20	99	133,0,255	0.3	14	13	27	99	255,0,255	0.481481	0.595745	0.181481	3158	0.232621	20	26	-0.346154	-0.384615	-0.5	1.59427	8.1612	0	Inf	0
6	4	7846611	G	A	16	7	23	99	148,0,255	0.304348	15	9	24	99	175,0,255	0.375	0.659574	0.0706522	3158	0.232621	23	26	-0.346154	-0.384615	-0.5	0.261641	8.16121	0	Inf	0
6	4	7846634	T	C	20	6	26	99	113,0,255	0.230769	9	13	22	99	182,0,181	0.590909	0.604167	0.36014	3158	0.23262	22	26	-0.346154	-0.384615	-0.5	6.5857	8.16122	0	Inf	0
6	4	7846726	T	C	29	7	36	99	112,0,255	0.194444	12	14	26	99	255,0,255	0.538462	0.66129	0.344017	3158	0.232619	26	26	-0.346154	-0.384615	-0.5	8.02469	8.16127	0	Inf	0
6	4	7846735	A	T	29	8	37	99	134,0,255	0.216216	11	15	26	99	255,0,241	0.576923	0.634921	0.360707	3158	0.232619	26	26	-0.346154	-0.384615	-0.5	8.63236	8.16127	0	Inf	0
6	4	7846877	G	GCT	17	8	25	99	255,0,255	0.32	10	22	32	99	255,0,255	0.6875	0.473684	0.3675	3158	0.232617	25	26	-0.346154	-0.384615	-0.5	7.76781	8.16135	0	Inf	0
6	4	7846917	A	G	17	7	24	99	140,0,255	0.291667	7	15	22	99	255,0,132	0.681818	0.521739	0.390152	3157	0.232616	22	26	-0.346154	-0.384615	-0.5	7.18635	8.16137	0	Inf	0
6	4	7846921	T	A	17	7	24	99	140,0,255	0.291667	9	16	25	99	255,0,153	0.64	0.530612	0.348333	3157	0.232616	24	26	-0.346154	-0.384615	-0.5	6.09914	8.16138	0	Inf	0
6	4	7847184	C	T	17	8	25	99	192,0,255	0.32	14	18	32	99	255,0,255	0.5625	0.54386	0.2425	3156	0.232613	25	26	-0.346154	-0.384615	-0.5	3.37604	8.16152	0	Inf	0
6	4	7847191	G	T	18	8	26	99	190,0,255	0.307692	15	18	33	99	255,0,255	0.545455	0.559322	0.237762	3156	0.232613	26	26	-0.346154	-0.384615	-0.5	3.38772	8.16152	0	Inf	0
6	4	7847244	T	C	24	10	34	99	218,0,255	0.294118	11	27	38	99	255,0,153	0.710526	0.486111	0.416409	3156	0.232612	34	26	-0.346154	-0.384615	-0.5	12.8357	8.16155	0	Inf	0
6	4	7847273	C	T	24	11	35	99	239,0,255	0.314286	20	26	46	99	255,0,255	0.565217	0.54321	0.250932	3156	0.232612	35	26	-0.346154	-0.384615	-0.5	5.12537	8.16157	0	Inf	0
6	4	7847492	C	T	30	5	35	99	97,0,255	0.142857	16	16	32	99	255,0,255	0.5	0.686567	0.357143	3159	0.232609	32	26	-0.346154	-0.384615	-0.5	10.2543	8.16169	0	Inf	0
6	4	7847494	A	C	29	6	35	99	119,0,255	0.171429	16	18	34	99	255,0,255	0.529412	0.652174	0.357983	3159	0.232609	34	26	-0.346154	-0.384615	-0.5	10.0741	8.16169	0	Inf	0
6	4	7847849	T	C	23	9	32	99	162,0,255	0.28125	11	10	21	99	188,0,194	0.47619	0.641509	0.19494	3160	0.232604	21	26	-0.346154	-0.384615	-0.5	2.08088	8.16189	0	Inf	0
6	4	7847859	C	T	25	10	35	99	155,0,255	0.285714	11	10	21	99	227,0,196	0.47619	0.642857	0.190476	3160	0.232604	21	26	-0.346154	-0.384615	-0.5	2.05332	8.16189	0	Inf	0
6	4	7848040	T	C	14	10	24	99	201,0,255	0.416667	11	9	20	99	183,0,228	0.45	0.568182	0.0333333	3160	0.232602	20	26	-0.346154	-0.384615	-0.5	0.049386	8.16199	0	Inf	0
6	4	7848242	G	A	18	7	25	99	165,0,255	0.28	8	12	20	99	206,0,162	0.6	0.577778	0.32	3161	0.232599	20	26	-0.346154	-0.384615	-0.5	4.72179	8.1621	0	Inf	0
6	4	7848444	C	G	29	8	37	99	126,0,255	0.216216	12	24	36	99	255,0,151	0.666667	0.561644	0.45045	3161	0.232596	36	26	-0.346154	-0.384615	-0.5	15.6243	8.16221	0	Inf	0
6	4	7848855	C	A	28	9	37	99	135,0,255	0.243243	8	17	25	99	255,0,220	0.68	0.580645	0.436757	3161	0.232591	25	26	-0.346154	-0.384615	-0.5	11.9324	8.16244	0	Inf	0
6	4	7848857	T	A	27	9	36	99	146,0,255	0.25	7	17	24	99	255,0,197	0.708333	0.566667	0.458333	3161	0.232591	24	26	-0.346154	-0.384615	-0.5	12.6451	8.16244	0	Inf	0
6	4	7848974	C	T	28	8	36	99	130,0,255	0.222222	10	19	29	99	255,0,195	0.655172	0.584615	0.43295	3161	0.232589	29	26	-0.346154	-0.384615	-0.5	12.737	8.16251	0	Inf	0
6	4	7850592	G	A	25	8	33	99	121,0,255	0.242424	8	13	21	99	255,0,163	0.619048	0.611111	0.376623	3171	0.232568	21	26	-0.346154	-0.384615	-0.5	7.706	8.1634	0	Inf	0
6	4	7850633	G	A	21	7	28	99	134,0,255	0.25	7	13	20	99	255,0,207	0.65	0.583333	0.4	3172	0.232567	20	26	-0.346154	-0.384615	-0.5	7.81392	8.16342	0	Inf	0
6	4	7852470	G	A	26	7	33	99	134,0,255	0.212121	9	23	32	99	255,0,154	0.71875	0.538462	0.506629	3179	0.232543	32	26	-0.346154	-0.384615	-0.5	17.5941	8.16443	0	Inf	0
6	4	7852778	T	C	23	9	32	99	198,0,255	0.28125	11	26	37	99	255,0,214	0.702703	0.492754	0.421453	3179	0.232539	32	26	-0.346154	-0.384615	-0.5	12.5823	8.1646	0	Inf	0
6	4	7852851	A	T	20	8	28	99	180,0,255	0.285714	14	34	48	99	255,0,220	0.708333	0.447368	0.422619	3179	0.232538	28	26	-0.346154	-0.384615	-0.5	13.0624	8.16464	0	Inf	0
6	4	7852867	A	G	21	7	28	99	113,0,255	0.25	14	27	41	99	255,0,236	0.658537	0.507246	0.408537	3179	0.232538	28	26	-0.346154	-0.384615	-0.5	11.5049	8.16465	0	Inf	0
6	4	7853086	A	T	29	7	36	99	105,0,255	0.194444	10	32	42	99	255,0,181	0.761905	0.5	0.56746	3175	0.232535	36	26	-0.346154	-0.384615	-0.5	26.558	8.16477	0	Inf	0
6	4	7853235	A	T	19	11	30	99	237,0,255	0.366667	8	29	37	99	255,0,134	0.783784	0.402985	0.417117	3175	0.232533	30	26	-0.346154	-0.384615	-0.5	12.2801	8.16485	0	Inf	0
6	4	7853582	G	A	18	7	25	99	165,0,255	0.28	10	29	39	99	255,0,159	0.74359	0.4375	0.46359	3172	0.232528	25	26	-0.346154	-0.384615	-0.5	13.6696	8.16504	0	Inf	0
6	4	7853601	G	A	17	7	24	99	167,0,255	0.291667	10	27	37	99	255,0,175	0.72973	0.442623	0.438063	3172	0.232528	24	26	-0.346154	-0.384615	-0.5	11.6033	8.16505	0	Inf	0
6	4	7853645	C	G	21	9	30	99	173,0,255	0.3	14	21	35	99	255,0,240	0.6	0.538462	0.3	3172	0.232528	30	26	-0.346154	-0.384615	-0.5	5.96146	8.16508	0	Inf	0
6	4	7853679	A	C	21	12	33	99	235,0,255	0.363636	11	24	35	99	255,0,238	0.685714	0.470588	0.322078	3172	0.232527	33	26	-0.346154	-0.384615	-0.5	7.19671	8.1651	0	Inf	0
6	4	7853848	T	A	18	8	26	99	160,0,255	0.307692	8	18	26	99	255,0,147	0.692308	0.5	0.384615	3170	0.232525	26	26	-0.346154	-0.384615	-0.5	7.89416	8.16519	0	Inf	0
6	4	7854398	T	A	15	6	21	99	142,0,255	0.285714	12	10	22	99	247,0,251	0.454545	0.627907	0.168831	3169	0.232518	21	26	-0.346154	-0.384615	-0.5	1.32145	8.16549	0	Inf	0
6	4	7854877	A	G	22	11	33	99	226,0,255	0.333333	6	14	20	99	255,0,120	0.7	0.528302	0.366667	3169	0.232511	20	26	-0.346154	-0.384615	-0.5	6.85919	8.16576	0	Inf	0
6	4	7855088	C	T	22	7	29	99	125,0,255	0.241379	12	19	31	99	227,0,188	0.612903	0.566667	0.371524	3169	0.232508	29	26	-0.346154	-0.384615	-0.5	8.6725	8.16587	0	Inf	0
6	4	7855251	C	T	17	7	24	99	134,0,255	0.291667	16	19	35	99	255,0,255	0.542857	0.559322	0.25119	3169	0.232506	24	26	-0.346154	-0.384615	-0.5	3.72147	8.16596	0	Inf	0
6	4	7855541	CTT	CT	17	12	29	99	201,0,255	0.413793	20	17	37	99	227,0,255	0.459459	0.560606	0.0456664	3169	0.232502	29	26	-0.346154	-0.384615	-0.5	0.137817	8.16612	0	Inf	0
6	4	7855554	T	A	15	11	26	99	221,0,255	0.423077	18	18	36	99	255,0,255	0.5	0.532258	0.0769231	3169	0.232502	26	26	-0.346154	-0.384615	-0.5	0.359592	8.16613	0	Inf	0
6	4	7855885	T	G	30	10	40	99	202,0,255	0.25	14	16	30	99	255,0,255	0.533333	0.628571	0.283333	3169	0.232498	30	26	-0.346154	-0.384615	-0.5	5.91742	8.16631	0	Inf	0
6	4	7856302	C	A	20	9	29	99	176,0,255	0.310345	13	33	46	99	255,0,241	0.717391	0.44	0.407046	3169	0.232492	29	26	-0.346154	-0.384615	-0.5	12.1888	8.16654	0	Inf	0
6	4	7856310	G	T	20	8	28	99	187,0,255	0.285714	13	32	45	99	255,0,248	0.711111	0.452055	0.425397	3169	0.232492	28	26	-0.346154	-0.384615	-0.5	12.9203	8.16655	0	Inf	0
6	4	7856323	A	T	26	10	36	99	164,0,255	0.277778	13	27	40	99	255,0,255	0.675	0.513158	0.397222	3169	0.232492	36	26	-0.346154	-0.384615	-0.5	12.3186	8.16655	0	Inf	0
6	4	7856343	C	T	23	9	32	99	164,0,255	0.28125	13	27	40	99	255,0,255	0.675	0.5	0.39375	3169	0.232492	32	26	-0.346154	-0.384615	-0.5	11.3424	8.16656	0	Inf	0
6	4	7857282	A	G	28	7	35	99	136,0,255	0.2	15	15	30	99	255,0,255	0.5	0.661538	0.3	3172	0.232479	30	26	-0.346154	-0.384615	-0.5	6.58427	8.16708	0	Inf	0
6	4	7857363	G	A	33	8	41	99	111,0,255	0.195122	16	20	36	99	255,0,255	0.555556	0.636364	0.360434	3174	0.232478	36	26	-0.346154	-0.384615	-0.5	11.0106	8.16713	0	Inf	0
6	4	7857963	G	A	38	8	46	99	100,0,255	0.173913	19	11	30	99	195,0,255	0.366667	0.75	0.192754	3175	0.23247	30	26	-0.346154	-0.384615	-0.5	3.53808	8.16746	0	Inf	0
6	4	7857986	G	A	33	7	40	99	96,0,255	0.175	19	20	39	99	244,0,255	0.512821	0.658228	0.337821	3175	0.23247	39	26	-0.346154	-0.384615	-0.5	10.3303	8.16747	0	Inf	0
6	4	7858042	A	T	30	9	39	99	165,0,255	0.230769	15	22	37	99	255,0,255	0.594595	0.592105	0.363825	3175	0.232469	37	26	-0.346154	-0.384615	-0.5	10.6682	8.1675	0	Inf	0
6	4	7858142	C	T	23	8	31	99	196,0,255	0.258065	12	20	32	99	255,0,206	0.625	0.555556	0.366935	3175	0.232468	31	26	-0.346154	-0.384615	-0.5	8.8137	8.16756	0	Inf	0
6	4	7858264	A	G	21	6	27	99	105,0,255	0.222222	13	25	38	99	255,0,221	0.657895	0.523077	0.435673	3176	0.232466	27	26	-0.346154	-0.384615	-0.5	12.5424	8.16762	0	Inf	0
6	4	7858265	T	A	22	7	29	99	133,0,255	0.241379	14	25	39	99	255,0,228	0.641026	0.529412	0.399646	3176	0.232466	29	26	-0.346154	-0.384615	-0.5	11.0576	8.16762	0	Inf	0
6	4	7858781	T	C	34	9	43	99	150,0,255	0.209302	14	15	29	99	255,0,255	0.517241	0.666667	0.307939	3176	0.23246	29	26	-0.346154	-0.384615	-0.5	7.36934	8.16791	0	Inf	0
6	4	7858871	G	A	21	12	33	99	255,0,255	0.363636	14	16	30	99	255,0,211	0.533333	0.555556	0.169697	3176	0.232458	30	26	-0.346154	-0.384615	-0.5	1.83996	8.16796	0	Inf	0
6	4	7858893	C	T	22	12	34	99	255,0,255	0.352941	12	18	30	99	255,0,188	0.6	0.53125	0.247059	3176	0.232458	30	26	-0.346154	-0.384615	-0.5	3.94309	8.16797	0	Inf	0
6	4	7859262	T	C	21	8	29	99	152,0,255	0.275862	12	17	29	99	255,0,252	0.586207	0.568966	0.310345	3176	0.232453	29	26	-0.346154	-0.384615	-0.5	5.7998	8.16817	0	Inf	0
6	4	7859437	G	A	17	6	23	99	121,0,255	0.26087	18	24	42	99	255,0,222	0.571429	0.538462	0.310559	3176	0.232451	23	26	-0.346154	-0.384615	-0.5	5.95749	8.16827	0	Inf	0
6	4	7859954	G	A	8	27	35	99	255,0,133	0.771429	25	5	30	99	119,0,255	0.166667	0.507692	-0.604762	3177	0.232444	30	26	-0.346154	-0.384615	-0.5	25.432	8.16855	0	Inf	0
6	4	7860087	TA	T	18	7	25	99	106,0,255	0.28	10	27	37	99	221,0,151	0.72973	0.451613	0.44973	3175	0.232442	25	26	-0.346154	-0.384615	-0.5	12.54	8.16863	0	Inf	0
6	4	7860121	G	T	12	9	21	99	197,0,255	0.428571	10	20	30	99	255,0,195	0.666667	0.431373	0.238095	3172	0.232442	21	26	-0.346154	-0.384615	-0.5	2.8642	8.16864	0	Inf	0
6	4	7860137	C	T	14	8	22	99	174,0,255	0.363636	11	22	33	99	255,0,246	0.666667	0.454545	0.30303	3171	0.232442	22	26	-0.346154	-0.384615	-0.5	4.93988	8.16865	0	Inf	0
6	4	7860157	T	C	14	8	22	99	167,0,255	0.363636	10	24	34	99	255,0,227	0.705882	0.428571	0.342246	3170	0.232441	22	26	-0.346154	-0.384615	-0.5	6.45028	8.16866	0	Inf	0
6	4	7860181	C	A	17	7	24	99	138,0,255	0.291667	11	29	40	99	255,0,221	0.725	0.4375	0.433333	3169	0.232441	24	26	-0.346154	-0.384615	-0.5	11.6921	8.16868	0	Inf	0
6	4	7860262	T	A	22	10	32	99	186,0,255	0.3125	12	22	34	99	255,0,226	0.647059	0.515152	0.334559	3169	0.23244	32	26	-0.346154	-0.384615	-0.5	7.5364	8.16872	0	Inf	0
6	4	7860344	A	G	36	7	43	99	144,0,255	0.162791	10	19	29	99	255,0,210	0.655172	0.638889	0.492382	3166	0.232439	29	26	-0.346154	-0.384615	-0.5	18.614	8.16877	0	Inf	0
6	4	7861220	T	C	23	8	31	99	184,0,255	0.258065	15	24	39	99	255,0,255	0.615385	0.542857	0.35732	3160	0.232427	31	26	-0.346154	-0.384615	-0.5	9.15256	8.16925	0	Inf	0
6	4	7861237	G	A	27	7	34	99	127,0,255	0.205882	14	26	40	99	255,0,239	0.65	0.554054	0.444118	3160	0.232427	34	26	-0.346154	-0.384615	-0.5	15.3489	8.16926	0	Inf	0
6	4	7861331	A	T	20	7	27	99	130,0,255	0.259259	13	26	39	99	255,0,254	0.666667	0.5	0.407407	3160	0.232426	27	26	-0.346154	-0.384615	-0.5	10.9442	8.16931	0	Inf	0
6	4	7861383	CAAAAACAAAAAAACAAAAA	CAAA	23	7	30	99	255,0,255	0.233333	9	21	30	99	255,0,255	0.7	0.533333	0.466667	3161	0.232425	30	26	-0.346154	-0.384615	-0.5	13.6626	8.16934	0	Inf	0
6	4	7862035	A	G	20	7	27	99	138,0,255	0.259259	7	37	44	99	255,0,125	0.840909	0.380282	0.58165	3160	0.232417	27	26	-0.346154	-0.384615	-0.5	24.8555	8.1697	0	Inf	0
6	4	7862053	G	A	19	7	26	99	141,0,255	0.269231	7	36	43	99	255,0,122	0.837209	0.376812	0.567979	3160	0.232416	26	26	-0.346154	-0.384615	-0.5	22.9258	8.16971	0	Inf	0
6	4	7862660	A	T	23	9	32	99	162,0,255	0.28125	16	16	32	99	255,0,252	0.5	0.609375	0.21875	3161	0.232408	32	26	-0.346154	-0.384615	-0.5	3.24969	8.17004	0	Inf	0
6	4	7862852	T	C	30	11	41	99	226,0,255	0.268293	12	14	26	99	243,0,252	0.538462	0.626866	0.270169	3158	0.232406	26	26	-0.346154	-0.384615	-0.5	4.94375	8.17015	0	Inf	0
6	4	7862868	T	C	29	10	39	99	221,0,255	0.25641	10	16	26	99	255,0,150	0.615385	0.6	0.358974	3157	0.232406	26	26	-0.346154	-0.384615	-0.5	8.44209	8.17016	0	Inf	0
6	4	7862903	G	A	24	10	34	99	196,0,255	0.294118	9	13	22	99	255,0,184	0.590909	0.589286	0.296791	3155	0.232405	22	26	-0.346154	-0.384615	-0.5	4.87578	8.17018	0	Inf	0
6	4	7862972	A	T	25	6	31	99	121,0,255	0.193548	9	29	38	99	255,0,144	0.763158	0.492754	0.56961	3155	0.232404	31	26	-0.346154	-0.384615	-0.5	23.5742	8.17021	0	Inf	0
6	4	7863006	C	A	22	7	29	99	133,0,255	0.241379	8	29	37	99	255,0,134	0.783784	0.454545	0.542404	3156	0.232404	29	26	-0.346154	-0.384615	-0.5	20.261	8.17023	0	Inf	0
6	4	7863196	A	G	25	8	33	99	159,0,255	0.242424	9	30	39	99	255,0,201	0.769231	0.472222	0.526807	3152	0.232401	33	26	-0.346154	-0.384615	-0.5	20.9003	8.17034	0	Inf	0
6	4	7863419	A	T	16	5	21	99	103,0,255	0.238095	20	11	31	99	143,0,255	0.354839	0.692308	0.116743	3152	0.232398	21	26	-0.346154	-0.384615	-0.5	0.8162	8.17046	0	Inf	0
6	4	7863467	A	T	20	6	26	99	135,0,255	0.230769	20	15	35	99	248,0,255	0.428571	0.655738	0.197802	3152	0.232398	26	26	-0.346154	-0.384615	-0.5	2.65213	8.17049	0	Inf	0
6	4	7863515	T	A	22	8	30	99	175,0,255	0.266667	15	19	34	99	255,0,255	0.558824	0.578125	0.292157	3152	0.232397	30	26	-0.346154	-0.384615	-0.5	5.69668	8.17051	0	Inf	0
6	4	7863714	A	C	31	12	43	99	189,0,255	0.27907	16	14	30	99	255,0,255	0.466667	0.643836	0.187597	3152	0.232394	30	26	-0.346154	-0.384615	-0.5	2.69854	8.17062	0	Inf	0
6	4	7863738	A	G	29	11	40	99	138,0,255	0.275	21	12	33	99	213,0,255	0.363636	0.684932	0.0886364	3152	0.232394	33	26	-0.346154	-0.384615	-0.5	0.656745	8.17064	0	Inf	0
6	4	7863768	G	T	31	12	43	99	139,0,255	0.27907	16	12	28	99	211,0,241	0.428571	0.661972	0.149502	3152	0.232394	28	26	-0.346154	-0.384615	-0.5	1.67899	8.17065	0	Inf	0
6	4	7864204	A	G	14	6	20	99	141,0,254	0.3	14	9	23	99	213,0,255	0.391304	0.651163	0.0913043	3152	0.232388	20	26	-0.346154	-0.384615	-0.5	0.394593	8.17089	0	Inf	0
6	4	7864268	T	C	20	6	26	99	112,0,255	0.230769	13	19	32	99	255,0,239	0.59375	0.568966	0.362981	3152	0.232387	26	26	-0.346154	-0.384615	-0.5	7.97775	8.17093	0	Inf	0
6	4	7864296	T	C	21	6	27	99	109,0,255	0.222222	11	17	28	99	255,0,205	0.607143	0.581818	0.384921	3151	0.232387	27	26	-0.346154	-0.384615	-0.5	8.64218	8.17094	0	Inf	0
6	4	7865090	A	T	25	6	31	99	98,0,255	0.193548	18	21	39	99	255,0,255	0.538462	0.614286	0.344913	3147	0.232376	31	26	-0.346154	-0.384615	-0.5	9.05415	8.17138	0	Inf	0
6	4	7865312	G	A	14	6	20	99	133,0,255	0.3	21	30	51	99	255,0,255	0.588235	0.492958	0.288235	3145	0.232373	20	26	-0.346154	-0.384615	-0.5	4.87381	8.1715	0	Inf	0
6	4	7866593	T	A	17	5	22	99	101,0,255	0.227273	13	19	32	99	255,0,217	0.59375	0.555556	0.366477	3146	0.232356	22	26	-0.346154	-0.384615	-0.5	7.37988	8.17221	0	Inf	0
6	4	7866600	C	G	18	5	23	99	98,0,255	0.217391	13	19	32	99	255,0,221	0.59375	0.563636	0.376359	3146	0.232356	23	26	-0.346154	-0.384615	-0.5	8.03816	8.17221	0	Inf	0
6	4	7866622	A	T	20	6	26	99	106,0,255	0.230769	13	18	31	99	255,0,195	0.580645	0.578947	0.349876	3146	0.232356	26	26	-0.346154	-0.384615	-0.5	7.33601	8.17223	0	Inf	0
6	4	7866627	T	G	22	7	29	99	121,0,255	0.241379	14	16	30	99	255,0,201	0.533333	0.610169	0.291954	3146	0.232356	29	26	-0.346154	-0.384615	-0.5	5.39337	8.17223	0	Inf	0
6	4	7869137	A	T	26	6	32	99	97,0,255	0.1875	21	11	32	99	195,0,248	0.34375	0.734375	0.15625	3151	0.232323	32	26	-0.346154	-0.384615	-0.5	2.02548	8.17361	0	Inf	0
6	4	7869364	A	G	24	7	31	99	106,0,255	0.225806	35	18	53	99	255,0,255	0.339623	0.702381	0.113816	3151	0.23232	31	26	-0.346154	-0.384615	-0.5	1.24294	8.17374	0	Inf	0
6	4	7869403	G	A	24	7	31	99	129,0,255	0.225806	31	17	48	99	255,0,255	0.354167	0.696203	0.12836	3151	0.232319	31	26	-0.346154	-0.384615	-0.5	1.50281	8.17376	0	Inf	0
6	4	7869423	T	G	17	6	23	99	158,0,255	0.26087	31	18	49	99	255,0,255	0.367347	0.666667	0.106477	3151	0.232319	23	26	-0.346154	-0.384615	-0.5	0.817874	8.17377	0	Inf	0
6	4	7869424	A	G	17	6	23	99	158,0,255	0.26087	33	18	51	99	255,0,255	0.352941	0.675676	0.0920716	3151	0.232319	23	26	-0.346154	-0.384615	-0.5	0.627051	8.17377	0	Inf	0
6	4	7869433	C	T	15	6	21	99	164,0,255	0.285714	32	20	52	99	255,0,255	0.384615	0.643836	0.0989011	3151	0.232319	21	26	-0.346154	-0.384615	-0.5	0.651903	8.17377	0	Inf	0
6	4	7869571	C	T	20	6	26	99	103,0,255	0.230769	10	11	21	99	234,0,214	0.52381	0.638298	0.29304	3151	0.232317	21	26	-0.346154	-0.384615	-0.5	4.35762	8.17385	0	Inf	0
6	4	7870109	T	A	23	7	30	99	109,0,255	0.233333	8	22	30	99	255,0,143	0.733333	0.516667	0.5	3154	0.23231	30	26	-0.346154	-0.384615	-0.5	15.7197	8.17415	0	Inf	0
6	4	7870302	G	T	18	9	27	99	161,0,255	0.333333	9	23	32	99	255,0,173	0.71875	0.457627	0.385417	3154	0.232307	27	26	-0.346154	-0.384615	-0.5	8.97104	8.17425	0	Inf	0
6	4	7870598	G	T	23	5	28	99	125,0,255	0.178571	5	19	24	99	255,0,109	0.791667	0.538462	0.613095	3156	0.232303	24	26	-0.346154	-0.384615	-0.5	20.9394	8.17441	0	Inf	0
6	4	7870599	G	T	23	5	28	99	105,0,255	0.178571	5	21	26	99	255,0,104	0.807692	0.518519	0.629121	3156	0.232303	26	26	-0.346154	-0.384615	-0.5	23.0528	8.17442	0	Inf	0
6	4	7870624	T	A	17	6	23	99	147,0,255	0.26087	8	19	27	99	255,0,176	0.703704	0.5	0.442834	3156	0.232303	23	26	-0.346154	-0.384615	-0.5	10.0969	8.17443	0	Inf	0
6	4	7871417	T	A	24	7	31	99	127,0,255	0.225806	14	17	31	99	255,0,255	0.548387	0.612903	0.322581	3155	0.232293	31	26	-0.346154	-0.384615	-0.5	6.9593	8.17487	0	Inf	0
6	4	7871513	G	A	28	7	35	99	108,0,255	0.2	16	25	41	99	255,0,250	0.609756	0.578947	0.409756	3155	0.232291	35	26	-0.346154	-0.384615	-0.5	13.5812	8.17492	0	Inf	0
6	4	7871639	G	T	36	9	45	99	134,0,255	0.2	13	21	34	99	255,0,227	0.617647	0.620253	0.417647	3155	0.23229	34	26	-0.346154	-0.384615	-0.5	14.6324	8.17499	0	Inf	0
6	4	7871922	A	T	37	8	45	99	102,0,255	0.177778	5	18	23	99	255,0,139	0.782609	0.617647	0.604831	3154	0.232286	23	26	-0.346154	-0.384615	-0.5	24.2622	8.17514	0	Inf	0
6	4	7872188	G	A	31	8	39	99	128,0,255	0.205128	10	16	26	99	255,0,206	0.615385	0.630769	0.410256	3154	0.232282	26	26	-0.346154	-0.384615	-0.5	11.3848	8.17529	0	Inf	0
6	4	7872393	G	A	19	8	27	99	216,0,255	0.296296	13	17	30	99	255,0,244	0.566667	0.561404	0.27037	3154	0.23228	27	26	-0.346154	-0.384615	-0.5	4.2876	8.1754	0	Inf	0
6	4	7872477	C	T	21	8	29	99	145,0,255	0.275862	12	17	29	99	255,0,209	0.586207	0.568966	0.310345	3154	0.232279	29	26	-0.346154	-0.384615	-0.5	5.7998	8.17545	0	Inf	0
6	4	7872867	C	A	26	5	31	99	97,0,255	0.16129	8	21	29	99	255,0,142	0.724138	0.566667	0.562848	3154	0.232273	29	26	-0.346154	-0.384615	-0.5	20.5539	8.17566	0	Inf	0
6	4	7873057	C	T	21	5	26	99	103,0,255	0.192308	11	21	32	99	255,0,232	0.65625	0.551724	0.463942	3154	0.232271	26	26	-0.346154	-0.384615	-0.5	13.1431	8.17577	0	Inf	0
6	4	7873824	G	A	18	6	24	99	152,0,255	0.25	10	19	29	99	255,0,137	0.655172	0.528302	0.405172	3152	0.232261	24	26	-0.346154	-0.384615	-0.5	8.94884	8.17619	0	Inf	0
6	4	7873833	C	T	20	7	27	99	179,0,255	0.259259	10	23	33	99	255,0,141	0.69697	0.5	0.43771	3152	0.232261	27	26	-0.346154	-0.384615	-0.5	11.7894	8.1762	0	Inf	0
6	4	7873913	C	T	23	6	29	99	126,0,255	0.206897	14	28	42	99	255,0,255	0.666667	0.521127	0.45977	3152	0.23226	29	26	-0.346154	-0.384615	-0.5	15.2636	8.17624	0	Inf	0
6	4	7873935	T	G	24	6	30	99	105,0,255	0.2	14	30	44	99	255,0,221	0.681818	0.513514	0.481818	3152	0.232259	30	26	-0.346154	-0.384615	-0.5	17.4643	8.17625	0	Inf	0
6	4	7873959	G	T	28	6	34	99	116,0,255	0.176471	16	30	46	99	255,0,249	0.652174	0.55	0.475703	3152	0.232259	34	26	-0.346154	-0.384615	-0.5	18.9739	8.17627	0	Inf	0
6	4	7874101	A	G	25	7	32	99	116,0,255	0.21875	13	24	37	99	255,0,203	0.648649	0.550725	0.429899	3152	0.232257	32	26	-0.346154	-0.384615	-0.5	13.3497	8.17634	0	Inf	0
6	4	7874224	G	C	18	6	24	99	136,0,255	0.25	13	18	31	99	255,0,237	0.580645	0.563636	0.330645	3152	0.232255	24	26	-0.346154	-0.384615	-0.5	6.19563	8.17641	0	Inf	0
6	4	7874277	A	C	21	8	29	99	154,0,255	0.275862	15	17	32	99	255,0,252	0.53125	0.590164	0.255388	3151	0.232255	29	26	-0.346154	-0.384615	-0.5	4.17097	8.17644	0	Inf	0
6	4	7874873	G	A	15	7	22	99	139,0,255	0.318182	7	14	21	99	255,0,153	0.666667	0.511628	0.348485	3148	0.232247	21	26	-0.346154	-0.384615	-0.5	5.33218	8.17677	0	Inf	0
6	4	7874881	G	A	14	7	21	99	141,0,255	0.333333	7	16	23	99	255,0,164	0.695652	0.477273	0.362319	3148	0.232247	21	26	-0.346154	-0.384615	-0.5	5.90526	8.17677	0	Inf	0
6	4	7874892	A	G	15	7	22	99	136,0,255	0.318182	7	17	24	99	255,0,155	0.708333	0.478261	0.390152	3148	0.232247	22	26	-0.346154	-0.384615	-0.5	7.18635	8.17678	0	Inf	0
6	4	7875163	A	G	14	7	21	99	154,0,255	0.333333	11	13	24	99	178,0,236	0.541667	0.555556	0.208333	3147	0.232243	21	26	-0.346154	-0.384615	-0.5	1.98874	8.17693	0	Inf	0
6	4	7875166	G	C	14	7	21	99	143,0,255	0.333333	10	14	24	99	176,0,227	0.583333	0.533333	0.25	3147	0.232243	21	26	-0.346154	-0.384615	-0.5	2.84823	8.17693	0	Inf	0
6	4	7875175	T	C	14	7	21	99	153,0,255	0.333333	11	15	26	99	212,0,236	0.576923	0.531915	0.24359	3147	0.232243	21	26	-0.346154	-0.384615	-0.5	2.8048	8.17694	0	Inf	0
6	4	7875205	T	G	12	10	22	99	235,0,255	0.454545	11	23	34	99	255,0,252	0.676471	0.410714	0.221925	3147	0.232243	22	26	-0.346154	-0.384615	-0.5	2.71466	8.17695	0	Inf	0
6	4	7878714	T	C	22	12	34	99	142,0,255	0.352941	7	17	24	99	202,0,175	0.708333	0.5	0.355392	3154	0.232196	24	26	-0.346154	-0.384615	-0.5	7.2816	8.17888	0	Inf	0
6	4	7879137	C	T	20	6	26	99	112,0,255	0.230769	11	29	40	99	255,0,186	0.725	0.469697	0.494231	3152	0.232191	26	26	-0.346154	-0.384615	-0.5	16.1087	8.17912	0	Inf	0
6	4	7879286	C	G	27	7	34	99	96,0,255	0.205882	9	21	30	99	255,0,190	0.7	0.5625	0.494118	3151	0.232189	30	26	-0.346154	-0.384615	-0.5	16.4938	8.1792	0	Inf	0
6	4	7879361	A	G	27	15	42	99	216,0,255	0.357143	15	15	30	99	216,0,249	0.5	0.583333	0.142857	3151	0.232188	30	26	-0.346154	-0.384615	-0.5	1.46745	8.17924	0	Inf	0
6	4	7879382	T	C	24	16	40	99	231,0,255	0.4	15	15	30	99	210,0,242	0.5	0.557143	0.1	3151	0.232187	30	26	-0.346154	-0.384615	-0.5	0.694555	8.17925	0	Inf	0
6	4	7879549	G	A	25	12	37	99	214,0,255	0.324324	21	13	34	99	255,0,255	0.382353	0.647887	0.0580286	3150	0.232185	34	26	-0.346154	-0.384615	-0.5	0.261478	8.17934	0	Inf	0
6	4	7879590	C	T	26	12	38	99	229,0,255	0.315789	18	12	30	99	178,0,255	0.4	0.647059	0.0842105	3150	0.232185	30	26	-0.346154	-0.384615	-0.5	0.519308	8.17937	0	Inf	0
6	4	7879604	C	T	27	12	39	99	227,0,255	0.307692	9	11	20	99	150,0,214	0.55	0.610169	0.242308	3150	0.232184	20	26	-0.346154	-0.384615	-0.5	3.23291	8.17937	0	Inf	0
6	4	7879632	C	T	23	14	37	99	204,0,255	0.378378	10	11	21	99	151,0,212	0.52381	0.568966	0.145431	3149	0.232184	21	26	-0.346154	-0.384615	-0.5	1.15197	8.17939	0	Inf	0
6	4	7879657	C	T	25	11	36	99	244,0,255	0.305556	10	12	22	99	185,0,255	0.545455	0.603448	0.239899	3147	0.232184	22	26	-0.346154	-0.384615	-0.5	3.27201	8.1794	0	Inf	0
6	4	7880186	G	A	19	6	25	99	106,0,255	0.24	14	26	40	99	255,0,250	0.65	0.507692	0.41	3139	0.232177	25	26	-0.346154	-0.384615	-0.5	10.744	8.17969	0	Inf	0
6	4	7880314	CATGTGACCCGTAATGATTATGTGACCCGTAATGATTA	CATGTGACCCGTAATGATTA	29	5	34	99	152,0,255	0.147059	12	26	38	99	255,0,255	0.684211	0.569444	0.537152	3139	0.232175	34	26	-0.346154	-0.384615	-0.5	22.6271	8.17977	0	Inf	0
6	4	7880409	A	G	21	14	35	99	240,0,255	0.4	14	36	50	99	255,0,206	0.72	0.411765	0.32	3139	0.232174	35	26	-0.346154	-0.384615	-0.5	8.7679	8.17982	0	Inf	0
6	4	7880448	T	C	21	13	34	99	255,0,255	0.382353	8	19	27	99	255,0,159	0.703704	0.47541	0.321351	3139	0.232173	27	26	-0.346154	-0.384615	-0.5	6.36702	8.17984	0	Inf	0
6	4	7880461	T	C	20	13	33	99	255,0,255	0.393939	9	21	30	99	255,0,167	0.7	0.460317	0.306061	3139	0.232173	30	26	-0.346154	-0.384615	-0.5	6.03592	8.17985	0	Inf	0
6	4	7880484	C	G	23	13	36	99	255,0,255	0.361111	12	22	34	99	255,0,202	0.647059	0.5	0.285948	3139	0.232173	34	26	-0.346154	-0.384615	-0.5	5.79977	8.17986	0	Inf	0
6	4	7880631	T	G	22	7	29	99	125,0,255	0.241379	12	20	32	99	255,0,224	0.625	0.557377	0.383621	3139	0.232171	29	26	-0.346154	-0.384615	-0.5	9.36431	8.17994	0	Inf	0
6	4	7887319	T	C	24	5	29	99	116,0,255	0.172414	12	15	27	99	252,0,242	0.555556	0.642857	0.383142	3160	0.232082	27	26	-0.346154	-0.384615	-0.5	9.23861	8.18362	0	Inf	0
6	4	7887351	T	C	27	7	34	99	141,0,255	0.205882	7	19	26	99	215,0,159	0.730769	0.566667	0.524887	3159	0.232082	26	26	-0.346154	-0.384615	-0.5	17.2436	8.18364	0	Inf	0
6	4	7887363	C	T	29	8	37	99	120,0,255	0.216216	8	19	27	99	255,0,175	0.703704	0.578125	0.487487	3159	0.232082	27	26	-0.346154	-0.384615	-0.5	15.7048	8.18365	0	Inf	0
6	4	7887535	A	G	22	9	31	99	161,0,255	0.290323	8	14	22	99	255,0,196	0.636364	0.566038	0.346041	3158	0.23208	22	26	-0.346154	-0.384615	-0.5	6.35387	8.18374	0	Inf	0
6	4	7887540	A	G	24	8	32	99	160,0,255	0.25	11	14	25	99	255,0,250	0.56	0.614035	0.31	3158	0.232079	25	26	-0.346154	-0.384615	-0.5	5.74167	8.18374	0	Inf	0
6	4	7887556	C	T	17	9	26	99	183,0,255	0.346154	13	11	24	99	226,0,255	0.458333	0.6	0.112179	3158	0.232079	24	26	-0.346154	-0.384615	-0.5	0.655238	8.18375	0	Inf	0
6	4	7887648	C	T	15	7	22	99	109,0,249	0.318182	12	9	21	99	200,0,255	0.428571	0.627907	0.11039	3156	0.232078	21	26	-0.346154	-0.384615	-0.5	0.56142	8.1838	0	Inf	0
6	4	7887696	T	C	12	11	23	99	202,0,237	0.478261	7	14	21	99	250,0,154	0.666667	0.431818	0.188406	3156	0.232077	21	26	-0.346154	-0.384615	-0.5	1.60134	8.18383	0	Inf	0
6	4	7888576	T	A	23	6	29	99	130,0,255	0.206897	10	30	40	99	255,0,144	0.75	0.478261	0.543103	3153	0.232066	29	26	-0.346154	-0.384615	-0.5	20.9677	8.18432	0	Inf	0
6	4	7888610	A	G	21	9	30	99	189,0,255	0.3	10	27	37	99	255,0,151	0.72973	0.462687	0.42973	3153	0.232065	30	26	-0.346154	-0.384615	-0.5	12.6753	8.18433	0	Inf	0
6	4	7888640	A	G	24	10	34	99	214,0,255	0.294118	12	24	36	99	255,0,232	0.666667	0.514286	0.372549	3153	0.232065	34	26	-0.346154	-0.384615	-0.5	9.9602	8.18435	0	Inf	0
6	4	7888677	C	T	24	5	29	99	97,0,255	0.172414	12	21	33	99	255,0,236	0.636364	0.580645	0.46395	3153	0.232064	29	26	-0.346154	-0.384615	-0.5	14.4063	8.18437	0	Inf	0
6	4	7888816	C	T	26	10	36	99	216,0,255	0.277778	7	22	29	99	255,0,134	0.758621	0.507692	0.480843	3153	0.232063	29	26	-0.346154	-0.384615	-0.5	15.4986	8.18445	0	Inf	0
6	4	7889252	C	T	20	5	25	99	114,0,255	0.2	5	17	22	99	238,0,123	0.772727	0.531915	0.572727	3156	0.232057	22	26	-0.346154	-0.384615	-0.5	16.3619	8.18469	0	Inf	0
6	4	7889264	G	A	19	5	24	99	136,0,255	0.208333	6	17	23	99	247,0,125	0.73913	0.531915	0.530797	3156	0.232057	23	26	-0.346154	-0.384615	-0.5	13.9983	8.18469	0	Inf	0
6	4	7889288	T	C	19	7	26	99	182,0,255	0.269231	9	15	24	99	244,0,144	0.625	0.56	0.355769	3156	0.232056	24	26	-0.346154	-0.384615	-0.5	6.54835	8.18471	0	Inf	0
6	4	7889316	T	C	18	7	25	99	165,0,255	0.28	11	14	25	99	242,0,233	0.56	0.58	0.28	3155	0.232056	25	26	-0.346154	-0.384615	-0.5	4.08504	8.18472	0	Inf	0
6	4	7889348	T	C	19	7	26	99	162,0,255	0.269231	8	12	20	99	241,0,172	0.6	0.586957	0.330769	3154	0.232056	20	26	-0.346154	-0.384615	-0.5	5.16107	8.18474	0	Inf	0
6	4	7889534	G	A	20	6	26	99	116,0,255	0.230769	16	18	34	99	161,0,222	0.529412	0.6	0.298643	3154	0.232053	26	26	-0.346154	-0.384615	-0.5	5.65449	8.18484	0	Inf	0
6	4	7889571	G	T	16	6	22	99	128,0,255	0.272727	15	16	31	99	255,0,255	0.516129	0.584906	0.243402	3154	0.232053	22	26	-0.346154	-0.384615	-0.5	3.21309	8.18486	0	Inf	0
6	4	7889640	A	G	16	5	21	99	103,0,255	0.238095	18	26	44	99	255,0,255	0.590909	0.523077	0.352814	3154	0.232052	21	26	-0.346154	-0.384615	-0.5	7.38361	8.1849	0	Inf	0
6	4	7889697	T	G	17	7	24	99	140,0,255	0.291667	14	26	40	99	255,0,244	0.65	0.484375	0.358333	3154	0.232051	24	26	-0.346154	-0.384615	-0.5	7.89001	8.18493	0	Inf	0
6	4	7890186	G	C	30	6	36	99	100,0,255	0.166667	7	18	25	99	255,0,208	0.72	0.606557	0.553333	3154	0.232044	25	26	-0.346154	-0.384615	-0.5	19.684	8.1852	0	Inf	0
6	4	7890211	A	G	26	5	31	99	96,0,255	0.16129	9	19	28	99	231,0,163	0.678571	0.59322	0.517281	3154	0.232044	28	26	-0.346154	-0.384615	-0.5	17.1719	8.18522	0	Inf	0
6	4	7890248	A	T	31	5	36	99	105,0,255	0.138889	13	18	31	99	255,0,242	0.580645	0.656716	0.441756	3154	0.232044	31	26	-0.346154	-0.384615	-0.5	15.0105	8.18524	0	Inf	0
6	4	7891804	C	T	17	4	21	99	113,0,255	0.190476	14	14	28	99	230,0,255	0.5	0.632653	0.309524	3151	0.232023	21	26	-0.346154	-0.384615	-0.5	5.17122	8.18609	0	Inf	0
6	4	7892229	ACACT	ACACTCACT	16	8	24	99	242,0,255	0.333333	12	21	33	99	255,0,255	0.636364	0.491228	0.30303	3147	0.232017	24	26	-0.346154	-0.384615	-0.5	5.18676	8.18633	0	Inf	0
6	4	7892293	A	G	14	8	22	99	187,0,255	0.363636	10	34	44	99	255,0,215	0.772727	0.363636	0.409091	3148	0.232017	22	26	-0.346154	-0.384615	-0.5	10.5179	8.18636	0	Inf	0
6	4	7892419	C	T	11	11	22	99	254,0,230	0.5	10	35	45	99	255,0,223	0.777778	0.313433	0.277778	3148	0.232015	22	26	-0.346154	-0.384615	-0.5	5.15183	8.18643	0	Inf	0
6	4	7893091	T	A	25	7	32	99	112,0,255	0.21875	8	21	29	99	255,0,178	0.724138	0.540984	0.505388	3147	0.232006	29	26	-0.346154	-0.384615	-0.5	16.3709	8.1868	0	Inf	0
6	4	7893297	T	C	24	7	31	99	126,0,255	0.225806	11	24	35	99	255,0,233	0.685714	0.530303	0.459908	3138	0.232003	31	26	-0.346154	-0.384615	-0.5	14.5609	8.18691	0	Inf	0
6	4	7893310	A	C	27	8	35	99	136,0,255	0.228571	15	28	43	99	255,0,251	0.651163	0.538462	0.422591	3138	0.232003	35	26	-0.346154	-0.384615	-0.5	14.4226	8.18692	0	Inf	0
6	4	7893431	A	C	18	5	23	99	120,0,255	0.217391	16	22	38	99	255,0,255	0.578947	0.557377	0.361556	3138	0.232002	23	26	-0.346154	-0.384615	-0.5	7.94609	8.18699	0	Inf	0
6	4	7893904	T	C	21	10	31	99	192,0,255	0.322581	15	28	43	99	255,0,255	0.651163	0.486486	0.328582	3138	0.231995	31	26	-0.346154	-0.384615	-0.5	7.92791	8.18725	0	Inf	0
6	4	7893980	C	G	19	11	30	99	226,0,255	0.366667	11	29	40	99	255,0,194	0.725	0.428571	0.358333	3139	0.231994	30	26	-0.346154	-0.384615	-0.5	9.12417	8.18729	0	Inf	0
6	4	7894006	A	T	16	9	25	99	182,0,255	0.36	15	28	43	99	255,0,255	0.651163	0.455882	0.291163	3141	0.231994	25	26	-0.346154	-0.384615	-0.5	5.44875	8.18731	0	Inf	0
6	4	7894023	G	A	14	8	22	99	152,0,255	0.363636	16	39	55	99	255,0,255	0.709091	0.38961	0.345455	3141	0.231994	22	26	-0.346154	-0.384615	-0.5	7.79312	8.18731	0	Inf	0
6	4	7894250	A	C	18	6	24	99	112,0,255	0.25	14	13	27	99	242,0,255	0.481481	0.627451	0.231481	3142	0.231991	24	26	-0.346154	-0.384615	-0.5	2.96545	8.18744	0	Inf	0
6	4	7894464	G	C	24	7	31	99	126,0,255	0.225806	10	12	22	99	184,0,205	0.545455	0.641509	0.319648	3142	0.231988	22	26	-0.346154	-0.384615	-0.5	5.73546	8.18756	0	Inf	0
6	4	7895110	T	C	26	6	32	99	128,0,255	0.1875	22	16	38	99	244,0,255	0.421053	0.685714	0.233553	3142	0.231979	32	26	-0.346154	-0.384615	-0.5	4.53536	8.18791	0	Inf	0
6	4	7895114	C	T	27	6	33	99	135,0,255	0.181818	22	15	37	99	233,0,255	0.405405	0.7	0.223587	3142	0.231979	33	26	-0.346154	-0.384615	-0.5	4.26726	8.18792	0	Inf	0
6	4	7895330	G	A	38	8	46	99	96,0,255	0.173913	8	17	25	99	255,0,164	0.68	0.647887	0.506087	3142	0.231976	25	26	-0.346154	-0.384615	-0.5	18.2709	8.18803	0	Inf	0
6	4	7895375	G	C	41	9	50	99	129,0,255	0.18	9	14	23	99	255,0,209	0.608696	0.684932	0.428696	3142	0.231976	23	26	-0.346154	-0.384615	-0.5	13.0436	8.18806	0	Inf	0
6	4	7896268	G	C	16	5	21	99	103,0,255	0.238095	6	20	26	99	255,0,120	0.769231	0.468085	0.531136	3142	0.231964	21	26	-0.346154	-0.384615	-0.5	13.8209	8.18855	0	Inf	0
6	4	7896273	T	C	15	5	20	99	106,0,255	0.25	6	20	26	99	255,0,143	0.769231	0.456522	0.519231	3142	0.231964	20	26	-0.346154	-0.384615	-0.5	12.8373	8.18855	0	Inf	0
6	4	7896301	C	T	14	9	23	99	163,0,255	0.391304	8	13	21	99	255,0,205	0.619048	0.5	0.227743	3142	0.231964	21	26	-0.346154	-0.384615	-0.5	2.29767	8.18857	0	Inf	0
6	4	7896342	CAACAGCGAACGTACATTAA	CAA	14	8	22	99	255,0,255	0.363636	13	10	23	99	255,0,255	0.434783	0.6	0.0711462	3143	0.231963	22	26	-0.346154	-0.384615	-0.5	0.237503	8.18859	0	Inf	0
6	4	7896366	T	C	13	10	23	99	165,0,255	0.434783	12	12	24	99	123,0,235	0.5	0.531915	0.0652174	3143	0.231963	23	26	-0.346154	-0.384615	-0.5	0.200802	8.1886	0	Inf	0
6	4	7896387	T	C	16	9	25	99	180,0,255	0.36	12	13	25	99	247,0,238	0.52	0.56	0.16	3143	0.231962	25	26	-0.346154	-0.384615	-0.5	1.30472	8.18862	0	Inf	0
6	4	7896451	T	C	19	10	29	99	255,0,255	0.344828	11	14	25	99	255,0,255	0.56	0.555556	0.215172	3143	0.231962	25	26	-0.346154	-0.384615	-0.5	2.53259	8.18865	0	Inf	0
6	4	7896487	T	C	18	12	30	99	237,0,255	0.4	12	18	30	99	255,0,255	0.6	0.5	0.2	3143	0.231961	30	26	-0.346154	-0.384615	-0.5	2.41626	8.18867	0	Inf	0
6	4	7896491	T	A	18	12	30	99	211,0,255	0.4	16	19	35	99	255,0,255	0.542857	0.523077	0.142857	3143	0.231961	30	26	-0.346154	-0.384615	-0.5	1.32708	8.18867	0	Inf	0
6	4	7896496	A	G	20	11	31	99	231,0,255	0.354839	14	19	33	99	255,0,255	0.575758	0.53125	0.220919	3144	0.231961	31	26	-0.346154	-0.384615	-0.5	3.16124	8.18868	0	Inf	0
6	4	7896512	C	A	20	11	31	99	238,0,255	0.354839	14	19	33	99	255,0,255	0.575758	0.53125	0.220919	3145	0.231961	31	26	-0.346154	-0.384615	-0.5	3.16124	8.18869	0	Inf	0
6	4	7896517	C	T	21	11	32	99	241,0,255	0.34375	14	13	27	99	244,0,255	0.481481	0.59322	0.137731	3145	0.231961	27	26	-0.346154	-0.384615	-0.5	1.15211	8.18869	0	Inf	0
6	4	7896529	A	G	26	11	37	99	207,0,255	0.297297	14	16	30	99	255,0,255	0.533333	0.597015	0.236036	3145	0.231961	30	26	-0.346154	-0.384615	-0.5	3.85466	8.18869	0	Inf	0
6	4	7896534	T	C	27	11	38	99	197,0,255	0.289474	15	16	31	99	255,0,255	0.516129	0.608696	0.226655	3145	0.231961	31	26	-0.346154	-0.384615	-0.5	3.69674	8.1887	0	Inf	0
6	4	7896535	C	T	26	11	37	99	212,0,255	0.297297	15	16	31	99	255,0,255	0.516129	0.602941	0.218832	3145	0.231961	31	26	-0.346154	-0.384615	-0.5	3.38888	8.1887	0	Inf	0
6	4	7896554	G	A	22	10	32	99	203,0,255	0.3125	13	20	33	99	255,0,255	0.606061	0.538462	0.293561	3145	0.23196	32	26	-0.346154	-0.384615	-0.5	5.72309	8.18871	0	Inf	0
6	4	7897236	G	C	15	5	20	99	106,0,255	0.25	16	7	23	99	148,0,255	0.304348	0.72093	0.0543478	3148	0.231951	20	26	-0.346154	-0.384615	-0.5	0.157685	8.18908	0	Inf	0
6	4	7897311	C	A	25	7	32	99	182,0,255	0.21875	16	8	24	99	164,0,255	0.333333	0.732143	0.114583	3148	0.23195	24	26	-0.346154	-0.384615	-0.5	0.911729	8.18913	0	Inf	0
6	4	7897331	T	G	25	5	30	99	119,0,255	0.166667	17	7	24	99	155,0,255	0.291667	0.777778	0.125	3148	0.23195	24	26	-0.346154	-0.384615	-0.5	1.20001	8.18914	0	Inf	0
6	4	7897335	A	C	24	5	29	99	122,0,255	0.172414	17	8	25	99	175,0,255	0.32	0.759259	0.147586	3148	0.23195	25	26	-0.346154	-0.384615	-0.5	1.60302	8.18914	0	Inf	0
6	4	7897351	T	C	24	5	29	99	103,0,255	0.172414	17	10	27	99	195,0,255	0.37037	0.732143	0.197957	3148	0.23195	27	26	-0.346154	-0.384615	-0.5	2.82854	8.18915	0	Inf	0
6	4	7897825	C	G	22	6	28	99	111,0,255	0.214286	6	29	35	99	255,0,103	0.828571	0.444444	0.614286	3151	0.231943	28	26	-0.346154	-0.384615	-0.5	25.3906	8.18941	0	Inf	0
6	4	7897895	G	A	27	7	34	99	109,0,255	0.205882	8	23	31	99	255,0,128	0.741935	0.538462	0.536053	3151	0.231943	31	26	-0.346154	-0.384615	-0.5	19.7461	8.18945	0	Inf	0
6	4	7897929	C	T	23	7	30	99	109,0,255	0.233333	8	19	27	99	255,0,151	0.703704	0.54386	0.47037	3151	0.231942	27	26	-0.346154	-0.384615	-0.5	13.1678	8.18947	0	Inf	0
6	4	7898040	C	T	15	6	21	99	130,0,255	0.285714	12	10	22	99	142,0,244	0.454545	0.627907	0.168831	3151	0.231941	21	26	-0.346154	-0.384615	-0.5	1.32145	8.18953	0	Inf	0
6	4	7898065	T	C	18	7	25	99	127,0,255	0.28	13	7	20	99	134,0,255	0.35	0.688889	0.07	3151	0.23194	20	26	-0.346154	-0.384615	-0.5	0.253281	8.18954	0	Inf	0
6	4	7898105	A	G	16	7	23	99	190,0,255	0.304348	9	12	21	99	156,0,231	0.571429	0.568182	0.267081	3151	0.23194	21	26	-0.346154	-0.384615	-0.5	3.22692	8.18956	0	Inf	0
6	4	7898220	T	G	19	12	31	99	188,0,255	0.387097	21	13	34	99	190,0,255	0.382353	0.615385	-0.00474383	3151	0.231938	31	26	-0.346154	-0.384615	-0.5	0.00154164	8.18963	0	Inf	0
6	4	7898222	C	T	21	11	32	99	177,0,255	0.34375	20	13	33	99	187,0,255	0.393939	0.630769	0.0501894	3151	0.231938	32	26	-0.346154	-0.384615	-0.5	0.175868	8.18963	0	Inf	0
6	4	7898293	G	A,T	25	17	42	99	255,0,255,255,255,255	0.404762	5	24	29	99	255,73,200,83,0,207	0.827586	0.422535	0.422824	3151	0.231937	29	26	-0.346154	-0.384615	-0.5	13.3624	8.18967	0	Inf	0
6	4	7899336	G	A	21	11	32	99	153,0,255	0.34375	15	18	33	99	255,0,233	0.545455	0.553846	0.201705	3155	0.231924	32	26	-0.346154	-0.384615	-0.5	2.69575	8.19024	0	Inf	0
6	4	7899337	G	T	23	11	34	99	149,0,255	0.323529	16	19	35	99	255,0,255	0.542857	0.565217	0.219328	3155	0.231923	34	26	-0.346154	-0.384615	-0.5	3.40812	8.19024	0	Inf	0
6	4	7899387	G	A	20	9	29	99	154,0,255	0.310345	16	27	43	99	255,0,239	0.627907	0.5	0.317562	3155	0.231923	29	26	-0.346154	-0.384615	-0.5	7.12419	8.19027	0	Inf	0
6	4	7899412	T	A	18	9	27	99	185,0,255	0.333333	18	22	40	99	255,0,255	0.55	0.537313	0.216667	3157	0.231923	27	26	-0.346154	-0.384615	-0.5	3.08537	8.19028	0	Inf	0
6	4	7899440	G	T	14	9	23	99	255,0,255	0.391304	17	25	42	99	255,0,255	0.595238	0.476923	0.203934	3158	0.231922	23	26	-0.346154	-0.384615	-0.5	2.49033	8.1903	0	Inf	0
6	4	7899525	A	G	18	11	29	99	211,0,255	0.37931	13	15	28	99	255,0,242	0.535714	0.54386	0.156404	3158	0.231921	28	26	-0.346154	-0.384615	-0.5	1.41028	8.19034	0	Inf	0
6	4	7899656	T	C	22	7	29	99	146,0,255	0.241379	20	17	37	99	246,0,255	0.459459	0.636364	0.21808	3156	0.231919	29	26	-0.346154	-0.384615	-0.5	3.41967	8.19042	0	Inf	0
6	4	7899657	T	G	22	8	30	99	168,0,255	0.266667	20	16	36	99	239,0,255	0.444444	0.636364	0.177778	3156	0.231919	30	26	-0.346154	-0.384615	-0.5	2.26745	8.19042	0	Inf	0
6	4	7899696	T	C	24	9	33	99	181,0,255	0.272727	18	23	41	99	255,0,255	0.560976	0.567568	0.288248	3156	0.231919	33	26	-0.346154	-0.384615	-0.5	6.33062	8.19044	0	Inf	0
6	4	7899697	A	T	22	9	31	99	193,0,255	0.290323	16	22	38	99	255,0,255	0.578947	0.550725	0.288625	3156	0.231919	31	26	-0.346154	-0.384615	-0.5	5.86381	8.19044	0	Inf	0
6	4	7899709	A	T	21	9	30	99	174,0,255	0.3	17	23	40	99	255,0,255	0.575	0.542857	0.275	3156	0.231919	30	26	-0.346154	-0.384615	-0.5	5.32546	8.19045	0	Inf	0
6	4	7899773	A	C	17	10	27	99	217,0,255	0.37037	10	14	24	99	255,0,192	0.583333	0.529412	0.212963	3156	0.231918	24	26	-0.346154	-0.384615	-0.5	2.32893	8.19048	0	Inf	0
6	4	7899811	T	G	17	6	23	99	117,0,255	0.26087	13	16	29	99	251,0,238	0.551724	0.576923	0.290855	3156	0.231917	23	26	-0.346154	-0.384615	-0.5	4.55763	8.1905	0	Inf	0
6	4	7899812	A	G	17	6	23	99	108,0,255	0.26087	13	17	30	99	254,0,242	0.566667	0.566038	0.305797	3156	0.231917	23	26	-0.346154	-0.384615	-0.5	5.09009	8.1905	0	Inf	0
6	4	7899818	T	A	17	9	26	99	162,0,255	0.346154	13	16	29	99	236,0,255	0.551724	0.545455	0.20557	3156	0.231917	26	26	-0.346154	-0.384615	-0.5	2.35766	8.19051	0	Inf	0
6	4	7899837	T	G	21	6	27	99	105,0,255	0.222222	12	14	26	99	209,0,247	0.538462	0.622642	0.316239	3156	0.231917	26	26	-0.346154	-0.384615	-0.5	5.75836	8.19052	0	Inf	0
6	4	7900398	G	A	22	10	32	99	189,0,255	0.3125	9	12	21	99	182,0,218	0.571429	0.584906	0.258929	3155	0.231909	21	26	-0.346154	-0.384615	-0.5	3.5062	8.19083	0	Inf	0
6	4	7900445	C	T	21	10	31	99	175,0,255	0.322581	8	16	24	99	215,0,191	0.666667	0.527273	0.344086	3155	0.231909	24	26	-0.346154	-0.384615	-0.5	6.54423	8.19085	0	Inf	0
6	4	7900479	G	A	26	8	34	99	174,0,255	0.235294	8	17	25	99	255,0,164	0.68	0.576271	0.444706	3155	0.231908	25	26	-0.346154	-0.384615	-0.5	11.9692	8.19087	0	Inf	0
6	4	7900728	G	A	20	7	27	99	117,0,255	0.259259	10	22	32	99	255,0,188	0.6875	0.508475	0.428241	3155	0.231905	27	26	-0.346154	-0.384615	-0.5	11.1217	8.19101	0	Inf	0
6	4	7900808	T	G	19	9	28	99	191,0,255	0.321429	10	10	20	99	233,0,182	0.5	0.604167	0.178571	3155	0.231904	20	26	-0.346154	-0.384615	-0.5	1.55284	8.19105	0	Inf	0
6	4	7901344	T	C	28	8	36	99	128,0,255	0.222222	30	20	50	99	255,0,255	0.4	0.674419	0.177778	3156	0.231897	36	26	-0.346154	-0.384615	-0.5	3.09288	8.19135	0	Inf	0
6	4	7901426	A	G	19	4	23	99	108,0,255	0.173913	18	15	33	99	255,0,255	0.454545	0.660714	0.280632	3156	0.231896	23	26	-0.346154	-0.384615	-0.5	5.01448	8.19139	0	Inf	0
6	4	7901594	T	G	24	7	31	99	116,0,255	0.225806	13	15	28	99	209,0,237	0.535714	0.627119	0.309908	3156	0.231894	28	26	-0.346154	-0.384615	-0.5	6.14448	8.19148	0	Inf	0
6	4	7901600	G	T	25	7	32	99	114,0,255	0.21875	14	16	30	99	209,0,254	0.533333	0.629032	0.314583	3156	0.231894	30	26	-0.346154	-0.384615	-0.5	6.69816	8.19149	0	Inf	0
6	4	7901629	C	T	24	8	32	99	119,0,255	0.25	13	15	28	99	255,0,231	0.535714	0.616667	0.285714	3156	0.231893	28	26	-0.346154	-0.384615	-0.5	5.21798	8.1915	0	Inf	0
6	4	7901646	G	A	25	7	32	99	99,0,255	0.21875	12	15	27	99	255,0,255	0.555556	0.627119	0.336806	3156	0.231893	27	26	-0.346154	-0.384615	-0.5	7.21914	8.19151	0	Inf	0
6	4	7901655	T	C	26	7	33	99	101,0,255	0.212121	12	16	28	99	255,0,255	0.571429	0.622951	0.359307	3156	0.231893	28	26	-0.346154	-0.384615	-0.5	8.48874	8.19152	0	Inf	0
6	4	7901658	T	C	26	7	33	99	101,0,255	0.212121	13	16	29	99	255,0,255	0.551724	0.629032	0.339603	3156	0.231893	29	26	-0.346154	-0.384615	-0.5	7.77675	8.19152	0	Inf	0
6	4	7901694	G	A	21	8	29	99	122,0,255	0.275862	12	13	25	99	254,0,250	0.52	0.611111	0.244138	3156	0.231892	25	26	-0.346154	-0.384615	-0.5	3.39134	8.19154	0	Inf	0
6	4	7901695	C	T	24	9	33	99	130,0,255	0.272727	12	15	27	99	255,0,244	0.555556	0.6	0.282828	3156	0.231892	27	26	-0.346154	-0.384615	-0.5	4.9926	8.19154	0	Inf	0
6	4	7901720	T	C	22	11	33	99	191,0,255	0.333333	13	15	28	99	255,0,255	0.535714	0.57377	0.202381	3156	0.231892	28	26	-0.346154	-0.384615	-0.5	2.54803	8.19155	0	Inf	0
6	4	7901736	A	G	22	10	32	99	199,0,255	0.3125	15	13	28	99	223,0,255	0.464286	0.616667	0.151786	3156	0.231892	28	26	-0.346154	-0.384615	-0.5	1.4579	8.19156	0	Inf	0
6	4	7901753	G	A	20	10	30	99	190,0,255	0.333333	13	10	23	99	210,0,255	0.434783	0.622642	0.101449	3156	0.231892	23	26	-0.346154	-0.384615	-0.5	0.568954	8.19157	0	Inf	0
6	4	7901755	C	T	20	10	30	99	187,0,255	0.333333	13	11	24	99	217,0,255	0.458333	0.611111	0.125	3156	0.231892	24	26	-0.346154	-0.384615	-0.5	0.875781	8.19157	0	Inf	0
6	4	7901790	C	T	18	9	27	99	209,0,255	0.333333	17	19	36	99	255,0,255	0.527778	0.555556	0.194444	3156	0.231891	27	26	-0.346154	-0.384615	-0.5	2.38996	8.19159	0	Inf	0
6	4	7901811	C	T	19	8	27	99	163,0,255	0.296296	13	17	30	99	255,0,228	0.566667	0.561404	0.27037	3156	0.231891	27	26	-0.346154	-0.384615	-0.5	4.2876	8.1916	0	Inf	0
6	4	7901818	T	G	19	8	27	99	155,0,255	0.296296	13	21	34	99	248,0,219	0.617647	0.52459	0.321351	3156	0.231891	27	26	-0.346154	-0.384615	-0.5	6.36702	8.19161	0	Inf	0
6	4	7901849	C	T	16	12	28	99	170,0,255	0.428571	12	24	36	99	255,0,200	0.666667	0.4375	0.238095	3156	0.23189	28	26	-0.346154	-0.384615	-0.5	3.64834	8.19162	0	Inf	0
6	4	7901883	G	A	19	13	32	99	209,0,255	0.40625	15	21	36	99	255,0,244	0.583333	0.5	0.177083	3156	0.23189	32	26	-0.346154	-0.384615	-0.5	2.13637	8.19164	0	Inf	0
6	4	7901889	T	C	18	11	29	99	197,0,255	0.37931	14	21	35	99	255,0,242	0.6	0.5	0.22069	3156	0.23189	29	26	-0.346154	-0.384615	-0.5	3.11594	8.19165	0	Inf	0
6	4	7901928	T	C	21	8	29	99	147,0,255	0.275862	13	23	36	99	255,0,220	0.638889	0.523077	0.363027	3156	0.231889	29	26	-0.346154	-0.384615	-0.5	8.71653	8.19167	0	Inf	0
6	4	7901940	C	T	21	8	29	99	137,0,255	0.275862	11	27	38	99	255,0,189	0.710526	0.477612	0.434664	3156	0.231889	29	26	-0.346154	-0.384615	-0.5	12.8575	8.19167	0	Inf	0
6	4	7901947	T	C	18	7	25	99	144,0,255	0.28	11	27	38	99	255,0,189	0.710526	0.460317	0.430526	3156	0.231889	25	26	-0.346154	-0.384615	-0.5	11.564	8.19168	0	Inf	0
6	4	7904344	GTTTTTGTTTGAGTTTGATTT	GTT	32	4	36	99	115,0,255	0.111111	19	19	38	99	255,0,255	0.5	0.689189	0.388889	3155	0.231857	36	26	-0.346154	-0.384615	-0.5	13.9276	8.193	0	Inf	0
6	4	7904581	C	G	16	7	23	99	163,0,255	0.304348	8	26	34	99	255,0,153	0.764706	0.421053	0.460358	3154	0.231854	23	26	-0.346154	-0.384615	-0.5	12.2242	8.19313	0	Inf	0
6	4	7904604	T	C	21	8	29	99	169,0,255	0.275862	8	25	33	99	255,0,155	0.757576	0.467742	0.481714	3154	0.231854	29	26	-0.346154	-0.384615	-0.5	14.9752	8.19314	0	Inf	0
6	4	7904722	T	G	23	7	30	99	127,0,255	0.233333	9	24	33	99	255,0,141	0.727273	0.507937	0.493939	3154	0.231852	30	26	-0.346154	-0.384615	-0.5	16.0514	8.19321	0	Inf	0
6	4	7904797	G	T	19	6	25	99	115,0,255	0.24	10	18	28	99	255,0,195	0.642857	0.54717	0.402857	3154	0.231851	25	26	-0.346154	-0.384615	-0.5	8.94884	8.19325	0	Inf	0
6	4	7904805	G	A	19	6	25	99	115,0,255	0.24	12	18	30	99	255,0,224	0.6	0.563636	0.36	3154	0.231851	25	26	-0.346154	-0.384615	-0.5	7.41816	8.19325	0	Inf	0
6	4	7904806	C	T	17	6	23	99	121,0,255	0.26087	12	18	30	99	255,0,255	0.6	0.54717	0.33913	3154	0.231851	23	26	-0.346154	-0.384615	-0.5	6.21813	8.19325	0	Inf	0
6	4	7906291	G	A	16	5	21	99	96,0,255	0.238095	10	10	20	99	237,0,239	0.5	0.634146	0.261905	3153	0.231832	20	26	-0.346154	-0.384615	-0.5	3.07177	8.19407	0	Inf	0
6	4	7906308	C	G	16	6	22	99	125,0,255	0.272727	9	12	21	99	243,0,197	0.571429	0.581395	0.298701	3153	0.231831	21	26	-0.346154	-0.384615	-0.5	4.00198	8.19408	0	Inf	0
6	4	7907567	CCGCG	CCG	22	8	30	99	197,0,255	0.266667	16	23	39	99	255,0,255	0.589744	0.550725	0.323077	3131	0.231815	30	26	-0.346154	-0.384615	-0.5	7.3458	8.19477	0	Inf	0
6	4	7907682	G	T	27	7	34	99	113,0,255	0.205882	13	29	42	99	255,0,216	0.690476	0.526316	0.484594	3130	0.231813	34	26	-0.346154	-0.384615	-0.5	18.6008	8.19484	0	Inf	0
6	4	7907824	T	C	17	6	23	99	121,0,255	0.26087	17	11	28	99	168,0,255	0.392857	0.666667	0.131988	3130	0.231811	23	26	-0.346154	-0.384615	-0.5	1.00158	8.19491	0	Inf	0
6	4	7907937	G	A	21	6	27	99	114,0,255	0.222222	22	11	33	99	239,0,255	0.333333	0.716667	0.111111	3130	0.23181	27	26	-0.346154	-0.384615	-0.5	0.914814	8.19498	0	Inf	0
6	4	7907950	T	C	24	6	30	99	127,0,255	0.2	24	11	35	99	223,0,255	0.314286	0.738462	0.114286	3130	0.23181	30	26	-0.346154	-0.384615	-0.5	1.10756	8.19498	0	Inf	0
6	4	7908013	C	T	26	5	31	99	97,0,255	0.16129	18	18	36	99	255,0,255	0.5	0.656716	0.33871	3128	0.231809	31	26	-0.346154	-0.384615	-0.5	8.88898	8.19502	0	Inf	0
6	4	7908538	T	A	28	6	34	99	104,0,255	0.176471	9	14	23	99	195,0,191	0.608696	0.649123	0.432225	3136	0.231802	23	26	-0.346154	-0.384615	-0.5	11.3936	8.19531	0	Inf	0
6	4	7909149	T	G	17	5	22	99	113,0,255	0.227273	15	18	33	99	255,0,255	0.545455	0.581818	0.318182	3133	0.231794	22	26	-0.346154	-0.384615	-0.5	5.70997	8.19564	0	Inf	0
6	4	7909158	G	C	16	5	21	99	118,0,255	0.238095	14	18	32	99	255,0,255	0.5625	0.566038	0.324405	3133	0.231794	21	26	-0.346154	-0.384615	-0.5	5.63353	8.19565	0	Inf	0
6	4	7911771	G	C	15	5	20	99	97,0,255	0.25	9	28	37	99	255,0,160	0.756757	0.421053	0.506757	3122	0.231759	20	26	-0.346154	-0.384615	-0.5	14.0439	8.19709	0	Inf	0
6	4	7911990	G	T	24	10	34	99	171,0,255	0.294118	16	26	42	99	255,0,255	0.619048	0.526316	0.32493	3120	0.231756	34	26	-0.346154	-0.384615	-0.5	8.13313	8.19721	0	Inf	0
6	4	7912030	A	C	28	9	37	99	149,0,255	0.243243	15	20	35	99	255,0,255	0.571429	0.597222	0.328185	3119	0.231756	35	26	-0.346154	-0.384615	-0.5	8.21556	8.19723	0	Inf	0
6	4	7912232	T	C	36	9	45	99	150,0,255	0.2	12	18	30	99	255,0,220	0.6	0.64	0.4	3118	0.231753	30	26	-0.346154	-0.384615	-0.5	12.5958	8.19734	0	Inf	0
6	4	7912263	T	C	32	10	42	99	182,0,255	0.238095	11	21	32	99	255,0,241	0.65625	0.581081	0.418155	3118	0.231753	32	26	-0.346154	-0.384615	-0.5	13.3423	8.19736	0	Inf	0
6	4	7912315	T	C	31	10	41	99	156,0,255	0.243902	11	25	36	99	255,0,255	0.694444	0.545455	0.450542	3119	0.231752	36	26	-0.346154	-0.384615	-0.5	16.2375	8.19739	0	Inf	0
6	4	7913104	C	T	25	5	30	99	119,0,255	0.166667	14	14	28	99	254,0,223	0.5	0.672414	0.333333	3121	0.231741	28	26	-0.346154	-0.384615	-0.5	7.51498	8.19782	0	Inf	0
6	4	7913550	A	C	22	6	28	99	111,0,255	0.214286	11	25	36	99	255,0,248	0.694444	0.515625	0.480159	3123	0.231736	28	26	-0.346154	-0.384615	-0.5	15.248	8.19807	0	Inf	0
6	4	7913918	T	G	24	9	33	99	186,0,255	0.272727	9	18	27	99	255,0,216	0.666667	0.55	0.393939	3122	0.231731	27	26	-0.346154	-0.384615	-0.5	9.53202	8.19827	0	Inf	0
6	4	7914719	A	G	23	7	30	99	139,0,255	0.233333	15	11	26	99	194,0,255	0.423077	0.678571	0.189744	3113	0.23172	26	26	-0.346154	-0.384615	-0.5	2.30727	8.19871	0	Inf	0
6	4	7915187	T	TA	35	0	35	99	0,105,255	0	8	26	34	99	255,0,117	0.764706	0.623188	0.764706	3107	0.231714	34	26	-0.346154	-0.384615	-0.5	NA	8.19897	0	Inf	0
6	4	7916550	G	T	22	7	29	99	106,0,255	0.241379	14	13	27	99	250,0,255	0.481481	0.642857	0.240102	3108	0.231696	27	26	-0.346154	-0.384615	-0.5	3.54928	8.19972	0	Inf	0
6	4	7916609	T	C	29	8	37	99	144,0,255	0.216216	15	12	27	99	220,0,255	0.444444	0.6875	0.228228	3108	0.231695	27	26	-0.346154	-0.384615	-0.5	3.76943	8.19975	0	Inf	0
6	4	7916619	C	T	26	6	32	99	99,0,255	0.1875	15	12	27	99	224,0,255	0.444444	0.694915	0.256944	3108	0.231695	27	26	-0.346154	-0.384615	-0.5	4.60224	8.19976	0	Inf	0
6	4	7916668	G	A	22	8	30	99	138,0,255	0.266667	16	8	24	99	179,0,255	0.333333	0.703704	0.0666667	3108	0.231694	24	26	-0.346154	-0.384615	-0.5	0.283299	8.19979	0	Inf	0
6	4	7917011	C	T	24	8	32	99	142,0,255	0.25	10	11	21	99	226,0,216	0.52381	0.641509	0.27381	3109	0.23169	21	26	-0.346154	-0.384615	-0.5	4.11575	8.19997	0	Inf	0
6	4	7917138	A	G	30	7	37	99	104,0,255	0.189189	10	11	21	99	235,0,237	0.52381	0.689655	0.33462	3108	0.231688	21	26	-0.346154	-0.384615	-0.5	6.88976	8.20004	0	Inf	0
6	4	7917696	A	G	22	12	34	99	197,0,255	0.352941	12	9	21	99	156,0,202	0.428571	0.618182	0.0756303	3109	0.231681	21	26	-0.346154	-0.384615	-0.5	0.313164	8.20035	0	Inf	0
6	4	7917699	G	T	21	12	33	99	199,0,255	0.363636	13	9	22	99	157,0,207	0.409091	0.618182	0.0454545	3109	0.231681	22	26	-0.346154	-0.384615	-0.5	0.115253	8.20035	0	Inf	0
6	4	7917706	C	T	22	10	32	99	160,0,255	0.3125	13	12	25	99	191,0,205	0.48	0.614035	0.1675	3109	0.231681	25	26	-0.346154	-0.384615	-0.5	1.66074	8.20036	0	Inf	0
6	4	7917724	G	A	22	10	32	99	186,0,255	0.3125	13	12	25	99	190,0,228	0.48	0.614035	0.1675	3109	0.23168	25	26	-0.346154	-0.384615	-0.5	1.66074	8.20037	0	Inf	0
6	4	7917737	T	C	21	9	30	99	178,0,255	0.3	16	12	28	99	193,0,237	0.428571	0.637931	0.128571	3109	0.23168	28	26	-0.346154	-0.384615	-0.5	1.03881	8.20037	0	Inf	0
6	4	7917742	T	C	21	10	31	99	177,0,255	0.322581	16	12	28	99	190,0,234	0.428571	0.627119	0.105991	3109	0.23168	28	26	-0.346154	-0.384615	-0.5	0.707209	8.20038	0	Inf	0
6	4	7917776	G	C	20	6	26	99	160,0,255	0.230769	18	12	30	99	255,0,255	0.4	0.678571	0.169231	3109	0.23168	26	26	-0.346154	-0.384615	-0.5	1.85814	8.2004	0	Inf	0
6	4	7917796	T	G	20	5	25	99	106,0,255	0.2	16	15	31	99	255,0,255	0.483871	0.642857	0.283871	3109	0.231679	25	26	-0.346154	-0.384615	-0.5	5.03375	8.20041	0	Inf	0
6	4	7917908	G	A	16	10	26	99	244,0,255	0.384615	16	15	31	99	255,0,255	0.483871	0.561404	0.0992556	3109	0.231678	26	26	-0.346154	-0.384615	-0.5	0.567615	8.20047	0	Inf	0
6	4	7917972	T	C	23	6	29	99	139,0,255	0.206897	9	13	22	99	247,0,178	0.590909	0.627451	0.384013	3109	0.231677	22	26	-0.346154	-0.384615	-0.5	8.01398	8.2005	0	Inf	0
6	4	7918456	C	T	17	6	23	99	116,0,255	0.26087	13	11	24	99	146,0,225	0.458333	0.638298	0.197464	3109	0.231671	23	26	-0.346154	-0.384615	-0.5	2.00621	8.20077	0	Inf	0
6	4	7918486	A	C	18	6	24	99	122,0,255	0.25	12	15	27	99	187,0,239	0.555556	0.588235	0.305556	3109	0.23167	24	26	-0.346154	-0.384615	-0.5	5.01642	8.20079	0	Inf	0
6	4	7918498	A	G	18	6	24	99	122,0,255	0.25	12	16	28	99	213,0,255	0.571429	0.576923	0.321429	3109	0.23167	24	26	-0.346154	-0.384615	-0.5	5.6167	8.20079	0	Inf	0
6	4	7918500	A	G	19	6	25	99	102,0,255	0.24	11	16	27	99	213,0,239	0.592593	0.576923	0.352593	3109	0.23167	25	26	-0.346154	-0.384615	-0.5	6.79898	8.20079	0	Inf	0
6	4	7918684	C	G	29	6	35	99	104,0,255	0.171429	21	24	45	99	255,0,255	0.533333	0.625	0.361905	3109	0.231668	35	26	-0.346154	-0.384615	-0.5	11.5969	8.2009	0	Inf	0
6	4	7918685	T	G	30	6	36	99	110,0,255	0.166667	21	26	47	99	255,0,255	0.553191	0.614458	0.386525	3109	0.231668	36	26	-0.346154	-0.384615	-0.5	13.6109	8.2009	0	Inf	0
6	4	7918712	A	G	28	8	36	99	129,0,255	0.222222	22	21	43	99	255,0,255	0.488372	0.632911	0.26615	3109	0.231667	36	26	-0.346154	-0.384615	-0.5	6.14106	8.20091	0	Inf	0
6	4	7918727	A	G	31	7	38	99	106,0,255	0.184211	22	16	38	99	255,0,255	0.421053	0.697368	0.236842	3109	0.231667	38	26	-0.346154	-0.384615	-0.5	5.15335	8.20092	0	Inf	0
6	4	7918729	A	T	31	8	39	99	121,0,255	0.205128	22	15	37	99	255,0,255	0.405405	0.697368	0.200277	3109	0.231667	37	26	-0.346154	-0.384615	-0.5	3.6477	8.20092	0	Inf	0
6	4	7919012	T	C	36	9	45	99	134,0,255	0.2	8	26	34	99	255,0,142	0.764706	0.556962	0.564706	3109	0.231663	34	26	-0.346154	-0.384615	-0.5	26.3531	8.20108	0	Inf	0
6	4	7919086	C	A	32	7	39	99	104,0,255	0.179487	6	24	30	99	255,0,143	0.8	0.550725	0.620513	3109	0.231662	30	26	-0.346154	-0.384615	-0.5	28.2108	8.20112	0	Inf	0
6	4	7919208	CTT	CT	38	10	48	99	127,0,255	0.208333	6	18	24	99	240,0,132	0.75	0.611111	0.541667	3108	0.231661	24	26	-0.346154	-0.384615	-0.5	20.1086	8.20118	0	Inf	0
6	4	7919336	T	G	34	8	42	99	133,0,255	0.190476	8	15	23	99	255,0,180	0.652174	0.646154	0.461698	3108	0.231659	23	26	-0.346154	-0.384615	-0.5	13.8525	8.20125	0	Inf	0
6	4	7919341	T	C	32	8	40	99	133,0,255	0.2	8	15	23	99	255,0,217	0.652174	0.634921	0.452174	3108	0.231659	23	26	-0.346154	-0.384615	-0.5	12.9395	8.20126	0	Inf	0
6	4	7919358	A	G	28	9	37	99	151,0,255	0.243243	9	15	24	99	255,0,229	0.625	0.606557	0.381757	3108	0.231659	24	26	-0.346154	-0.384615	-0.5	8.96264	8.20127	0	Inf	0
6	4	7919365	T	C	30	8	38	99	129,0,255	0.210526	10	15	25	99	255,0,241	0.6	0.634921	0.389474	3108	0.231659	25	26	-0.346154	-0.384615	-0.5	9.92766	8.20127	0	Inf	0
6	4	7919379	A	G	28	9	37	99	145,0,255	0.243243	6	15	21	99	255,0,157	0.714286	0.586207	0.471042	3108	0.231659	21	26	-0.346154	-0.384615	-0.5	12.4905	8.20128	0	Inf	0
6	4	7919383	A	G	26	9	35	99	157,0,255	0.257143	6	15	21	99	255,0,130	0.714286	0.571429	0.457143	3108	0.231658	21	26	-0.346154	-0.384615	-0.5	11.4551	8.20128	0	Inf	0
6	4	7919449	T	C	29	8	37	99	121,0,255	0.216216	11	11	22	99	218,0,255	0.5	0.677966	0.283784	3108	0.231658	22	26	-0.346154	-0.384615	-0.5	5.0182	8.20132	0	Inf	0
6	4	7919514	TGTCTCTCCCTTTTTCAGT	TGT	37	5	42	99	143,0,255	0.119048	14	13	27	99	255,0,255	0.481481	0.73913	0.362434	3108	0.231657	27	26	-0.346154	-0.384615	-0.5	11.1523	8.20135	0	Inf	0
6	4	7919849	GCCACCA	GCCACCACCA	24	5	29	99	147,0,255	0.172414	9	26	35	99	255,0,255	0.742857	0.515625	0.570443	3108	0.231652	29	26	-0.346154	-0.384615	-0.5	22.0948	8.20154	0	Inf	0
6	4	7920730	G	A	22	6	28	99	98,0,255	0.214286	12	35	47	99	255,0,209	0.744681	0.453333	0.530395	3106	0.231641	28	26	-0.346154	-0.384615	-0.5	20.8196	8.20202	0	Inf	0
6	4	7920983	A	T	19	7	26	99	119,0,255	0.269231	10	26	36	99	255,0,148	0.722222	0.467742	0.452991	3106	0.231637	26	26	-0.346154	-0.384615	-0.5	12.8618	8.20216	0	Inf	0
6	4	7922028	T	A	32	6	38	99	120,0,255	0.157895	14	19	33	99	255,0,246	0.575758	0.647887	0.417863	3101	0.231624	33	26	-0.346154	-0.384615	-0.5	13.9862	8.20274	0	Inf	0
6	4	7922788	A	G	20	5	25	99	126,0,255	0.2	14	25	39	99	255,0,255	0.641026	0.53125	0.441026	3097	0.231613	25	26	-0.346154	-0.384615	-0.5	12.5321	8.20316	0	Inf	0
6	4	7923493	C	T	18	7	25	99	144,0,255	0.28	18	7	25	99	135,0,238	0.28	0.72	0	3101	0.231604	25	26	-0.346154	-0.384615	-0.5	0	8.20354	0	Inf	0
6	4	7923536	A	G	16	8	24	99	201,0,255	0.333333	19	6	25	99	98,0,255	0.24	0.714286	-0.0933333	3101	0.231604	24	26	-0.346154	-0.384615	-0.5	0.523743	8.20357	0	Inf	0
6	4	7923815	T	C	18	6	24	99	107,0,255	0.25	5	20	25	99	255,0,106	0.8	0.469388	0.55	3102	0.2316	24	26	-0.346154	-0.384615	-0.5	15.7324	8.20372	0	Inf	0
6	4	7924688	C	A	17	7	24	99	162,0,255	0.291667	12	12	24	99	255,0,202	0.5	0.604167	0.208333	3104	0.231588	24	26	-0.346154	-0.384615	-0.5	2.1978	8.2042	0	Inf	0
6	4	7925285	G	T	25	8	33	99	145,0,255	0.242424	15	12	27	99	248,0,255	0.444444	0.666667	0.20202	3108	0.23158	27	26	-0.346154	-0.384615	-0.5	2.73113	8.20453	0	Inf	0
6	4	7925350	G	A	21	6	27	99	109,0,255	0.222222	17	18	35	99	255,0,255	0.514286	0.612903	0.292063	3108	0.23158	27	26	-0.346154	-0.384615	-0.5	5.66567	8.20457	0	Inf	0
6	4	7925523	G	T	17	7	24	99	155,0,255	0.291667	11	23	34	99	255,0,229	0.676471	0.482759	0.384804	3110	0.231577	24	26	-0.346154	-0.384615	-0.5	8.55542	8.20466	0	Inf	0
6	4	7925539	G	C	18	8	26	99	155,0,255	0.307692	12	27	39	99	255,0,228	0.692308	0.461538	0.384615	3110	0.231577	26	26	-0.346154	-0.384615	-0.5	9.48271	8.20467	0	Inf	0
6	4	7925552	T	C	16	8	24	99	162,0,255	0.333333	11	27	38	99	255,0,198	0.710526	0.435484	0.377193	3110	0.231577	24	26	-0.346154	-0.384615	-0.5	8.63477	8.20468	0	Inf	0
6	4	7925744	A	G	16	8	24	99	210,0,255	0.333333	10	20	30	99	255,0,213	0.666667	0.481481	0.333333	3113	0.231574	24	26	-0.346154	-0.384615	-0.5	6.04227	8.20478	0	Inf	0
6	4	7925852	T	C	17	7	24	99	140,0,255	0.291667	10	18	28	99	255,0,236	0.642857	0.519231	0.35119	3112	0.231573	24	26	-0.346154	-0.384615	-0.5	6.53741	8.20484	0	Inf	0
6	4	7926759	T	C	35	0	35	99	0,105,255	0	9	26	35	99	255,0,146	0.742857	0.628571	0.742857	3114	0.231561	35	26	-0.346154	-0.384615	-0.5	NA	8.20534	0	Inf	0
6	4	7926761	G	A	34	0	34	99	0,102,255	0	9	25	34	99	255,0,149	0.735294	0.632353	0.735294	3114	0.231561	34	26	-0.346154	-0.384615	-0.5	NA	8.20534	0	Inf	0
6	4	7927016	C	T	25	6	31	99	130,0,255	0.193548	17	19	36	99	255,0,255	0.527778	0.626866	0.334229	3116	0.231558	31	26	-0.346154	-0.384615	-0.5	8.26304	8.20548	0	Inf	0
6	4	7927019	G	A	28	6	34	99	132,0,255	0.176471	16	19	35	99	255,0,255	0.542857	0.637681	0.366387	3116	0.231558	34	26	-0.346154	-0.384615	-0.5	10.4034	8.20549	0	Inf	0
6	4	7927035	A	G	26	7	33	99	121,0,255	0.212121	16	19	35	99	255,0,255	0.542857	0.617647	0.330736	3115	0.231557	33	26	-0.346154	-0.384615	-0.5	8.0992	8.20549	0	Inf	0
6	4	7927044	C	T	27	8	35	99	124,0,255	0.228571	16	17	33	99	232,0,255	0.515152	0.632353	0.28658	3117	0.231557	33	26	-0.346154	-0.384615	-0.5	6.10053	8.2055	0	Inf	0
6	4	7927057	G	A	26	10	36	99	168,0,255	0.277778	13	12	25	99	205,0,255	0.48	0.639344	0.202222	3116	0.231557	25	26	-0.346154	-0.384615	-0.5	2.60494	8.20551	0	Inf	0
6	4	7928376	T	C	27	6	33	99	96,0,255	0.181818	18	16	34	99	201,0,255	0.470588	0.671642	0.28877	3098	0.23154	33	26	-0.346154	-0.384615	-0.5	6.51383	8.20623	0	Inf	0
6	4	7928406	T	A	22	8	30	99	149,0,255	0.266667	19	15	34	99	178,0,255	0.441176	0.640625	0.17451	3098	0.231539	30	26	-0.346154	-0.384615	-0.5	2.13415	8.20625	0	Inf	0
6	4	7928476	C	T	19	6	25	99	115,0,255	0.24	17	16	33	99	255,0,255	0.484848	0.62069	0.244848	3098	0.231538	25	26	-0.346154	-0.384615	-0.5	3.72076	8.20629	0	Inf	0
6	4	7928528	C	T	17	5	22	99	115,0,255	0.227273	10	17	27	99	255,0,194	0.62963	0.55102	0.402357	3098	0.231538	22	26	-0.346154	-0.384615	-0.5	8.24086	8.20632	0	Inf	0
6	4	7929106	T	G	27	7	34	99	106,0,255	0.205882	7	16	23	99	255,0,150	0.695652	0.596491	0.48977	3099	0.23153	23	26	-0.346154	-0.384615	-0.5	14.0409	8.20663	0	Inf	0
6	4	7929572	T	C	25	11	36	99	203,0,255	0.305556	5	16	21	99	255,0,103	0.761905	0.526316	0.456349	3099	0.231524	21	26	-0.346154	-0.384615	-0.5	11.4922	8.20689	0	Inf	0
6	4	7929575	G	A	26	11	37	99	200,0,255	0.297297	5	15	20	99	255,0,106	0.75	0.54386	0.452703	3099	0.231524	20	26	-0.346154	-0.384615	-0.5	11.053	8.20689	0	Inf	0
6	4	7929598	A	C	32	10	42	99	174,0,255	0.238095	7	18	25	99	255,0,135	0.72	0.58209	0.481905	3099	0.231523	25	26	-0.346154	-0.384615	-0.5	15.3144	8.20691	0	Inf	0
6	4	7929624	G	A	30	12	42	99	243,0,255	0.285714	6	14	20	99	255,0,129	0.7	0.580645	0.414286	3099	0.231523	20	26	-0.346154	-0.384615	-0.5	9.64106	8.20692	0	Inf	0
6	4	7930014	C	T	20	6	26	99	112,0,255	0.230769	6	16	22	99	255,0,114	0.727273	0.541667	0.496503	3099	0.231518	22	26	-0.346154	-0.384615	-0.5	12.3359	8.20713	0	Inf	0
6	4	7930077	A	G	20	8	28	99	146,0,255	0.285714	5	15	20	99	255,0,96	0.75	0.520833	0.464286	3100	0.231517	20	26	-0.346154	-0.384615	-0.5	10.4623	8.20717	0	Inf	0
6	4	7930181	A	G	21	9	30	99	167,0,255	0.3	9	17	26	99	255,0,111	0.653846	0.535714	0.353846	3101	0.231516	26	26	-0.346154	-0.384615	-0.5	7.15294	8.20723	0	Inf	0
6	4	7930297	G	C	25	6	31	99	124,0,255	0.193548	8	16	24	99	255,0,163	0.666667	0.6	0.473118	3101	0.231514	24	26	-0.346154	-0.384615	-0.5	13.0163	8.20729	0	Inf	0
6	4	7930411	T	C	30	7	37	99	110,0,255	0.189189	11	19	30	99	255,0,212	0.633333	0.61194	0.444144	3101	0.231513	30	26	-0.346154	-0.384615	-0.5	14.1721	8.20735	0	Inf	0
6	4	7932182	C	T	31	8	39	99	125,0,255	0.205128	8	16	24	99	255,0,150	0.666667	0.619048	0.461538	3087	0.231489	24	26	-0.346154	-0.384615	-0.5	13.5984	8.20833	0	Inf	0
6	4	7932359	TAAGAAGAA	TAAGAA	33	5	38	99	137,0,255	0.131579	9	24	33	99	255,0,243	0.727273	0.591549	0.595694	3087	0.231487	33	26	-0.346154	-0.384615	-0.5	27.7676	8.20843	0	Inf	0
6	4	7932728	T	C	19	5	24	99	109,0,255	0.208333	12	16	28	99	255,0,223	0.571429	0.596154	0.363095	3087	0.231482	24	26	-0.346154	-0.384615	-0.5	7.34582	8.20863	0	Inf	0
6	4	7933276	C	G	26	6	32	99	99,0,255	0.1875	10	25	35	99	255,0,148	0.714286	0.537313	0.526786	3087	0.231475	32	26	-0.346154	-0.384615	-0.5	19.7444	8.20893	0	Inf	0
6	4	7933808	A	C	34	8	42	99	107,0,255	0.190476	15	11	26	99	255,0,255	0.423077	0.720588	0.232601	3085	0.231468	26	26	-0.346154	-0.384615	-0.5	4.23949	8.20922	0	Inf	0
6	4	7933809	T	C	35	8	43	99	100,0,255	0.186047	16	13	29	99	255,0,255	0.448276	0.708333	0.262229	3085	0.231468	29	26	-0.346154	-0.384615	-0.5	5.71435	8.20922	0	Inf	0
6	4	7933816	T	C	35	8	43	99	105,0,255	0.186047	16	12	28	99	255,0,255	0.428571	0.71831	0.242525	3085	0.231468	28	26	-0.346154	-0.384615	-0.5	4.8644	8.20923	0	Inf	0
6	4	7934838	C	T	22	6	28	99	100,0,255	0.214286	14	16	30	99	255,0,205	0.533333	0.62069	0.319048	3094	0.231454	28	26	-0.346154	-0.384615	-0.5	6.44029	8.20979	0	Inf	0
6	4	7935027	G	A	24	6	30	99	147,0,255	0.2	8	14	22	99	255,0,183	0.636364	0.615385	0.436364	3094	0.231452	22	26	-0.346154	-0.384615	-0.5	10.4276	8.2099	0	Inf	0
6	4	7936914	G	C	31	10	41	99	220,0,255	0.243902	14	23	37	99	255,0,255	0.621622	0.576923	0.377719	3106	0.231427	37	26	-0.346154	-0.384615	-0.5	11.6419	8.21093	0	Inf	0
6	4	7936949	T	C	27	9	36	99	175,0,255	0.25	18	23	41	99	255,0,255	0.560976	0.584416	0.310976	3106	0.231426	36	26	-0.346154	-0.384615	-0.5	7.82439	8.21095	0	Inf	0
6	4	7936995	T	C	29	8	37	99	109,0,255	0.216216	17	22	39	99	255,0,255	0.564103	0.605263	0.347886	3106	0.231426	37	26	-0.346154	-0.384615	-0.5	9.90823	8.21098	0	Inf	0
6	4	7937007	C	T	29	8	37	99	109,0,255	0.216216	17	22	39	99	255,0,255	0.564103	0.605263	0.347886	3106	0.231426	37	26	-0.346154	-0.384615	-0.5	9.90823	8.21099	0	Inf	0
6	4	7937124	T	A	26	8	34	99	120,0,255	0.235294	13	18	31	99	255,0,255	0.580645	0.6	0.345351	3106	0.231424	31	26	-0.346154	-0.384615	-0.5	8.22595	8.21105	0	Inf	0
6	4	7937313	C	A	28	9	37	99	141,0,255	0.243243	10	35	45	99	255,0,130	0.777778	0.463415	0.534535	3105	0.231421	37	26	-0.346154	-0.384615	-0.5	24.5087	8.21115	0	Inf	0
6	4	7937462	G	A	20	5	25	99	114,0,255	0.2	13	24	37	99	234,0,255	0.648649	0.532258	0.448649	3103	0.231419	25	26	-0.346154	-0.384615	-0.5	12.6992	8.21124	0	Inf	0
6	4	7937964	T	G	14	7	21	99	135,0,255	0.333333	20	10	30	99	170,0,255	0.333333	0.666667	0	3102	0.231413	21	26	-0.346154	-0.384615	-0.5	0	8.21151	0	Inf	0
6	4	7937981	G	A	14	8	22	99	149,0,255	0.363636	21	11	32	99	162,0,255	0.34375	0.648148	-0.0198864	3102	0.231413	22	26	-0.346154	-0.384615	-0.5	0.0225741	8.21152	0	Inf	0
6	4	7938002	C	A	17	6	23	99	109,0,255	0.26087	18	9	27	99	183,0,255	0.333333	0.7	0.0724638	3102	0.231412	23	26	-0.346154	-0.384615	-0.5	0.312299	8.21153	0	Inf	0
6	4	7938003	T	A	16	6	22	99	112,0,255	0.272727	18	9	27	99	173,0,255	0.333333	0.693878	0.0606061	3102	0.231412	22	26	-0.346154	-0.384615	-0.5	0.210687	8.21153	0	Inf	0
6	4	7938006	C	T	19	7	26	99	117,0,255	0.269231	17	9	26	99	172,0,255	0.346154	0.692308	0.0769231	3102	0.231412	26	26	-0.346154	-0.384615	-0.5	0.361823	8.21154	0	Inf	0
6	4	7938163	C	T	21	6	27	99	114,0,255	0.222222	21	11	32	99	255,0,229	0.34375	0.711864	0.121528	3102	0.23141	27	26	-0.346154	-0.384615	-0.5	1.06832	8.21162	0	Inf	0
6	4	7938179	T	C	21	6	27	99	105,0,255	0.222222	15	15	30	99	255,0,217	0.5	0.631579	0.277778	3102	0.23141	27	26	-0.346154	-0.384615	-0.5	4.83157	8.21163	0	Inf	0
6	4	7938195	T	C	21	6	27	99	114,0,255	0.222222	9	15	24	99	255,0,174	0.625	0.588235	0.402778	3102	0.23141	24	26	-0.346154	-0.384615	-0.5	8.74526	8.21164	0	Inf	0
6	4	7938259	A	T	18	9	27	99	142,0,255	0.333333	12	11	23	99	243,0,229	0.478261	0.6	0.144928	3102	0.231409	23	26	-0.346154	-0.384615	-0.5	1.08812	8.21168	0	Inf	0
6	4	7938264	A	G	20	9	29	99	141,0,255	0.310345	12	11	23	99	249,0,228	0.478261	0.615385	0.167916	3102	0.231409	23	26	-0.346154	-0.384615	-0.5	1.52785	8.21168	0	Inf	0
6	4	7939589	A	C	17	7	24	99	146,0,255	0.291667	14	13	27	99	242,0,255	0.481481	0.607843	0.189815	3101	0.231391	24	26	-0.346154	-0.384615	-0.5	1.94223	8.21241	0	Inf	0
6	4	7939595	T	C	17	7	24	99	146,0,255	0.291667	14	14	28	99	252,0,255	0.5	0.596154	0.208333	3101	0.231391	24	26	-0.346154	-0.384615	-0.5	2.36137	8.21241	0	Inf	0
6	4	7939627	T	C	17	6	23	99	125,0,255	0.26087	11	12	23	99	235,0,215	0.521739	0.608696	0.26087	3102	0.231391	23	26	-0.346154	-0.384615	-0.5	3.33453	8.21243	0	Inf	0
6	4	7939647	A	C	15	6	21	99	122,0,255	0.285714	10	11	21	99	213,0,188	0.52381	0.595238	0.238095	3102	0.231391	21	26	-0.346154	-0.384615	-0.5	2.49934	8.21244	0	Inf	0
6	4	7940262	G	A	24	9	33	99	181,0,255	0.272727	13	7	20	99	149,0,255	0.35	0.698113	0.0772727	3099	0.231382	20	26	-0.346154	-0.384615	-0.5	0.34944	8.21278	0	Inf	0
6	4	7940397	T	C	18	6	24	99	109,0,255	0.25	12	14	26	99	250,0,255	0.538462	0.6	0.288462	3099	0.231381	24	26	-0.346154	-0.384615	-0.5	4.41942	8.21285	0	Inf	0
6	4	7940452	T	A	23	6	29	99	116,0,255	0.206897	12	23	35	99	255,0,214	0.657143	0.546875	0.450246	3099	0.23138	29	26	-0.346154	-0.384615	-0.5	13.5863	8.21288	0	Inf	0
6	4	7940649	CAAAAT	CAAAATCAAAATGAAAAT	18	3	21	99	108,0,255	0.142857	11	18	29	99	255,0,255	0.62069	0.58	0.477833	3098	0.231377	21	26	-0.346154	-0.384615	-0.5	12.3082	8.21299	0	Inf	0
6	4	7941317	T	C	17	5	22	99	100,0,255	0.227273	20	14	34	99	255,0,255	0.411765	0.660714	0.184492	3096	0.231369	22	26	-0.346154	-0.384615	-0.5	2.09093	8.21336	0	Inf	0
6	4	7941320	C	T	17	5	22	99	100,0,255	0.227273	20	15	35	99	255,0,255	0.428571	0.649123	0.201299	3096	0.231368	22	26	-0.346154	-0.384615	-0.5	2.48483	8.21336	0	Inf	0
6	4	7941322	G	T	18	5	23	99	97,0,255	0.217391	20	15	35	99	255,0,255	0.428571	0.655172	0.21118	3096	0.231368	23	26	-0.346154	-0.384615	-0.5	2.83701	8.21336	0	Inf	0
6	4	7942045	T	C	20	8	28	99	149,0,255	0.285714	20	10	30	99	200,0,255	0.333333	0.689655	0.047619	3094	0.231359	28	26	-0.346154	-0.384615	-0.5	0.153703	8.21376	0	Inf	0
6	4	7942082	A	T	17	7	24	99	125,0,255	0.291667	15	7	22	99	137,0,255	0.318182	0.695652	0.0265152	3094	0.231358	22	26	-0.346154	-0.384615	-0.5	0.0380976	8.21378	0	Inf	0
6	4	7942083	C	T	16	7	23	99	131,0,255	0.304348	15	8	23	99	158,0,255	0.347826	0.673913	0.0434783	3094	0.231358	23	26	-0.346154	-0.384615	-0.5	0.0989798	8.21378	0	Inf	0
6	4	7942091	G	A	17	7	24	99	138,0,255	0.291667	14	9	23	99	172,0,255	0.391304	0.659574	0.0996377	3094	0.231358	23	26	-0.346154	-0.384615	-0.5	0.520154	8.21379	0	Inf	0
6	4	7942092	T	C	18	6	24	99	118,0,255	0.25	14	9	23	99	172,0,255	0.391304	0.680851	0.141304	3094	0.231358	23	26	-0.346154	-0.384615	-0.5	1.0841	8.21379	0	Inf	0
6	4	7942185	C	T	20	7	27	99	114,0,255	0.259259	15	10	25	99	214,0,244	0.4	0.673077	0.140741	3094	0.231357	25	26	-0.346154	-0.384615	-0.5	1.17199	8.21384	0	Inf	0
6	4	7942524	G	C	23	6	29	99	104,0,255	0.206897	13	28	41	99	255,0,156	0.682927	0.514286	0.47603	3094	0.231353	29	26	-0.346154	-0.384615	-0.5	16.1934	8.21402	0	Inf	0
6	4	7942573	A	G	19	8	27	99	160,0,255	0.296296	6	32	38	99	255,0,110	0.842105	0.384615	0.545809	3094	0.231352	27	26	-0.346154	-0.384615	-0.5	20.6524	8.21405	0	Inf	0
6	4	7944396	A	G	22	7	29	99	112,0,255	0.241379	8	19	27	99	255,0,175	0.703704	0.535714	0.462324	3085	0.231328	27	26	-0.346154	-0.384615	-0.5	12.4765	8.21505	0	Inf	0
6	4	7945587	T	A	15	5	20	99	97,0,255	0.25	10	15	25	99	224,0,236	0.6	0.555556	0.35	3095	0.231312	20	26	-0.346154	-0.384615	-0.5	5.68255	8.21571	0	Inf	0
6	4	7945802	T	G	25	6	31	99	135,0,255	0.193548	10	18	28	99	230,0,208	0.642857	0.59322	0.449309	3096	0.231309	28	26	-0.346154	-0.384615	-0.5	12.7678	8.21583	0	Inf	0
6	4	7946500	C	T	25	8	33	99	167,0,255	0.242424	18	32	50	99	255,0,187	0.64	0.518072	0.397576	3096	0.2313	33	26	-0.346154	-0.384615	-0.5	13.0575	8.21621	0	Inf	0
6	4	7946565	G	A	18	7	25	99	129,0,255	0.28	21	24	45	99	255,0,255	0.533333	0.557143	0.253333	3096	0.231299	25	26	-0.346154	-0.384615	-0.5	4.29356	8.21625	0	Inf	0
6	4	7946627	C	G	19	8	27	99	197,0,255	0.296296	23	22	45	99	255,0,255	0.488889	0.583333	0.192593	3096	0.231298	27	26	-0.346154	-0.384615	-0.5	2.62736	8.21628	0	Inf	0
6	4	7946646	A	G	23	7	30	99	168,0,255	0.233333	21	21	42	99	255,0,255	0.5	0.611111	0.266667	3095	0.231298	30	26	-0.346154	-0.384615	-0.5	5.40705	8.21629	0	Inf	0
6	4	7948675	TACCA	TACCACCA	33	6	39	99	142,0,255	0.153846	12	21	33	99	255,0,255	0.636364	0.625	0.482517	3100	0.231271	33	26	-0.346154	-0.384615	-0.5	18.5161	8.21741	0	Inf	0
6	4	7949869	T	C	35	8	43	99	118,0,255	0.186047	25	16	41	99	215,0,255	0.390244	0.714286	0.204197	3101	0.231255	41	26	-0.346154	-0.384615	-0.5	4.34523	8.21807	0	Inf	0
6	4	7950518	T	C	25	5	30	99	100,0,255	0.166667	13	22	35	99	255,0,211	0.628571	0.584615	0.461905	3103	0.231247	30	26	-0.346154	-0.384615	-0.5	15.0251	8.21843	0	Inf	0
6	4	7951166	T	A	17	4	21	99	101,0,255	0.190476	8	14	22	99	255,0,187	0.636364	0.581395	0.445887	3104	0.231238	21	26	-0.346154	-0.384615	-0.5	9.1745	8.21878	0	Inf	0
6	4	7951231	T	C	16	4	20	99	97,0,255	0.2	11	13	24	99	255,0,244	0.541667	0.613636	0.341667	3104	0.231237	20	26	-0.346154	-0.384615	-0.5	5.58394	8.21882	0	Inf	0
6	4	7952110	T	C	19	10	29	99	153,0,255	0.344828	7	26	33	99	255,0,101	0.787879	0.419355	0.443051	3105	0.231226	29	26	-0.346154	-0.384615	-0.5	12.8618	8.2193	0	Inf	0
6	4	7952324	T	C	18	10	28	99	160,0,255	0.357143	5	17	22	99	255,0,151	0.772727	0.46	0.415584	3106	0.231223	22	26	-0.346154	-0.384615	-0.5	8.91377	8.21942	0	Inf	0
6	4	7952328	C	T	21	7	28	99	159,0,255	0.25	8	15	23	99	255,0,151	0.652174	0.568627	0.402174	3106	0.231223	23	26	-0.346154	-0.384615	-0.5	8.52626	8.21942	0	Inf	0
6	4	7955230	G	T	22	8	30	99	148,0,255	0.266667	9	15	24	99	251,0,190	0.625	0.574074	0.358333	3105	0.231185	24	26	-0.346154	-0.384615	-0.5	7.12039	8.22102	0	Inf	0
6	4	7955377	G	A	30	8	38	99	115,0,255	0.210526	18	12	30	99	173,0,255	0.4	0.705882	0.189474	3105	0.231183	30	26	-0.346154	-0.384615	-0.5	2.89412	8.2211	0	Inf	0
6	4	7955482	C	T	27	6	33	99	96,0,255	0.181818	19	11	30	99	215,0,255	0.366667	0.730159	0.184848	3104	0.231181	30	26	-0.346154	-0.384615	-0.5	2.74805	8.22116	0	Inf	0
6	4	7955654	G	T	29	10	39	99	169,0,255	0.25641	17	13	30	99	236,0,255	0.433333	0.666667	0.176923	3104	0.231179	30	26	-0.346154	-0.384615	-0.5	2.3821	8.22125	0	Inf	0
6	4	7955688	A	G	30	12	42	99	196,0,255	0.285714	16	13	29	99	255,0,255	0.448276	0.647887	0.162562	3104	0.231179	29	26	-0.346154	-0.384615	-0.5	1.97546	8.22127	0	Inf	0
6	4	7955711	A	G	27	10	37	99	176,0,255	0.27027	14	18	32	99	255,0,255	0.5625	0.594203	0.29223	3104	0.231178	32	26	-0.346154	-0.384615	-0.5	6.14919	8.22129	0	Inf	0
6	4	7955721	A	G	28	9	37	99	149,0,255	0.243243	15	20	35	99	255,0,255	0.571429	0.597222	0.328185	3104	0.231178	35	26	-0.346154	-0.384615	-0.5	8.21556	8.22129	0	Inf	0
6	4	7955763	A	G	25	7	32	99	112,0,255	0.21875	13	20	33	99	255,0,212	0.606061	0.584615	0.387311	3104	0.231178	32	26	-0.346154	-0.384615	-0.5	10.3665	8.22131	0	Inf	0
6	4	7955768	G	A	23	7	30	99	137,0,255	0.233333	13	19	32	99	255,0,217	0.59375	0.580645	0.360417	3104	0.231177	30	26	-0.346154	-0.384615	-0.5	8.50418	8.22132	0	Inf	0
6	4	7955774	G	A	24	7	31	99	142,0,255	0.225806	13	18	31	99	255,0,219	0.580645	0.596774	0.354839	3104	0.231177	31	26	-0.346154	-0.384615	-0.5	8.32993	8.22132	0	Inf	0
6	4	7955841	T	C	22	6	28	99	108,0,255	0.214286	15	15	30	99	255,0,157	0.5	0.637931	0.285714	3104	0.231177	28	26	-0.346154	-0.384615	-0.5	5.24822	8.22136	0	Inf	0
6	4	7955925	G	A	15	5	20	99	99,0,255	0.25	21	28	49	99	255,0,255	0.571429	0.521739	0.321429	3104	0.231175	20	26	-0.346154	-0.384615	-0.5	6.10543	8.2214	0	Inf	0
6	4	7957659	C	G	23	13	36	99	238,0,255	0.361111	16	24	40	99	255,0,255	0.6	0.513158	0.238889	3108	0.231152	36	26	-0.346154	-0.384615	-0.5	4.37285	8.22236	0	Inf	0
6	4	7957693	C	T	26	14	40	99	242,0,255	0.35	17	20	37	99	255,0,255	0.540541	0.558442	0.190541	3112	0.231152	37	26	-0.346154	-0.384615	-0.5	2.8452	8.22238	0	Inf	0
6	4	7957698	T	A	24	14	38	99	251,0,255	0.368421	17	20	37	99	255,0,255	0.540541	0.546667	0.172119	3111	0.231152	37	26	-0.346154	-0.384615	-0.5	2.25205	8.22238	0	Inf	0
6	4	7957732	G	C	23	13	36	99	219,0,255	0.361111	15	21	36	99	255,0,255	0.583333	0.527778	0.222222	3111	0.231152	36	26	-0.346154	-0.384615	-0.5	3.597	8.2224	0	Inf	0
6	4	7957734	C	T	24	12	36	99	214,0,255	0.333333	16	20	36	99	255,0,255	0.555556	0.555556	0.222222	3111	0.231151	36	26	-0.346154	-0.384615	-0.5	3.63221	8.2224	0	Inf	0
6	4	7957761	A	G	23	15	38	99	245,0,255	0.394737	16	20	36	99	255,0,255	0.555556	0.527027	0.160819	3112	0.231151	36	26	-0.346154	-0.384615	-0.5	1.92592	8.22241	0	Inf	0
6	4	7957796	T	A	24	10	34	99	183,0,255	0.294118	16	12	28	99	235,0,254	0.428571	0.645161	0.134454	3112	0.231151	28	26	-0.346154	-0.384615	-0.5	1.21136	8.22243	0	Inf	0
6	4	7957797	G	T	24	10	34	99	183,0,255	0.294118	15	12	27	99	237,0,255	0.444444	0.639344	0.150327	3112	0.231151	27	26	-0.346154	-0.384615	-0.5	1.47278	8.22243	0	Inf	0
6	4	7957808	C	A	23	9	32	99	169,0,255	0.28125	14	13	27	99	246,0,255	0.481481	0.627119	0.200231	3112	0.231151	27	26	-0.346154	-0.384615	-0.5	2.5184	8.22244	0	Inf	0
6	4	7957817	T	A	22	10	32	99	149,0,255	0.3125	16	13	29	99	219,0,255	0.448276	0.622951	0.135776	3112	0.23115	29	26	-0.346154	-0.384615	-0.5	1.19617	8.22245	0	Inf	0
6	4	7957828	C	T	26	11	37	99	145,0,255	0.297297	14	13	27	99	240,0,255	0.481481	0.625	0.184184	3113	0.23115	27	26	-0.346154	-0.384615	-0.5	2.25398	8.22245	0	Inf	0
6	4	7958433	A	T	22	6	28	99	149,0,255	0.214286	7	22	29	99	255,0,136	0.758621	0.508772	0.544335	3116	0.231142	28	26	-0.346154	-0.384615	-0.5	17.8502	8.22279	0	Inf	0
6	4	7958842	A	G	15	10	25	99	222,0,255	0.4	10	20	30	99	255,0,210	0.666667	0.454545	0.266667	3118	0.231137	25	26	-0.346154	-0.384615	-0.5	3.94958	8.22301	0	Inf	0
6	4	7958848	T	C	15	10	25	99	222,0,240	0.4	10	18	28	99	255,0,198	0.642857	0.471698	0.242857	3118	0.231137	25	26	-0.346154	-0.384615	-0.5	3.15475	8.22301	0	Inf	0
6	4	7958875	A	C	19	10	29	99	213,0,255	0.344828	7	29	36	99	255,0,156	0.805556	0.4	0.460728	3118	0.231136	29	26	-0.346154	-0.384615	-0.5	14.6613	8.22303	0	Inf	0
6	4	7958892	T	C	18	13	31	99	255,0,251	0.419355	10	19	29	99	255,0,228	0.655172	0.466667	0.235818	3118	0.231136	29	26	-0.346154	-0.384615	-0.5	3.38288	8.22304	0	Inf	0
6	4	7959035	A	C	27	9	36	99	139,0,255	0.25	6	17	23	99	230,0,114	0.73913	0.559322	0.48913	3117	0.231134	23	26	-0.346154	-0.384615	-0.5	14.0684	8.22312	0	Inf	0
6	4	7959107	G	GGTAC	27	7	34	99	220,0,255	0.205882	7	30	37	99	255,0,185	0.810811	0.478873	0.604928	3117	0.231133	34	26	-0.346154	-0.384615	-0.5	27.8322	8.22316	0	Inf	0
6	4	7959489	G	C	33	8	41	99	110,0,255	0.195122	7	21	28	99	255,0,200	0.75	0.57971	0.554878	3116	0.231128	28	26	-0.346154	-0.384615	-0.5	21.9301	8.22337	0	Inf	0
6	4	7959952	T	C	32	8	40	99	113,0,255	0.2	8	19	27	99	255,0,157	0.703704	0.597015	0.503704	3118	0.231122	27	26	-0.346154	-0.384615	-0.5	17.4956	8.22362	0	Inf	0
6	4	7960113	C	T	33	11	44	99	168,0,255	0.25	15	14	29	99	255,0,255	0.482759	0.657534	0.232759	3118	0.23112	29	26	-0.346154	-0.384615	-0.5	4.17445	8.22371	0	Inf	0
6	4	7961697	A	C	21	7	28	99	127,0,255	0.25	19	15	34	99	255,0,255	0.441176	0.645161	0.191176	3112	0.231099	28	26	-0.346154	-0.384615	-0.5	2.49534	8.22458	0	Inf	0
6	4	7961766	G	A	20	7	27	99	189,0,255	0.259259	11	15	26	99	255,0,255	0.576923	0.584906	0.317664	3113	0.231098	26	26	-0.346154	-0.384615	-0.5	5.60889	8.22462	0	Inf	0
6	4	7961798	A	G	23	8	31	99	201,0,255	0.258065	10	16	26	99	255,0,202	0.615385	0.578947	0.35732	3114	0.231098	26	26	-0.346154	-0.384615	-0.5	7.54187	8.22464	0	Inf	0
6	4	7961810	T	C	19	8	27	99	219,0,255	0.296296	10	16	26	99	255,0,168	0.615385	0.54717	0.319088	3114	0.231098	26	26	-0.346154	-0.384615	-0.5	5.53928	8.22464	0	Inf	0
6	4	7961850	A	G	20	10	30	99	160,0,255	0.333333	11	22	33	99	255,0,192	0.666667	0.492063	0.333333	3114	0.231097	30	26	-0.346154	-0.384615	-0.5	7.11989	8.22467	0	Inf	0
6	4	7961855	G	C	20	10	30	99	161,0,255	0.333333	9	23	32	99	255,0,162	0.71875	0.467742	0.385417	3114	0.231097	30	26	-0.346154	-0.384615	-0.5	9.47683	8.22467	0	Inf	0
6	4	7961869	T	G	21	7	28	99	135,0,255	0.25	9	23	32	99	239,0,162	0.71875	0.5	0.46875	3114	0.231097	28	26	-0.346154	-0.384615	-0.5	13.6626	8.22468	0	Inf	0
6	4	7961870	A	G	20	7	27	99	138,0,255	0.259259	9	23	32	99	238,0,157	0.71875	0.491525	0.459491	3114	0.231097	27	26	-0.346154	-0.384615	-0.5	12.8469	8.22468	0	Inf	0
6	4	7961873	A	G	21	7	28	99	135,0,255	0.25	9	23	32	99	239,0,162	0.71875	0.5	0.46875	3114	0.231097	28	26	-0.346154	-0.384615	-0.5	13.6626	8.22468	0	Inf	0
6	4	7961899	A	G	20	8	28	99	180,0,255	0.285714	10	21	31	99	255,0,179	0.677419	0.508475	0.391705	3115	0.231096	28	26	-0.346154	-0.384615	-0.5	9.28576	8.22469	0	Inf	0
6	4	7961923	T	C	19	6	25	99	138,0,255	0.24	10	24	34	99	255,0,131	0.705882	0.491525	0.465882	3115	0.231096	25	26	-0.346154	-0.384615	-0.5	13.0262	8.22471	0	Inf	0
6	4	7961929	T	C	21	7	28	99	150,0,255	0.25	10	22	32	99	255,0,145	0.6875	0.516667	0.4375	3115	0.231096	28	26	-0.346154	-0.384615	-0.5	11.8707	8.22471	0	Inf	0
6	4	7962123	C	T	26	8	34	99	118,0,255	0.235294	10	11	21	99	238,0,240	0.52381	0.654545	0.288515	3113	0.231093	21	26	-0.346154	-0.384615	-0.5	4.73963	8.22482	0	Inf	0
6	4	7962741	A	G	31	9	40	99	136,0,255	0.225	8	22	30	99	255,0,175	0.733333	0.557143	0.508333	3113	0.231085	30	26	-0.346154	-0.384615	-0.5	18.6763	8.22516	0	Inf	0
6	4	7963077	C	T	17	7	24	99	138,0,255	0.291667	16	23	39	99	255,0,255	0.589744	0.52381	0.298077	3114	0.231081	24	26	-0.346154	-0.384615	-0.5	5.41681	8.22534	0	Inf	0
6	4	7969627	C	A	34	9	43	99	125,0,255	0.209302	20	24	44	99	255,0,255	0.545455	0.62069	0.336152	3138	0.230994	43	26	-0.346154	-0.384615	-0.5	10.7348	8.22895	0	Inf	0
6	4	7969732	GAGAGAAAGAGAAAGAG	GAGAGAAAGAG	31	10	41	99	255,0,255	0.243902	27	13	40	99	255,0,255	0.325	0.716049	0.0810976	3139	0.230993	40	26	-0.346154	-0.384615	-0.5	0.656157	8.22901	0	Inf	0
6	4	7969962	T	A	16	8	24	99	182,0,255	0.333333	7	19	26	99	255,0,169	0.730769	0.46	0.397436	3139	0.23099	24	26	-0.346154	-0.384615	-0.5	8.1521	8.22913	0	Inf	0
6	4	7969995	T	C	19	8	27	99	170,0,255	0.296296	9	19	28	99	255,0,162	0.678571	0.509091	0.382275	3141	0.230989	27	26	-0.346154	-0.384615	-0.5	8.24783	8.22915	0	Inf	0
6	4	7970030	C	G	15	6	21	99	107,0,255	0.285714	8	20	28	99	255,0,151	0.714286	0.469388	0.428571	3141	0.230989	21	26	-0.346154	-0.384615	-0.5	9.11422	8.22917	0	Inf	0
6	4	7970094	A	G	15	7	22	99	173,0,255	0.318182	7	17	24	99	255,0,211	0.708333	0.478261	0.390152	3142	0.230988	22	26	-0.346154	-0.384615	-0.5	7.18635	8.22921	0	Inf	0
6	4	7970099	A	T	15	7	22	99	166,0,255	0.318182	7	16	23	99	255,0,214	0.695652	0.488889	0.37747	3142	0.230988	22	26	-0.346154	-0.384615	-0.5	6.57225	8.22921	0	Inf	0
6	4	7972663	C	T	14	7	21	99	169,0,248	0.333333	11	10	21	99	144,0,206	0.47619	0.595238	0.142857	3143	0.230954	21	26	-0.346154	-0.384615	-0.5	0.893063	8.23062	0	Inf	0
6	4	7972670	T	C	14	7	21	99	188,0,253	0.333333	11	10	21	99	144,0,210	0.47619	0.595238	0.142857	3143	0.230954	21	26	-0.346154	-0.384615	-0.5	0.893063	8.23063	0	Inf	0
6	4	7972798	G	T	22	12	34	99	235,0,255	0.352941	9	14	23	99	231,0,184	0.608696	0.54386	0.255754	3141	0.230952	23	26	-0.346154	-0.384615	-0.5	3.64164	8.2307	0	Inf	0
6	4	7972799	T	C	24	10	34	99	214,0,255	0.294118	10	13	23	99	227,0,207	0.565217	0.596491	0.2711	3141	0.230952	23	26	-0.346154	-0.384615	-0.5	4.19602	8.2307	0	Inf	0
6	4	7972853	A	G	24	11	35	99	231,0,255	0.314286	16	13	29	99	255,0,255	0.448276	0.625	0.13399	3140	0.230952	29	26	-0.346154	-0.384615	-0.5	1.21437	8.23073	0	Inf	0
6	4	7972872	A	G	23	12	35	99	255,0,255	0.342857	12	14	26	99	255,0,214	0.538462	0.57377	0.195604	3140	0.230951	26	26	-0.346154	-0.384615	-0.5	2.3377	8.23074	0	Inf	0
6	4	7972877	A	G	25	12	37	99	255,0,255	0.324324	11	15	26	99	255,0,218	0.576923	0.571429	0.252599	3140	0.230951	26	26	-0.346154	-0.384615	-0.5	3.99423	8.23074	0	Inf	0
6	4	7972882	G	A	25	12	37	99	255,0,255	0.324324	13	15	28	99	255,0,233	0.535714	0.584615	0.21139	3140	0.230951	28	26	-0.346154	-0.384615	-0.5	2.93897	8.23074	0	Inf	0
6	4	7972888	T	C	26	11	37	99	208,0,255	0.297297	12	14	26	99	255,0,219	0.538462	0.603175	0.241164	3140	0.230951	26	26	-0.346154	-0.384615	-0.5	3.71177	8.23075	0	Inf	0
6	4	7972906	T	A	28	13	41	99	255,0,255	0.317073	13	15	28	99	255,0,238	0.535714	0.594203	0.218641	3140	0.230951	28	26	-0.346154	-0.384615	-0.5	3.2963	8.23076	0	Inf	0
6	4	7972936	A	G	28	13	41	99	228,0,255	0.317073	13	16	29	99	255,0,226	0.551724	0.585714	0.234651	3140	0.230951	29	26	-0.346154	-0.384615	-0.5	3.86086	8.23077	0	Inf	0
6	4	7972945	A	G	29	11	40	99	192,0,255	0.275	13	16	29	99	255,0,231	0.551724	0.608696	0.276724	3140	0.23095	29	26	-0.346154	-0.384615	-0.5	5.42212	8.23078	0	Inf	0
6	4	7972959	C	T	28	12	40	99	184,0,255	0.3	11	15	26	99	255,0,217	0.576923	0.590909	0.276923	3140	0.23095	26	26	-0.346154	-0.384615	-0.5	5.00646	8.23078	0	Inf	0
6	4	7972969	A	C	28	10	38	99	154,0,255	0.263158	11	16	27	99	255,0,206	0.592593	0.6	0.329435	3140	0.23095	27	26	-0.346154	-0.384615	-0.5	7.19147	8.23079	0	Inf	0
6	4	7972970	T	G	28	9	37	99	136,0,255	0.243243	11	15	26	99	255,0,186	0.576923	0.619048	0.33368	3140	0.23095	26	26	-0.346154	-0.384615	-0.5	7.25033	8.23079	0	Inf	0
6	4	7972978	A	T	24	9	33	99	158,0,255	0.272727	11	19	30	99	255,0,195	0.633333	0.555556	0.360606	3140	0.23095	30	26	-0.346154	-0.384615	-0.5	8.45482	8.23079	0	Inf	0
6	4	7973020	A	G	25	6	31	99	121,0,255	0.193548	9	16	25	99	255,0,125	0.64	0.607143	0.446452	3140	0.230949	25	26	-0.346154	-0.384615	-0.5	11.9078	8.23082	0	Inf	0
6	4	7973039	A	G	23	7	30	99	152,0,255	0.233333	9	15	24	99	255,0,130	0.625	0.592593	0.391667	3140	0.230949	24	26	-0.346154	-0.384615	-0.5	8.64591	8.23083	0	Inf	0
6	4	7973044	G	A	23	7	30	99	152,0,255	0.233333	9	15	24	99	255,0,130	0.625	0.592593	0.391667	3140	0.230949	24	26	-0.346154	-0.384615	-0.5	8.64591	8.23083	0	Inf	0
6	4	7973430	G	A	17	8	25	99	143,0,255	0.32	11	15	26	99	241,0,255	0.576923	0.54902	0.256923	3140	0.230944	25	26	-0.346154	-0.384615	-0.5	3.44074	8.23104	0	Inf	0
6	4	7973443	A	G	18	7	25	99	178,0,255	0.28	14	15	29	99	245,0,255	0.517241	0.592593	0.237241	3140	0.230944	25	26	-0.346154	-0.384615	-0.5	3.1816	8.23105	0	Inf	0
6	4	7973459	C	T	15	7	22	99	186,0,255	0.318182	14	15	29	99	255,0,241	0.517241	0.568627	0.19906	3140	0.230944	22	26	-0.346154	-0.384615	-0.5	2.04752	8.23106	0	Inf	0
6	4	7973480	A	G	13	8	21	99	205,0,255	0.380952	11	20	31	99	255,0,199	0.645161	0.461538	0.264209	3140	0.230943	21	26	-0.346154	-0.384615	-0.5	3.5449	8.23107	0	Inf	0
6	4	7973502	T	C	13	8	21	99	169,0,253	0.380952	11	20	31	99	255,0,194	0.645161	0.461538	0.264209	3140	0.230943	21	26	-0.346154	-0.384615	-0.5	3.5449	8.23108	0	Inf	0
6	4	7973574	G	A	15	7	22	99	186,0,255	0.318182	7	22	29	99	255,0,124	0.758621	0.431373	0.440439	3141	0.230942	22	26	-0.346154	-0.384615	-0.5	10.161	8.23112	0	Inf	0
6	4	7974193	T	C	29	8	37	99	166,0,255	0.216216	9	20	29	99	255,0,192	0.689655	0.575758	0.473439	3141	0.230934	29	26	-0.346154	-0.384615	-0.5	15.4169	8.23146	0	Inf	0
6	4	7974446	A	T	19	12	31	99	141,0,255	0.387097	17	8	25	99	116,0,255	0.32	0.642857	-0.0670968	3138	0.230931	25	26	-0.346154	-0.384615	-0.5	0.272496	8.2316	0	Inf	0
6	4	7974479	T	C	20	8	28	99	102,0,255	0.285714	14	8	22	99	119,0,255	0.363636	0.68	0.0779221	3138	0.23093	22	26	-0.346154	-0.384615	-0.5	0.342651	8.23162	0	Inf	0
6	4	7974481	G	A	20	8	28	99	109,0,255	0.285714	13	8	21	99	125,0,251	0.380952	0.673469	0.0952381	3138	0.23093	21	26	-0.346154	-0.384615	-0.5	0.49276	8.23162	0	Inf	0
6	4	7974543	A	T	19	14	33	99	165,0,255	0.424242	23	11	34	99	165,0,255	0.323529	0.626866	-0.100713	3137	0.230929	33	26	-0.346154	-0.384615	-0.5	0.727473	8.23166	0	Inf	0
6	4	7975845	G	A	30	7	37	99	114,0,255	0.189189	6	15	21	99	255,0,149	0.714286	0.62069	0.525097	3137	0.230912	21	26	-0.346154	-0.384615	-0.5	15.9715	8.23237	0	Inf	0
6	4	7976605	G	A	17	6	23	99	112,0,255	0.26087	16	17	33	99	255,0,255	0.515152	0.589286	0.254282	3133	0.230902	23	26	-0.346154	-0.384615	-0.5	3.71738	8.23279	0	Inf	0
6	4	7978420	T	C	17	6	23	99	122,0,255	0.26087	6	22	28	99	255,0,122	0.785714	0.45098	0.524845	3111	0.230878	23	26	-0.346154	-0.384615	-0.5	14.7112	8.23379	0	Inf	0
6	4	7978435	G	C	15	8	23	99	137,0,255	0.347826	6	23	29	99	255,0,119	0.793103	0.403846	0.445277	3110	0.230878	23	26	-0.346154	-0.384615	-0.5	10.8627	8.2338	0	Inf	0
6	4	7978530	A	G	14	6	20	99	118,0,255	0.3	9	32	41	99	255,0,169	0.780488	0.377049	0.480488	3109	0.230877	20	26	-0.346154	-0.384615	-0.5	13.247	8.23385	0	Inf	0
6	4	7978649	T	C	17	8	25	99	220,0,255	0.32	8	24	32	99	211,0,185	0.75	0.438596	0.43	3109	0.230875	25	26	-0.346154	-0.384615	-0.5	10.824	8.23392	0	Inf	0
6	4	7978708	C	T	18	10	28	99	186,0,255	0.357143	16	18	34	99	198,0,255	0.529412	0.548387	0.172269	3109	0.230874	28	26	-0.346154	-0.384615	-0.5	1.85403	8.23395	0	Inf	0
6	4	7978727	T	C	18	9	27	99	152,0,255	0.333333	18	10	28	99	150,0,255	0.357143	0.654545	0.0238095	3109	0.230874	27	26	-0.346154	-0.384615	-0.5	0.0344731	8.23396	0	Inf	0
6	4	7978914	A	C	16	6	22	99	128,0,255	0.272727	16	15	31	99	255,0,255	0.483871	0.603774	0.211144	3108	0.230871	22	26	-0.346154	-0.384615	-0.5	2.44913	8.23406	0	Inf	0
6	4	7978931	G	C	15	7	22	99	130,0,255	0.318182	16	19	35	99	255,0,255	0.542857	0.54386	0.224675	3108	0.230871	22	26	-0.346154	-0.384615	-0.5	2.79515	8.23407	0	Inf	0
6	4	7978982	C	T	22	6	28	99	96,0,255	0.214286	10	17	27	99	255,0,189	0.62963	0.581818	0.415344	3108	0.230871	27	26	-0.346154	-0.384615	-0.5	10.0761	8.2341	0	Inf	0
6	4	7979103	G	A	24	6	30	99	102,0,255	0.2	8	17	25	99	255,0,205	0.68	0.581818	0.48	3108	0.230869	25	26	-0.346154	-0.384615	-0.5	13.3992	8.23417	0	Inf	0
6	4	7979135	A	T	21	7	28	99	123,0,255	0.25	7	25	32	99	255,0,122	0.78125	0.466667	0.53125	3108	0.230869	28	26	-0.346154	-0.384615	-0.5	17.7995	8.23419	0	Inf	0
6	4	7979192	G	A	27	8	35	99	154,0,255	0.228571	5	24	29	99	255,0,102	0.827586	0.5	0.599015	3108	0.230868	29	26	-0.346154	-0.384615	-0.5	24.4325	8.23422	0	Inf	0
6	4	7979356	TTTTTTTTATTAAC	T	25	6	31	99	177,0,255	0.193548	8	19	27	99	255,0,255	0.703704	0.568966	0.510155	3108	0.230866	27	26	-0.346154	-0.384615	-0.5	16.0204	8.23431	0	Inf	0
6	4	7979603	T	C	39	9	48	99	114,0,255	0.1875	20	9	29	99	161,0,255	0.310345	0.766234	0.122845	3108	0.230862	29	26	-0.346154	-0.384615	-0.5	1.49196	8.23444	0	Inf	0
6	4	7979780	G	A	27	11	38	99	186,0,255	0.289474	15	20	35	99	255,0,184	0.571429	0.575342	0.281955	3108	0.23086	35	26	-0.346154	-0.384615	-0.5	6.0044	8.23454	0	Inf	0
6	4	7979874	A	G	25	6	31	99	111,0,255	0.193548	12	24	36	99	255,0,217	0.666667	0.552239	0.473118	3108	0.230859	31	26	-0.346154	-0.384615	-0.5	15.8577	8.23459	0	Inf	0
6	4	7980037	C	G	25	6	31	99	111,0,255	0.193548	15	19	34	99	255,0,255	0.558824	0.615385	0.365275	3108	0.230857	31	26	-0.346154	-0.384615	-0.5	9.49157	8.23468	0	Inf	0
6	4	7980131	G	A	27	6	33	99	140,0,255	0.181818	16	14	30	99	255,0,255	0.466667	0.68254	0.284848	3108	0.230855	30	26	-0.346154	-0.384615	-0.5	5.99388	8.23473	0	Inf	0
6	4	7980917	G	A	22	7	29	99	125,0,255	0.241379	18	26	44	99	255,0,255	0.590909	0.547945	0.34953	3108	0.230845	29	26	-0.346154	-0.384615	-0.5	8.93839	8.23517	0	Inf	0
6	4	7980968	G	C	19	7	26	99	133,0,255	0.269231	18	27	45	99	255,0,255	0.6	0.521127	0.330769	3108	0.230844	26	26	-0.346154	-0.384615	-0.5	7.43945	8.23519	0	Inf	0
6	4	7980990	A	G	20	7	27	99	135,0,255	0.259259	12	28	40	99	255,0,255	0.7	0.477612	0.440741	3108	0.230844	27	26	-0.346154	-0.384615	-0.5	12.975	8.23521	0	Inf	0
6	4	7981113	C	T	29	9	38	99	146,0,255	0.236842	6	15	21	99	255,0,115	0.714286	0.59322	0.477444	3108	0.230842	21	26	-0.346154	-0.384615	-0.5	12.9978	8.23527	0	Inf	0
6	4	7982829	CCCACC	CCCACCACCTCCACC	30	7	37	99	205,0,255	0.189189	19	21	40	99	255,0,255	0.525	0.636364	0.335811	3108	0.23082	37	26	-0.346154	-0.384615	-0.5	9.69912	8.23622	0	Inf	0
6	4	7983552	A	G	32	5	37	99	102,0,255	0.135135	10	39	49	99	255,0,143	0.795918	0.488372	0.660783	3107	0.23081	37	26	-0.346154	-0.384615	-0.5	40.2795	8.23662	0	Inf	0
6	4	7983918	TG	T	20	8	28	99	140,0,255	0.285714	22	14	36	99	225,0,255	0.388889	0.65625	0.103175	3112	0.230805	28	26	-0.346154	-0.384615	-0.5	0.749931	8.23682	0	Inf	0
6	4	7984027	GTGTTCCTT	GTGTTCCTTCTGGTTTGTTCCTT	15	8	23	99	231,0,255	0.347826	17	8	25	99	255,0,255	0.32	0.666667	-0.0278261	3112	0.230804	23	26	-0.346154	-0.384615	-0.5	0.041724	8.23688	0	Inf	0
6	4	7984083	T	G	14	6	20	99	155,0,255	0.3	11	9	20	99	216,0,255	0.45	0.625	0.15	3112	0.230803	20	26	-0.346154	-0.384615	-0.5	0.964934	8.23691	0	Inf	0
6	4	7984119	T	A	16	4	20	99	97,0,255	0.2	11	10	21	99	207,0,255	0.47619	0.658537	0.27619	3110	0.230803	20	26	-0.346154	-0.384615	-0.5	3.56347	8.23693	0	Inf	0
6	4	7985242	TCTTCCCGCTACAGCAACCTACTTCCCG	TCTTCCCG	42	5	47	99	115,0,255	0.106383	14	18	32	99	255,0,255	0.5625	0.708861	0.456117	3105	0.230788	32	26	-0.346154	-0.384615	-0.5	19.5853	8.23755	0	Inf	0
6	4	7985462	A	C	28	9	37	99	196,0,255	0.243243	10	27	37	99	255,0,176	0.72973	0.513514	0.486486	3105	0.230785	37	26	-0.346154	-0.384615	-0.5	18.2963	8.23767	0	Inf	0
6	4	7985547	C	G	21	10	31	99	184,0,255	0.322581	13	29	42	99	255,0,223	0.690476	0.465753	0.367896	3105	0.230784	31	26	-0.346154	-0.384615	-0.5	9.89879	8.23772	0	Inf	0
6	4	7985647	C	G	25	8	33	99	164,0,255	0.242424	19	20	39	99	255,0,254	0.512821	0.611111	0.270396	3105	0.230782	33	26	-0.346154	-0.384615	-0.5	5.6333	8.23777	0	Inf	0
6	4	7987597	C	T	16	5	21	99	103,0,255	0.238095	19	16	35	99	255,0,255	0.457143	0.625	0.219048	3097	0.230757	21	26	-0.346154	-0.384615	-0.5	2.77951	8.23885	0	Inf	0
6	4	7987635	T	C	15	5	20	99	106,0,255	0.25	24	13	37	99	255,0,255	0.351351	0.684211	0.101351	3097	0.230756	20	26	-0.346154	-0.384615	-0.5	0.630589	8.23887	0	Inf	0
6	4	7988100	C	T	28	11	39	99	181,0,255	0.282051	11	13	24	99	238,0,246	0.541667	0.619048	0.259615	3103	0.23075	24	26	-0.346154	-0.384615	-0.5	4.22572	8.23912	0	Inf	0
6	4	7988214	A	G	32	8	40	99	164,0,255	0.2	10	13	23	99	228,0,243	0.565217	0.666667	0.365217	3104	0.230749	23	26	-0.346154	-0.384615	-0.5	8.67624	8.23919	0	Inf	0
6	4	7988963	C	T	22	9	31	99	172,0,255	0.290323	18	23	41	99	255,0,255	0.560976	0.555556	0.270653	3108	0.230739	31	26	-0.346154	-0.384615	-0.5	5.34438	8.2396	0	Inf	0
6	4	7991549	G	T	25	8	33	99	200,0,255	0.242424	6	14	20	99	255,0,113	0.7	0.584906	0.457576	3111	0.230704	20	26	-0.346154	-0.384615	-0.5	10.9487	8.24102	0	Inf	0
6	4	7991592	G	A	25	7	32	99	118,0,255	0.21875	6	19	25	99	255,0,107	0.76	0.54386	0.54125	3111	0.230704	25	26	-0.346154	-0.384615	-0.5	17.4051	8.24105	0	Inf	0
6	4	7992083	C	A	25	7	32	99	134,0,255	0.21875	10	24	34	99	255,0,184	0.705882	0.530303	0.487132	3113	0.230697	32	26	-0.346154	-0.384615	-0.5	16.4381	8.24132	0	Inf	0
6	4	7992109	C	T	21	7	28	99	157,0,255	0.25	9	25	34	99	255,0,213	0.735294	0.483871	0.485294	3113	0.230697	28	26	-0.346154	-0.384615	-0.5	15.0963	8.24133	0	Inf	0
6	4	7992111	G	T	21	6	27	99	127,0,255	0.222222	9	25	34	99	255,0,220	0.735294	0.491803	0.513072	3113	0.230697	27	26	-0.346154	-0.384615	-0.5	16.6447	8.24133	0	Inf	0
6	4	7992114	C	G	20	7	27	99	160,0,255	0.259259	9	24	33	99	255,0,223	0.727273	0.483333	0.468013	3113	0.230697	27	26	-0.346154	-0.384615	-0.5	13.535	8.24133	0	Inf	0
6	4	7992144	T	A	20	7	27	99	153,0,255	0.259259	11	24	35	99	255,0,192	0.685714	0.5	0.426455	3113	0.230697	27	26	-0.346154	-0.384615	-0.5	11.473	8.24135	0	Inf	0
6	4	7993654	T	C	20	6	26	99	116,0,255	0.230769	15	15	30	99	253,0,234	0.5	0.625	0.269231	3120	0.230677	26	26	-0.346154	-0.384615	-0.5	4.41564	8.24218	0	Inf	0
6	4	7993694	T	A	21	6	27	99	109,0,255	0.222222	13	18	31	99	255,0,242	0.580645	0.586207	0.358423	3120	0.230676	27	26	-0.346154	-0.384615	-0.5	7.90301	8.2422	0	Inf	0
6	4	7993734	A	T	23	6	29	99	99,0,255	0.206897	15	27	42	99	255,0,255	0.642857	0.535211	0.435961	3120	0.230676	29	26	-0.346154	-0.384615	-0.5	13.7576	8.24223	0	Inf	0
6	4	7993749	C	A	23	6	29	99	105,0,255	0.206897	9	24	33	99	255,0,201	0.727273	0.516129	0.520376	3120	0.230675	29	26	-0.346154	-0.384615	-0.5	17.6435	8.24223	0	Inf	0
6	4	7994091	G	A	23	7	30	99	104,0,255	0.233333	13	22	35	99	255,0,203	0.628571	0.553846	0.395238	3121	0.230671	30	26	-0.346154	-0.384615	-0.5	10.5776	8.24242	0	Inf	0
6	4	7994178	G	C	27	8	35	99	120,0,255	0.228571	7	17	24	99	255,0,218	0.708333	0.576271	0.479762	3121	0.23067	24	26	-0.346154	-0.384615	-0.5	13.8104	8.24247	0	Inf	0
6	4	7994192	G	A	27	7	34	99	134,0,255	0.205882	6	17	23	99	255,0,175	0.73913	0.578947	0.533248	3121	0.23067	23	26	-0.346154	-0.384615	-0.5	16.6148	8.24248	0	Inf	0
6	4	7995377	T	C	20	6	26	99	106,0,255	0.230769	16	23	39	99	255,0,255	0.589744	0.553846	0.358974	3124	0.230654	26	26	-0.346154	-0.384615	-0.5	8.46097	8.24313	0	Inf	0
6	4	7996618	G	A	29	7	36	99	116,0,255	0.194444	9	15	24	99	255,0,197	0.625	0.633333	0.430556	3127	0.230637	24	26	-0.346154	-0.384615	-0.5	11.6364	8.24381	0	Inf	0
6	4	7996728	G	A	26	7	33	99	103,0,255	0.212121	11	21	32	99	255,0,196	0.65625	0.569231	0.444129	3127	0.230636	32	26	-0.346154	-0.384615	-0.5	13.5698	8.24387	0	Inf	0
6	4	7996734	C	T	26	8	34	99	111,0,255	0.235294	11	21	32	99	255,0,200	0.65625	0.560606	0.420956	3127	0.230636	32	26	-0.346154	-0.384615	-0.5	12.2395	8.24388	0	Inf	0
6	4	7997607	C	T	36	6	42	99	111,0,255	0.142857	10	22	32	99	255,0,210	0.6875	0.621622	0.544643	3131	0.230624	32	26	-0.346154	-0.384615	-0.5	23.9639	8.24436	0	Inf	0
6	4	7998805	C	T	28	7	35	99	103,0,255	0.2	16	21	37	99	255,0,255	0.567568	0.611111	0.367568	3134	0.230609	35	26	-0.346154	-0.384615	-0.5	10.5845	8.24502	0	Inf	0
6	4	7998920	C	T	20	8	28	99	189,0,255	0.285714	10	18	28	99	255,0,197	0.642857	0.535714	0.357143	3134	0.230607	28	26	-0.346154	-0.384615	-0.5	7.34506	8.24508	0	Inf	0
6	4	7999179	A	C	20	8	28	99	132,0,255	0.285714	8	24	32	99	255,0,141	0.75	0.466667	0.464286	3134	0.230604	28	26	-0.346154	-0.384615	-0.5	13.4183	8.24522	0	Inf	0
6	4	7999899	TTG	TTGCTG	27	5	32	99	159,0,255	0.15625	12	17	29	99	255,0,255	0.586207	0.639344	0.429957	3136	0.230594	29	26	-0.346154	-0.384615	-0.5	12.6893	8.24562	0	Inf	0
6	4	8000171	A	G	21	15	36	99	255,0,255	0.416667	12	8	20	99	207,0,255	0.4	0.589286	-0.0166667	3136	0.23059	20	26	-0.346154	-0.384615	-0.5	0.0147745	8.24577	0	Inf	0
6	4	8000904	T	A	32	9	41	99	161,0,255	0.219512	12	24	36	99	255,0,255	0.666667	0.571429	0.447154	3136	0.230581	36	26	-0.346154	-0.384615	-0.5	16.1831	8.24617	0	Inf	0
6	4	8000905	G	T	30	9	39	99	157,0,255	0.230769	13	25	38	99	255,0,255	0.657895	0.558442	0.427126	3136	0.230581	38	26	-0.346154	-0.384615	-0.5	14.7303	8.24617	0	Inf	0
6	4	8002844	TTCTCTCTCT	TTCTCTCTCTCT	22	12	34	99	255,0,255	0.352941	20	28	48	99	255,0,255	0.583333	0.512195	0.230392	3155	0.230555	34	26	-0.346154	-0.384615	-0.5	4.27591	8.24724	0	Inf	0
6	4	8003022	TG	TGGAG	27	6	33	99	158,0,255	0.181818	11	25	36	99	255,0,255	0.694444	0.550725	0.512626	3155	0.230553	33	26	-0.346154	-0.384615	-0.5	19.3339	8.24734	0	Inf	0
6	4	8003535	A	G	16	8	24	99	169,0,255	0.333333	16	24	40	99	255,0,255	0.6	0.5	0.266667	3160	0.230546	24	26	-0.346154	-0.384615	-0.5	4.32923	8.24762	0	Inf	0
6	4	8003551	C	T	18	8	26	99	186,0,255	0.307692	15	22	37	99	255,0,252	0.594595	0.52381	0.286902	3160	0.230546	26	26	-0.346154	-0.384615	-0.5	5.13651	8.24763	0	Inf	0
6	4	8003675	A	G	18	11	29	99	255,0,255	0.37931	19	19	38	99	255,0,255	0.5	0.552239	0.12069	3161	0.230544	29	26	-0.346154	-0.384615	-0.5	0.973778	8.2477	0	Inf	0
6	4	8003793	A	G	19	10	29	99	226,0,255	0.344828	17	16	33	99	255,0,255	0.484848	0.580645	0.140021	3161	0.230543	29	26	-0.346154	-0.384615	-0.5	1.2501	8.24776	0	Inf	0
6	4	8003866	C	T	12	8	20	99	194,0,255	0.4	21	11	32	99	202,0,255	0.34375	0.634615	-0.05625	3161	0.230542	20	26	-0.346154	-0.384615	-0.5	0.16724	8.2478	0	Inf	0
6	4	8004021	A	G	22	7	29	99	133,0,255	0.241379	9	13	22	99	248,0,184	0.590909	0.607843	0.34953	3161	0.23054	22	26	-0.346154	-0.384615	-0.5	6.48803	8.24789	0	Inf	0
6	4	8004333	C	A	26	6	32	99	122,0,255	0.1875	11	13	24	99	246,0,213	0.541667	0.660714	0.354167	3163	0.230535	24	26	-0.346154	-0.384615	-0.5	7.75361	8.24806	0	Inf	0
6	4	8005327	A	G	16	5	21	99	145,0,255	0.238095	11	22	33	99	255,0,205	0.666667	0.5	0.428571	3165	0.230522	21	26	-0.346154	-0.384615	-0.5	9.79724	8.24861	0	Inf	0
6	4	8005328	C	A	16	5	21	99	145,0,255	0.238095	10	22	32	99	255,0,202	0.6875	0.490566	0.449405	3165	0.230522	21	26	-0.346154	-0.384615	-0.5	10.6525	8.24861	0	Inf	0
6	4	8005532	G	T	27	7	34	99	144,0,255	0.205882	11	28	39	99	255,0,125	0.717949	0.520548	0.512066	3166	0.23052	34	26	-0.346154	-0.384615	-0.5	20.1009	8.24872	0	Inf	0
6	4	8008700	A	G	25	8	33	99	155,0,255	0.242424	11	15	26	99	255,0,242	0.576923	0.610169	0.334499	3206	0.230478	26	26	-0.346154	-0.384615	-0.5	6.92286	8.25047	0	Inf	0
6	4	8008736	T	A	26	8	34	99	142,0,255	0.235294	11	16	27	99	255,0,249	0.592593	0.606557	0.357298	3207	0.230477	27	26	-0.346154	-0.384615	-0.5	8.17302	8.25049	0	Inf	0
6	4	8008768	T	A	19	7	26	99	182,0,255	0.269231	10	21	31	99	255,0,190	0.677419	0.508772	0.408189	3208	0.230477	26	26	-0.346154	-0.384615	-0.5	9.72607	8.2505	0	Inf	0
6	4	8008908	C	T	16	7	23	99	163,0,255	0.304348	6	16	22	99	255,0,123	0.727273	0.488889	0.422925	3209	0.230475	22	26	-0.346154	-0.384615	-0.5	8.31195	8.25058	0	Inf	0
6	4	8008955	G	A	18	6	24	99	141,0,255	0.25	10	18	28	99	255,0,163	0.642857	0.538462	0.392857	3209	0.230474	24	26	-0.346154	-0.384615	-0.5	8.28886	8.25061	0	Inf	0
6	4	8009101	A	G	20	5	25	99	106,0,255	0.2	17	19	36	99	255,0,255	0.527778	0.606557	0.327778	3209	0.230472	25	26	-0.346154	-0.384615	-0.5	6.95655	8.25069	0	Inf	0
6	4	8009239	A	T	17	4	21	99	101,0,255	0.190476	7	22	29	99	255,0,108	0.758621	0.48	0.568144	3209	0.230471	21	26	-0.346154	-0.384615	-0.5	16.7298	8.25076	0	Inf	0
6	4	8009371	T	C	25	10	35	99	145,0,255	0.285714	9	26	35	99	255,0,105	0.742857	0.485714	0.457143	3209	0.230469	35	26	-0.346154	-0.384615	-0.5	15.2013	8.25084	0	Inf	0
6	4	8009403	C	T	23	13	36	99	227,0,255	0.361111	8	25	33	99	255,0,97	0.757576	0.449275	0.396465	3209	0.230468	33	26	-0.346154	-0.384615	-0.5	11.2964	8.25085	0	Inf	0
6	4	8009461	C	T	27	13	40	99	211,0,255	0.325	10	24	34	99	255,0,141	0.705882	0.5	0.380882	3209	0.230468	34	26	-0.346154	-0.384615	-0.5	10.9451	8.25089	0	Inf	0
6	4	8009475	A	G	30	12	42	99	196,0,255	0.285714	10	22	32	99	255,0,137	0.6875	0.540541	0.401786	3210	0.230467	32	26	-0.346154	-0.384615	-0.5	12.0946	8.25089	0	Inf	0
6	4	8009561	A	G	32	9	41	99	131,0,255	0.219512	18	22	40	99	255,0,255	0.55	0.617284	0.330488	3213	0.230466	40	26	-0.346154	-0.384615	-0.5	9.58438	8.25094	0	Inf	0
6	4	8009599	G	A	28	10	38	99	135,0,255	0.263158	9	17	26	99	255,0,177	0.653846	0.578125	0.390688	3213	0.230466	26	26	-0.346154	-0.384615	-0.5	9.8108	8.25096	0	Inf	0
6	4	8009958	G	A	22	7	29	99	120,0,255	0.241379	16	21	37	99	255,0,247	0.567568	0.575758	0.326188	3213	0.230461	29	26	-0.346154	-0.384615	-0.5	7.30473	8.25116	0	Inf	0
6	4	8012117	C	T	29	5	34	99	107,0,255	0.147059	7	14	21	99	255,0,103	0.666667	0.654545	0.519608	3223	0.230433	21	26	-0.346154	-0.384615	-0.5	15.776	8.25235	0	Inf	0
6	4	8012370	C	T	23	5	28	99	105,0,255	0.178571	13	15	28	99	251,0,255	0.535714	0.642857	0.357143	3223	0.230429	28	26	-0.346154	-0.384615	-0.5	8.04713	8.25249	0	Inf	0
6	4	8012384	T	A	21	6	27	99	136,0,255	0.222222	13	14	27	99	213,0,255	0.518519	0.62963	0.296296	3223	0.230429	27	26	-0.346154	-0.384615	-0.5	5.19143	8.2525	0	Inf	0
6	4	8012405	G	A	22	6	28	99	133,0,255	0.214286	10	15	25	99	224,0,255	0.6	0.603774	0.385714	3223	0.230429	25	26	-0.346154	-0.384615	-0.5	8.42685	8.25251	0	Inf	0
6	4	8013415	G	A	23	8	31	99	140,0,255	0.258065	12	17	29	99	255,0,168	0.586207	0.583333	0.328142	3224	0.230415	29	26	-0.346154	-0.384615	-0.5	6.76364	8.25306	0	Inf	0
6	4	8013435	A	C	26	9	35	99	157,0,255	0.257143	11	15	26	99	255,0,227	0.576923	0.606557	0.31978	3224	0.230415	26	26	-0.346154	-0.384615	-0.5	6.44298	8.25307	0	Inf	0
6	4	8013584	G	T	24	9	33	99	153,0,255	0.272727	15	11	26	99	230,0,255	0.423077	0.661017	0.15035	3224	0.230413	26	26	-0.346154	-0.384615	-0.5	1.46363	8.25316	0	Inf	0
6	4	8027786	C	T	13	7	20	99	212,0,233	0.35	9	14	23	99	229,0,215	0.608696	0.511628	0.258696	3248	0.230225	20	26	-0.346154	-0.384615	-0.5	2.90045	8.26098	0	Inf	0
6	4	8027795	A	T	15	7	22	99	165,0,255	0.318182	9	17	26	99	239,0,221	0.653846	0.5	0.335664	3248	0.230225	22	26	-0.346154	-0.384615	-0.5	5.47879	8.26098	0	Inf	0
6	4	8027803	A	G	15	7	22	99	165,0,255	0.318182	9	18	27	99	240,0,182	0.666667	0.489796	0.348485	3248	0.230225	22	26	-0.346154	-0.384615	-0.5	6.01463	8.26099	0	Inf	0
6	4	8027832	T	C	14	6	20	99	117,0,255	0.3	9	22	31	99	239,0,172	0.709677	0.45098	0.409677	3248	0.230225	20	26	-0.346154	-0.384615	-0.5	8.42416	8.261	0	Inf	0
6	4	8027854	T	A	19	6	25	99	103,0,255	0.24	9	22	31	99	217,0,193	0.709677	0.5	0.469677	3248	0.230225	25	26	-0.346154	-0.384615	-0.5	12.7272	8.26101	0	Inf	0
6	4	8030637	T	C	17	4	21	99	113,0,255	0.190476	7	13	20	99	251,0,153	0.65	0.585366	0.459524	3267	0.230188	20	26	-0.346154	-0.384615	-0.5	9.28887	8.26255	0	Inf	0
6	4	8031619	T	C	30	10	40	99	116,0,255	0.25	18	14	32	99	213,0,255	0.4375	0.666667	0.1875	3267	0.230175	32	26	-0.346154	-0.384615	-0.5	2.81112	8.26309	0	Inf	0
6	4	8032476	T	C	23	20	43	99	193,0,255	0.465116	10	29	39	99	255,0,104	0.74359	0.402439	0.278473	3271	0.230163	39	26	-0.346154	-0.384615	-0.5	6.72993	8.26356	0	Inf	0
6	4	8032891	GATCA	GA	25	6	31	99	139,0,255	0.193548	13	18	31	99	255,0,255	0.580645	0.612903	0.387097	3271	0.230158	31	26	-0.346154	-0.384615	-0.5	10.1341	8.26379	0	Inf	0
6	4	8034077	C	T	21	6	27	99	136,0,255	0.222222	10	19	29	99	255,0,210	0.655172	0.553571	0.43295	3269	0.230142	27	26	-0.346154	-0.384615	-0.5	11.0215	8.26444	0	Inf	0
6	4	8034089	A	G	23	6	29	99	130,0,255	0.206897	9	16	25	99	249,0,208	0.64	0.592593	0.433103	3269	0.230142	25	26	-0.346154	-0.384615	-0.5	10.7571	8.26445	0	Inf	0
6	4	8041406	C	T	13	8	21	99	177,0,255	0.380952	16	7	23	99	148,0,255	0.304348	0.659091	-0.0766046	3298	0.230045	21	26	-0.346154	-0.384615	-0.5	0.286676	8.26848	0	Inf	0
6	4	8041418	T	C	16	7	23	99	148,0,255	0.304348	12	8	20	99	167,0,223	0.4	0.651163	0.0956522	3298	0.230045	20	26	-0.346154	-0.384615	-0.5	0.430632	8.26848	0	Inf	0
6	4	8041518	ATAAGT	AT	19	5	24	99	136,0,255	0.208333	16	8	24	99	255,0,255	0.333333	0.729167	0.125	3299	0.230044	24	26	-0.346154	-0.384615	-0.5	0.956046	8.26854	0	Inf	0
6	4	8041578	T	C	17	9	26	99	185,0,255	0.346154	13	14	27	99	246,0,255	0.518519	0.566038	0.172365	3300	0.230043	26	26	-0.346154	-0.384615	-0.5	1.61174	8.26857	0	Inf	0
6	4	8041589	T	G	19	9	28	99	180,0,255	0.321429	13	19	32	99	255,0,255	0.59375	0.533333	0.272321	3300	0.230043	28	26	-0.346154	-0.384615	-0.5	4.51633	8.26858	0	Inf	0
6	4	8041667	C	T	15	5	20	99	148,0,255	0.25	11	19	30	99	255,0,255	0.633333	0.52	0.383333	3300	0.230042	20	26	-0.346154	-0.384615	-0.5	7.31183	8.26862	0	Inf	0
6	4	8043481	A	G	26	8	34	99	115,0,255	0.235294	7	17	24	99	255,0,138	0.708333	0.568966	0.473039	3301	0.230018	24	26	-0.346154	-0.384615	-0.5	13.2231	8.26962	0	Inf	0
6	4	8043497	G	T	25	8	33	99	132,0,255	0.242424	7	17	24	99	255,0,145	0.708333	0.561404	0.465909	3301	0.230018	24	26	-0.346154	-0.384615	-0.5	12.6277	8.26963	0	Inf	0
6	4	8043503	C	T	25	8	33	99	127,0,255	0.242424	7	16	23	99	246,0,148	0.695652	0.571429	0.453228	3302	0.230018	23	26	-0.346154	-0.384615	-0.5	11.6639	8.26963	0	Inf	0
6	4	8046438	C	T	21	6	27	99	114,0,255	0.222222	16	8	24	99	231,0,253	0.333333	0.72549	0.111111	3304	0.229979	24	26	-0.346154	-0.384615	-0.5	0.787869	8.27125	0	Inf	0
6	4	8046999	C	T	24	4	28	99	97,0,255	0.142857	20	24	44	99	255,0,255	0.545455	0.611111	0.402597	3306	0.229971	28	26	-0.346154	-0.384615	-0.5	12.6285	8.27156	0	Inf	0
6	4	8047002	G	A	24	4	28	99	97,0,255	0.142857	22	18	40	99	255,0,255	0.45	0.676471	0.307143	3306	0.229971	28	26	-0.346154	-0.384615	-0.5	7.59455	8.27156	0	Inf	0
6	4	8047005	C	T	23	5	28	99	104,0,255	0.178571	20	22	42	99	255,0,255	0.52381	0.614286	0.345238	3306	0.229971	28	26	-0.346154	-0.384615	-0.5	8.9455	8.27156	0	Inf	0
6	4	8047008	A	T	18	4	22	99	105,0,255	0.181818	17	19	36	99	255,0,255	0.527778	0.603448	0.34596	3306	0.229971	22	26	-0.346154	-0.384615	-0.5	7.24673	8.27156	0	Inf	0
6	4	8047107	T	A	25	7	32	99	105,0,255	0.21875	18	22	40	99	255,0,255	0.55	0.597222	0.33125	3306	0.22997	32	26	-0.346154	-0.384615	-0.5	8.40188	8.27162	0	Inf	0
6	4	8047317	C	A	22	8	30	99	153,0,255	0.266667	9	17	26	99	255,0,199	0.653846	0.553571	0.387179	3306	0.229967	26	26	-0.346154	-0.384615	-0.5	8.65176	8.27173	0	Inf	0
6	4	8047318	A	G	22	8	30	99	153,0,255	0.266667	9	16	25	99	255,0,197	0.64	0.563636	0.373333	3306	0.229967	25	26	-0.346154	-0.384615	-0.5	7.88704	8.27173	0	Inf	0
6	4	8047363	C	A	24	7	31	99	161,0,255	0.225806	9	11	20	99	216,0,164	0.55	0.647059	0.324194	3306	0.229967	20	26	-0.346154	-0.384615	-0.5	5.5799	8.27176	0	Inf	0
6	4	8047468	A	T	14	11	25	99	239,0,255	0.44	12	9	21	99	181,0,223	0.428571	0.565217	-0.0114286	3306	0.229965	21	26	-0.346154	-0.384615	-0.5	0.00606715	8.27182	0	Inf	0
6	4	8047480	C	T	17	10	27	99	223,0,255	0.37037	11	9	20	99	170,0,170	0.45	0.595745	0.0796296	3306	0.229965	20	26	-0.346154	-0.384615	-0.5	0.301953	8.27182	0	Inf	0
6	4	8047508	C	A	18	9	27	99	206,0,255	0.333333	14	9	23	99	216,0,174	0.391304	0.64	0.057971	3306	0.229965	23	26	-0.346154	-0.384615	-0.5	0.180968	8.27184	0	Inf	0
6	4	8047527	A	G	16	10	26	99	210,0,255	0.384615	13	9	22	99	231,0,197	0.409091	0.604167	0.0244755	3306	0.229964	22	26	-0.346154	-0.384615	-0.5	0.0298364	8.27185	0	Inf	0
6	4	8047995	C	T	18	13	31	99	250,0,255	0.419355	8	12	20	99	176,0,207	0.6	0.509804	0.180645	3310	0.229958	20	26	-0.346154	-0.384615	-0.5	1.5958	8.27211	0	Inf	0
6	4	8047997	G	A	18	13	31	99	244,0,255	0.419355	10	12	22	99	181,0,250	0.545455	0.528302	0.1261	3310	0.229958	22	26	-0.346154	-0.384615	-0.5	0.822152	8.27211	0	Inf	0
6	4	8048017	T	C	16	12	28	99	231,0,255	0.428571	10	11	21	99	179,0,243	0.52381	0.530612	0.0952381	3312	0.229958	21	26	-0.346154	-0.384615	-0.5	0.437237	8.27212	0	Inf	0
6	4	8048388	T	C	15	7	22	99	176,0,255	0.318182	6	18	24	99	255,0,114	0.75	0.456522	0.431818	3316	0.229953	22	26	-0.346154	-0.384615	-0.5	8.90757	8.27232	0	Inf	0
6	4	8048430	A	G	18	6	24	99	119,0,255	0.25	7	14	21	99	255,0,113	0.666667	0.555556	0.416667	3316	0.229953	21	26	-0.346154	-0.384615	-0.5	8.10086	8.27235	0	Inf	0
6	4	8048943	C	T	32	8	40	99	136,0,255	0.2	8	30	38	99	255,0,137	0.789474	0.512821	0.589474	3319	0.229946	38	26	-0.346154	-0.384615	-0.5	28.9338	8.27263	0	Inf	0
6	4	8049166	A	G	34	10	44	99	154,0,255	0.227273	13	13	26	99	255,0,255	0.5	0.671429	0.272727	3323	0.229943	26	26	-0.346154	-0.384615	-0.5	5.4346	8.27275	0	Inf	0
6	4	8049273	C	A	21	15	36	99	255,0,255	0.416667	14	25	39	99	255,0,233	0.641026	0.466667	0.224359	3323	0.229941	36	26	-0.346154	-0.384615	-0.5	3.81617	8.27281	0	Inf	0
6	4	8049427	C	G	20	10	30	99	186,0,255	0.333333	10	23	33	99	255,0,182	0.69697	0.47619	0.363636	3321	0.229939	30	26	-0.346154	-0.384615	-0.5	8.51772	8.2729	0	Inf	0
6	4	8049468	A	G	21	9	30	99	160,0,255	0.3	11	30	41	99	255,0,240	0.731707	0.450704	0.431707	3321	0.229939	30	26	-0.346154	-0.384615	-0.5	13.3964	8.27292	0	Inf	0
6	4	8049555	C	A	21	7	28	99	135,0,255	0.25	15	18	33	99	255,0,255	0.545455	0.590164	0.295455	3322	0.229938	28	26	-0.346154	-0.384615	-0.5	5.60408	8.27297	0	Inf	0
6	4	8049577	G	A	21	8	29	99	156,0,255	0.275862	13	11	24	99	201,0,241	0.458333	0.641509	0.182471	3322	0.229937	24	26	-0.346154	-0.384615	-0.5	1.90339	8.27298	0	Inf	0
6	4	8049715	A	T	16	8	24	99	179,0,255	0.333333	14	23	37	99	255,0,216	0.621622	0.491803	0.288288	3320	0.229936	24	26	-0.346154	-0.384615	-0.5	4.9133	8.27305	0	Inf	0
6	4	8049738	A	C	17	9	26	99	178,0,255	0.346154	12	24	36	99	255,0,195	0.666667	0.467742	0.320513	3320	0.229935	26	26	-0.346154	-0.384615	-0.5	6.32126	8.27307	0	Inf	0
6	4	8049778	G	C	25	8	33	99	145,0,255	0.242424	13	24	37	99	255,0,164	0.648649	0.542857	0.406224	3320	0.229935	33	26	-0.346154	-0.384615	-0.5	11.9984	8.27309	0	Inf	0
6	4	8049790	G	A	26	8	34	99	183,0,255	0.235294	10	19	29	99	255,0,156	0.655172	0.571429	0.419878	3320	0.229935	29	26	-0.346154	-0.384615	-0.5	11.5832	8.2731	0	Inf	0
6	4	8050257	A	T	26	10	36	99	158,0,255	0.277778	11	14	25	99	255,0,224	0.56	0.606557	0.282222	3318	0.229928	25	26	-0.346154	-0.384615	-0.5	4.93497	8.27335	0	Inf	0
6	4	8050940	T	C	20	6	26	99	124,0,255	0.230769	14	15	29	99	255,0,219	0.517241	0.618182	0.286472	3317	0.229919	26	26	-0.346154	-0.384615	-0.5	4.88553	8.27373	0	Inf	0
6	4	8051936	GATAGAA	GATAGAACTATAGAA	23	6	29	99	199,0,255	0.206897	11	11	22	99	255,0,255	0.5	0.666667	0.293103	3316	0.229906	22	26	-0.346154	-0.384615	-0.5	4.85666	8.27428	0	Inf	0
6	4	8052021	G	T	29	10	39	99	198,0,255	0.25641	14	21	35	99	255,0,217	0.6	0.581081	0.34359	3314	0.229905	35	26	-0.346154	-0.384615	-0.5	9.11745	8.27432	0	Inf	0
6	4	8052026	T	G	29	10	39	99	184,0,255	0.25641	15	20	35	99	255,0,196	0.571429	0.594595	0.315018	3314	0.229905	35	26	-0.346154	-0.384615	-0.5	7.71459	8.27433	0	Inf	0
6	4	8052182	C	T	29	7	36	99	107,0,255	0.194444	19	20	39	99	255,0,255	0.512821	0.64	0.318376	3311	0.229903	36	26	-0.346154	-0.384615	-0.5	8.50543	8.27441	0	Inf	0
6	4	8053837	G	A	18	8	26	99	182,0,255	0.307692	14	20	34	99	255,0,243	0.588235	0.533333	0.280543	3296	0.229881	26	26	-0.346154	-0.384615	-0.5	4.74461	8.27532	0	Inf	0
6	4	8053927	T	C	20	9	29	99	177,0,255	0.310345	12	17	29	99	255,0,240	0.586207	0.551724	0.275862	3296	0.22988	29	26	-0.346154	-0.384615	-0.5	4.5233	8.27537	0	Inf	0
6	4	8053941	GACACACACA	GACACACA	22	10	32	99	136,0,255	0.3125	13	17	30	99	255,0,255	0.566667	0.564516	0.254167	3296	0.22988	30	26	-0.346154	-0.384615	-0.5	4.11167	8.27538	0	Inf	0
6	4	8054074	T	A	22	6	28	99	100,0,255	0.214286	7	31	38	99	255,0,122	0.815789	0.439394	0.601504	3294	0.229878	28	26	-0.346154	-0.384615	-0.5	25.1203	8.27545	0	Inf	0
6	4	8054134	C	T	24	9	33	99	166,0,255	0.272727	7	25	32	99	255,0,116	0.78125	0.476923	0.508523	3293	0.229877	32	26	-0.346154	-0.384615	-0.5	17.6772	8.27549	0	Inf	0
6	4	8054161	G	A	25	8	33	99	141,0,255	0.242424	6	18	24	99	255,0,149	0.75	0.54386	0.507576	3293	0.229877	24	26	-0.346154	-0.384615	-0.5	15.0329	8.2755	0	Inf	0
6	4	8054286	G	A	22	7	29	99	133,0,255	0.241379	14	7	21	99	153,0,255	0.333333	0.72	0.091954	3293	0.229875	21	26	-0.346154	-0.384615	-0.5	0.507189	8.27557	0	Inf	0
6	4	8055213	AACGG	A	31	8	39	99	255,0,255	0.205128	17	23	40	99	255,0,255	0.575	0.607595	0.369872	3297	0.229863	39	26	-0.346154	-0.384615	-0.5	11.7024	8.27608	0	Inf	0
6	4	8055487	C	T	20	6	26	99	122,0,255	0.230769	19	13	32	99	238,0,255	0.40625	0.672414	0.175481	3300	0.229859	26	26	-0.346154	-0.384615	-0.5	2.04455	8.27623	0	Inf	0
6	4	8055491	A	T	21	8	29	99	157,0,255	0.275862	20	12	32	99	218,0,255	0.375	0.672131	0.0991379	3300	0.229859	29	26	-0.346154	-0.384615	-0.5	0.682213	8.27623	0	Inf	0
6	4	8055592	C	T	17	7	24	99	140,0,255	0.291667	8	12	20	99	255,0,202	0.6	0.568182	0.308333	3301	0.229858	20	26	-0.346154	-0.384615	-0.5	4.28116	8.27629	0	Inf	0
6	4	8055742	G	A	15	5	20	99	97,0,255	0.25	12	10	22	99	240,0,231	0.454545	0.642857	0.204545	3305	0.229856	20	26	-0.346154	-0.384615	-0.5	1.93774	8.27637	0	Inf	0
6	4	8056630	G	C	25	7	32	99	99,0,255	0.21875	15	18	33	99	255,0,255	0.545455	0.615385	0.326705	3312	0.229844	32	26	-0.346154	-0.384615	-0.5	7.52102	8.27686	0	Inf	0
6	4	8056681	A	G	28	6	34	99	102,0,255	0.176471	16	14	30	99	255,0,255	0.466667	0.6875	0.290196	3312	0.229843	30	26	-0.346154	-0.384615	-0.5	6.35571	8.27689	0	Inf	0
6	4	8056772	C	G	25	6	31	99	99,0,255	0.193548	17	20	37	99	255,0,255	0.540541	0.617647	0.346992	3312	0.229842	31	26	-0.346154	-0.384615	-0.5	8.9561	8.27694	0	Inf	0
6	4	8056840	T	C	22	6	28	99	130,0,255	0.214286	14	27	41	99	255,0,255	0.658537	0.521739	0.444251	3311	0.229841	28	26	-0.346154	-0.384615	-0.5	13.7833	8.27698	0	Inf	0
6	4	8056851	G	C	24	5	29	99	114,0,255	0.172414	15	28	43	99	255,0,255	0.651163	0.541667	0.478749	3311	0.229841	29	26	-0.346154	-0.384615	-0.5	17.0322	8.27698	0	Inf	0
6	4	8057290	C	T	27	6	33	99	135,0,255	0.181818	7	16	23	99	255,0,171	0.695652	0.607143	0.513834	3308	0.229835	23	26	-0.346154	-0.384615	-0.5	15.4807	8.27723	0	Inf	0
6	4	8057351	A	C	28	6	34	99	105,0,255	0.176471	8	14	22	99	255,0,160	0.636364	0.642857	0.459893	3308	0.229835	22	26	-0.346154	-0.384615	-0.5	12.4676	8.27726	0	Inf	0
6	4	8057963	C	T	25	6	31	99	119,0,255	0.193548	16	8	24	99	135,0,255	0.333333	0.745455	0.139785	3307	0.229826	24	26	-0.346154	-0.384615	-0.5	1.38515	8.2776	0	Inf	0
6	4	8057964	A	G	23	6	29	99	146,0,255	0.206897	16	8	24	99	140,0,255	0.333333	0.735849	0.126437	3307	0.229826	24	26	-0.346154	-0.384615	-0.5	1.07754	8.2776	0	Inf	0
6	4	8058141	G	A	22	8	30	99	140,0,255	0.266667	15	17	32	99	255,0,252	0.53125	0.596774	0.264583	3304	0.229824	30	26	-0.346154	-0.384615	-0.5	4.5817	8.27769	0	Inf	0
6	4	8058310	G	T	31	10	41	99	166,0,255	0.243902	14	14	28	99	255,0,255	0.5	0.652174	0.256098	3304	0.229822	28	26	-0.346154	-0.384615	-0.5	4.79025	8.27779	0	Inf	0
6	4	8058402	G	T	11	22	33	99	255,0,254	0.666667	19	14	33	99	233,0,255	0.424242	0.454545	-0.242424	3304	0.229821	33	26	-0.346154	-0.384615	-0.5	3.95207	8.27784	0	Inf	0
6	4	8058445	G	A	22	7	29	99	133,0,255	0.241379	6	26	32	99	255,0,113	0.8125	0.459016	0.571121	3304	0.22982	29	26	-0.346154	-0.384615	-0.5	21.2141	8.27786	0	Inf	0
6	4	8058479	G	A	23	8	31	99	140,0,255	0.258065	11	23	34	99	255,0,185	0.676471	0.523077	0.418406	3304	0.22982	31	26	-0.346154	-0.384615	-0.5	11.7611	8.27788	0	Inf	0
6	4	8058482	G	A	24	8	32	99	137,0,255	0.25	11	25	36	99	255,0,188	0.694444	0.514706	0.444444	3304	0.22982	32	26	-0.346154	-0.384615	-0.5	13.9039	8.27788	0	Inf	0
6	4	8058498	G	A	24	9	33	99	153,0,255	0.272727	13	23	36	99	255,0,230	0.638889	0.536232	0.366162	3304	0.229819	33	26	-0.346154	-0.384615	-0.5	9.52686	8.27789	0	Inf	0
6	4	8058506	A	G	25	9	34	99	151,0,255	0.264706	13	24	37	99	255,0,234	0.648649	0.535211	0.383943	3304	0.229819	34	26	-0.346154	-0.384615	-0.5	10.8032	8.27789	0	Inf	0
6	4	8058520	G	A	24	9	33	99	160,0,255	0.272727	14	19	33	99	255,0,255	0.575758	0.575758	0.30303	3304	0.229819	33	26	-0.346154	-0.384615	-0.5	6.31434	8.2779	0	Inf	0
6	4	8058535	G	A	27	7	34	99	111,0,255	0.205882	18	23	41	99	255,0,255	0.560976	0.6	0.355093	3304	0.229819	34	26	-0.346154	-0.384615	-0.5	10.1504	8.27791	0	Inf	0
6	4	8058538	A	G	26	7	33	99	108,0,255	0.212121	18	23	41	99	255,0,255	0.560976	0.594595	0.348854	3304	0.229819	33	26	-0.346154	-0.384615	-0.5	9.58857	8.27791	0	Inf	0
6	4	8058539	G	C	26	7	33	99	104,0,255	0.212121	18	23	41	99	255,0,255	0.560976	0.594595	0.348854	3304	0.229819	33	26	-0.346154	-0.384615	-0.5	9.58857	8.27791	0	Inf	0
6	4	8058581	A	T	25	6	31	99	98,0,255	0.193548	25	29	54	99	255,0,255	0.537037	0.588235	0.343489	3304	0.229818	31	26	-0.346154	-0.384615	-0.5	10.1484	8.27794	0	Inf	0
6	4	8059074	C	T	33	7	40	99	117,0,255	0.175	14	27	41	99	255,0,236	0.658537	0.580247	0.483537	3307	0.229812	40	26	-0.346154	-0.384615	-0.5	20.4521	8.27821	0	Inf	0
6	4	8059082	C	T	29	7	36	99	144,0,255	0.194444	14	25	39	99	255,0,237	0.641026	0.573333	0.446581	3307	0.229812	36	26	-0.346154	-0.384615	-0.5	15.965	8.27821	0	Inf	0
6	4	8059092	C	G	31	7	38	99	138,0,255	0.184211	14	26	40	99	255,0,227	0.65	0.576923	0.465789	3307	0.229812	38	26	-0.346154	-0.384615	-0.5	18.1751	8.27822	0	Inf	0
6	4	8059098	G	A	27	7	34	99	150,0,255	0.205882	14	27	41	99	255,0,184	0.658537	0.546667	0.452654	3308	0.229811	34	26	-0.346154	-0.384615	-0.5	16.0991	8.27822	0	Inf	0
6	4	8059125	A	G	23	8	31	99	169,0,255	0.258065	14	20	34	99	255,0,149	0.588235	0.569231	0.330171	3308	0.229811	31	26	-0.346154	-0.384615	-0.5	7.38594	8.27824	0	Inf	0
6	4	8059140	A	G	23	7	30	99	124,0,255	0.233333	13	24	37	99	255,0,134	0.648649	0.537313	0.415315	3308	0.229811	30	26	-0.346154	-0.384615	-0.5	11.9392	8.27824	0	Inf	0
6	4	8059289	C	T	14	10	24	99	165,0,255	0.416667	5	29	34	99	255,0,127	0.852941	0.327586	0.436275	3312	0.229809	24	26	-0.346154	-0.384615	-0.5	12.3686	8.27833	0	Inf	0
6	4	8059311	C	T	17	5	22	99	111,0,255	0.227273	10	21	31	99	255,0,169	0.677419	0.509434	0.450147	3312	0.229809	22	26	-0.346154	-0.384615	-0.5	10.8869	8.27834	0	Inf	0
6	4	8059347	A	C	15	9	24	99	167,0,255	0.375	5	28	33	99	255,0,110	0.848485	0.350877	0.473485	3312	0.229808	24	26	-0.346154	-0.384615	-0.5	14.0439	8.27836	0	Inf	0
6	4	8061506	C	A	18	14	32	99	170,0,255	0.4375	6	24	30	99	208,0,105	0.8	0.387097	0.3625	3312	0.22978	30	26	-0.346154	-0.384615	-0.5	8.87728	8.27955	0	Inf	0
6	4	8061671	C	G	19	14	33	99	181,0,255	0.424242	17	17	34	99	160,0,161	0.5	0.537313	0.0757576	3312	0.229777	33	26	-0.346154	-0.384615	-0.5	0.38702	8.27964	0	Inf	0
6	4	8061674	C	A	18	13	31	99	178,0,255	0.419355	16	16	32	99	160,0,160	0.5	0.539683	0.0806452	3312	0.229777	31	26	-0.346154	-0.384615	-0.5	0.412742	8.27964	0	Inf	0
6	4	8065914	A	T	16	10	26	99	157,0,255	0.384615	18	9	27	99	103,0,158	0.333333	0.641509	-0.0512821	3348	0.229721	26	26	-0.346154	-0.384615	-0.5	0.151502	8.28197	0	Inf	0
6	4	8066974	T	C	13	18	31	99	193,0,255	0.580645	9	24	33	99	255,0,186	0.727273	0.34375	0.146628	3349	0.229707	31	26	-0.346154	-0.384615	-0.5	1.52891	8.28256	0	Inf	0
6	4	8067025	A	G	14	18	32	99	221,0,255	0.5625	7	29	36	99	210,0,119	0.805556	0.308824	0.243056	3349	0.229707	32	26	-0.346154	-0.384615	-0.5	4.74166	8.28259	0	Inf	0
6	4	8068138	T	G	24	8	32	99	157,0,255	0.25	13	16	29	99	255,0,251	0.551724	0.606557	0.301724	3355	0.229692	29	26	-0.346154	-0.384615	-0.5	5.89102	8.2832	0	Inf	0
6	4	8068218	A	G	30	8	38	99	136,0,255	0.210526	11	14	25	99	255,0,213	0.56	0.650794	0.349474	3355	0.229691	25	26	-0.346154	-0.384615	-0.5	8.10607	8.28324	0	Inf	0
6	4	8068219	G	A	30	8	38	99	128,0,255	0.210526	11	14	25	99	252,0,210	0.56	0.650794	0.349474	3355	0.229691	25	26	-0.346154	-0.384615	-0.5	8.10607	8.28324	0	Inf	0
6	4	8068561	T	C	24	6	30	99	96,0,255	0.2	12	10	22	99	208,0,244	0.454545	0.692308	0.254545	3355	0.229686	22	26	-0.346154	-0.384615	-0.5	3.85259	8.28343	0	Inf	0
6	4	8068579	G	A	23	7	30	99	122,0,255	0.233333	13	9	22	99	188,0,255	0.409091	0.692308	0.175758	3355	0.229686	22	26	-0.346154	-0.384615	-0.5	1.82963	8.28344	0	Inf	0
6	4	8068597	C	T	22	8	30	99	146,0,255	0.266667	10	11	21	99	220,0,216	0.52381	0.627451	0.257143	3355	0.229686	21	26	-0.346154	-0.384615	-0.5	3.49098	8.28345	0	Inf	0
6	4	8068762	G	T	22	10	32	99	191,0,255	0.3125	14	24	38	99	255,0,255	0.631579	0.514286	0.319079	3355	0.229684	32	26	-0.346154	-0.384615	-0.5	7.21757	8.28354	0	Inf	0
6	4	8068826	C	T	24	9	33	99	166,0,255	0.272727	9	26	35	99	255,0,182	0.742857	0.485294	0.47013	3353	0.229683	33	26	-0.346154	-0.384615	-0.5	15.633	8.28358	0	Inf	0
6	4	8068901	G	A	15	5	20	99	106,0,255	0.25	13	18	31	99	255,0,230	0.580645	0.54902	0.330645	3352	0.229682	20	26	-0.346154	-0.384615	-0.5	5.55148	8.28362	0	Inf	0
6	4	8069741	A	G	24	7	31	99	126,0,255	0.225806	8	29	37	99	255,0,140	0.783784	0.470588	0.557977	3344	0.229671	31	26	-0.346154	-0.384615	-0.5	22.281	8.28408	0	Inf	0
6	4	8069983	T	G	21	7	28	99	126,0,255	0.25	12	26	38	99	255,0,163	0.684211	0.5	0.434211	3341	0.229668	28	26	-0.346154	-0.384615	-0.5	12.6069	8.28422	0	Inf	0
6	4	8070005	T	C	24	8	32	99	146,0,255	0.25	11	26	37	99	255,0,234	0.702703	0.507246	0.452703	3340	0.229667	32	26	-0.346154	-0.384615	-0.5	14.6172	8.28423	0	Inf	0
6	4	8070076	C	T	24	6	30	99	127,0,255	0.2	10	27	37	99	255,0,244	0.72973	0.507463	0.52973	3340	0.229666	30	26	-0.346154	-0.384615	-0.5	19.6616	8.28427	0	Inf	0
6	4	8070114	T	C	22	8	30	99	175,0,255	0.266667	11	23	34	99	255,0,255	0.676471	0.515625	0.409804	3340	0.229666	30	26	-0.346154	-0.384615	-0.5	11.0593	8.28429	0	Inf	0
6	4	8070553	A	C	16	9	25	99	180,0,255	0.36	9	22	31	99	255,0,177	0.709677	0.446429	0.349677	3337	0.22966	25	26	-0.346154	-0.384615	-0.5	6.96619	8.28453	0	Inf	0
6	4	8070612	T	C	20	10	30	99	191,0,255	0.333333	9	22	31	99	255,0,172	0.709677	0.47541	0.376344	3337	0.229659	30	26	-0.346154	-0.384615	-0.5	8.87421	8.28456	0	Inf	0
6	4	8070758	G	A	19	7	26	99	100,0,255	0.269231	7	20	27	99	255,0,159	0.740741	0.490566	0.47151	3337	0.229657	26	26	-0.346154	-0.384615	-0.5	12.262	8.28464	0	Inf	0
6	4	8071335	A	T	22	7	29	99	133,0,255	0.241379	9	27	36	99	255,0,182	0.75	0.476923	0.508621	3331	0.22965	29	26	-0.346154	-0.384615	-0.5	17.4279	8.28496	0	Inf	0
6	4	8072038	G	A	37	7	44	99	105,0,255	0.159091	13	26	39	99	255,0,244	0.666667	0.60241	0.507576	3328	0.22964	39	26	-0.346154	-0.384615	-0.5	23.3496	8.28535	0	Inf	0
6	4	8072152	A	T	41	9	50	99	113,0,255	0.18	10	13	23	99	188,0,194	0.565217	0.69863	0.385217	3327	0.229639	23	26	-0.346154	-0.384615	-0.5	10.7233	8.28541	0	Inf	0
6	4	8072294	T	C	27	9	36	99	169,0,255	0.25	14	6	20	99	118,0,255	0.3	0.732143	0.05	3330	0.229637	20	26	-0.346154	-0.384615	-0.5	0.162271	8.28549	0	Inf	0
6	4	8072519	A	G	20	6	26	99	101,0,255	0.230769	13	15	28	99	255,0,242	0.535714	0.611111	0.304945	3327	0.229634	26	26	-0.346154	-0.384615	-0.5	5.40696	8.28561	0	Inf	0
6	4	8072631	GAA	GAAA	22	7	29	99	139,0,255	0.241379	13	24	37	99	255,0,184	0.648649	0.530303	0.407269	3326	0.229633	29	26	-0.346154	-0.384615	-0.5	11.2256	8.28567	0	Inf	0
6	4	8074224	C	T	4	17	21	99	255,0,113	0.809524	18	8	26	99	167,0,255	0.307692	0.468085	-0.501832	3328	0.229612	21	26	-0.346154	-0.384615	-0.5	12.4173	8.28655	0	Inf	0
6	4	8074229	T	C	17	4	21	99	113,0,255	0.190476	8	14	22	99	255,0,187	0.636364	0.581395	0.445887	3328	0.229611	21	26	-0.346154	-0.384615	-0.5	9.1745	8.28655	0	Inf	0
6	4	8074672	A	G	14	7	21	99	154,0,253	0.333333	11	11	22	99	255,0,192	0.5	0.581395	0.166667	3330	0.229606	21	26	-0.346154	-0.384615	-0.5	1.23396	8.2868	0	Inf	0
6	4	8074699	T	C	11	11	22	99	222,0,202	0.5	11	15	26	99	255,0,168	0.576923	0.458333	0.0769231	3330	0.229605	22	26	-0.346154	-0.384615	-0.5	0.284115	8.28681	0	Inf	0
6	4	8074707	A	T	12	10	22	99	202,0,224	0.454545	11	13	24	99	255,0,171	0.541667	0.5	0.0871212	3330	0.229605	22	26	-0.346154	-0.384615	-0.5	0.34893	8.28682	0	Inf	0
6	4	8074715	T	C	13	10	23	99	207,0,233	0.434783	11	12	23	99	255,0,173	0.521739	0.521739	0.0869565	3330	0.229605	23	26	-0.346154	-0.384615	-0.5	0.34893	8.28682	0	Inf	0
6	4	8074718	T	C	13	10	23	99	247,0,240	0.434783	11	12	23	99	255,0,173	0.521739	0.521739	0.0869565	3331	0.229605	23	26	-0.346154	-0.384615	-0.5	0.34893	8.28682	0	Inf	0
6	4	8074734	C	T	11	13	24	99	250,0,225	0.541667	12	13	25	99	156,0,222	0.52	0.469388	-0.0216667	3332	0.229605	24	26	-0.346154	-0.384615	-0.5	0.0230824	8.28683	0	Inf	0
6	4	8074741	A	C	13	11	24	99	218,0,245	0.458333	13	14	27	99	235,0,150	0.518519	0.509804	0.0601852	3332	0.229605	24	26	-0.346154	-0.384615	-0.5	0.184297	8.28684	0	Inf	0
6	4	8074812	A	G	16	10	26	99	241,0,255	0.384615	13	10	23	99	228,0,255	0.434783	0.591837	0.0501672	3332	0.229604	23	26	-0.346154	-0.384615	-0.5	0.127112	8.28687	0	Inf	0
6	4	8075296	G	A	16	5	21	99	118,0,255	0.238095	21	15	36	99	255,0,255	0.416667	0.649123	0.178571	3338	0.229597	21	26	-0.346154	-0.384615	-0.5	1.91599	8.28714	0	Inf	0
6	4	8076222	C	CG	30	7	37	99	115,0,255	0.189189	12	22	34	99	255,0,195	0.647059	0.591549	0.45787	3334	0.229585	34	26	-0.346154	-0.384615	-0.5	15.9909	8.28765	0	Inf	0
6	4	8076394	T	C	20	6	26	99	97,0,255	0.230769	8	25	33	99	255,0,168	0.757576	0.474576	0.526807	3333	0.229583	26	26	-0.346154	-0.384615	-0.5	16.9935	8.28775	0	Inf	0
6	4	8076487	T	C	28	9	37	99	196,0,255	0.243243	7	22	29	99	255,0,133	0.758621	0.530303	0.515377	3332	0.229582	29	26	-0.346154	-0.384615	-0.5	18.1439	8.2878	0	Inf	0
6	4	8079130	A	C	17	5	22	99	113,0,255	0.227273	7	18	25	99	255,0,126	0.72	0.510638	0.492727	3337	0.229547	22	26	-0.346154	-0.384615	-0.5	11.9047	8.28925	0	Inf	0
6	4	8079139	T	C	18	5	23	99	120,0,255	0.217391	8	17	25	99	255,0,203	0.68	0.541667	0.462609	3337	0.229547	23	26	-0.346154	-0.384615	-0.5	10.78	8.28926	0	Inf	0
6	4	8080669	T	G	28	7	35	99	143,0,255	0.2	15	21	36	99	255,0,255	0.583333	0.605634	0.383333	3336	0.229526	35	26	-0.346154	-0.384615	-0.5	11.3038	8.2901	0	Inf	0
6	4	8080674	C	T	31	7	38	99	107,0,255	0.184211	15	24	39	99	255,0,255	0.615385	0.597403	0.431174	3336	0.229526	38	26	-0.346154	-0.384615	-0.5	15.5275	8.2901	0	Inf	0
6	4	8081289	T	A	21	10	31	99	157,0,255	0.322581	12	13	25	99	195,0,175	0.52	0.589286	0.197419	3336	0.229518	25	26	-0.346154	-0.384615	-0.5	2.23425	8.29044	0	Inf	0
6	4	8081291	C	T	20	10	30	99	164,0,255	0.333333	13	14	27	99	178,0,180	0.518519	0.578947	0.185185	3336	0.229518	27	26	-0.346154	-0.384615	-0.5	2.00801	8.29044	0	Inf	0
6	4	8081415	C	T	17	12	29	99	209,0,255	0.413793	18	15	33	99	232,0,255	0.454545	0.564516	0.0407524	3336	0.229516	29	26	-0.346154	-0.384615	-0.5	0.104354	8.29051	0	Inf	0
6	4	8081432	C	T	13	11	24	99	185,0,255	0.458333	23	16	39	99	249,0,255	0.410256	0.571429	-0.0480769	3336	0.229516	24	26	-0.346154	-0.384615	-0.5	0.139981	8.29052	0	Inf	0
6	4	8081518	T	C	23	8	31	99	164,0,255	0.258065	29	10	39	99	178,0,255	0.25641	0.742857	-0.00165426	3336	0.229515	31	26	-0.346154	-0.384615	-0.5	0.000247393	8.29057	0	Inf	0
6	4	8082161	G	C	7	29	36	99	255,0,109	0.805556	16	15	31	99	248,0,255	0.483871	0.343284	-0.321685	3330	0.229507	31	26	-0.346154	-0.384615	-0.5	7.77706	8.29092	0	Inf	0
6	4	8082393	A	G	35	8	43	99	128,0,255	0.186047	21	19	40	99	255,0,255	0.475	0.674699	0.288953	3330	0.229504	40	26	-0.346154	-0.384615	-0.5	8.04345	8.29105	0	Inf	0
6	4	8082634	T	C	20	6	26	99	135,0,255	0.230769	10	13	23	99	247,0,195	0.565217	0.612245	0.334448	3333	0.2295	23	26	-0.346154	-0.384615	-0.5	5.8549	8.29118	0	Inf	0
6	4	8082758	T	A	20	9	29	99	165,0,255	0.310345	8	19	27	99	255,0,176	0.703704	0.5	0.393359	3333	0.229499	27	26	-0.346154	-0.384615	-0.5	8.89321	8.29125	0	Inf	0
6	4	8082837	T	C	22	8	30	99	191,0,255	0.266667	17	24	41	99	255,0,241	0.585366	0.549296	0.318699	3333	0.229498	30	26	-0.346154	-0.384615	-0.5	7.30365	8.29129	0	Inf	0
6	4	8082838	T	A	20	8	28	99	196,0,255	0.285714	18	22	40	99	255,0,251	0.55	0.558824	0.264286	3333	0.229498	28	26	-0.346154	-0.384615	-0.5	4.77045	8.29129	0	Inf	0
6	4	8082880	A	G	19	10	29	99	183,0,255	0.344828	17	25	42	99	255,0,255	0.595238	0.507042	0.250411	3333	0.229497	29	26	-0.346154	-0.384615	-0.5	4.35884	8.29132	0	Inf	0
6	4	8082912	C	G	21	7	28	99	116,0,255	0.25	17	22	39	99	255,0,255	0.564103	0.567164	0.314103	3334	0.229497	28	26	-0.346154	-0.384615	-0.5	6.75565	8.29134	0	Inf	0
6	4	8082957	C	A	25	6	31	99	111,0,255	0.193548	13	20	33	99	255,0,255	0.606061	0.59375	0.412512	3334	0.229496	31	26	-0.346154	-0.384615	-0.5	11.7456	8.29136	0	Inf	0
6	4	8086245	G	A	25	10	35	99	181,0,255	0.285714	8	28	36	99	255,0,139	0.777778	0.464789	0.492063	3331	0.229453	35	26	-0.346154	-0.384615	-0.5	18.0568	8.29317	0	Inf	0
6	4	8086258	G	A	30	9	39	99	149,0,255	0.230769	8	30	38	99	227,0,165	0.789474	0.493506	0.558704	3331	0.229452	38	26	-0.346154	-0.384615	-0.5	25.4821	8.29318	0	Inf	0
6	4	8086260	G	A	30	9	39	99	149,0,255	0.230769	8	30	38	99	246,0,165	0.789474	0.493506	0.558704	3331	0.229452	38	26	-0.346154	-0.384615	-0.5	25.4821	8.29318	0	Inf	0
6	4	8086263	G	A	30	8	38	99	128,0,255	0.210526	7	31	38	99	242,0,140	0.815789	0.486842	0.605263	3331	0.229452	38	26	-0.346154	-0.384615	-0.5	29.8855	8.29318	0	Inf	0
6	4	8086269	T	G	25	9	34	99	163,0,255	0.264706	8	34	42	99	255,0,161	0.809524	0.434211	0.544818	3331	0.229452	34	26	-0.346154	-0.384615	-0.5	23.8394	8.29318	0	Inf	0
6	4	8086283	A	G	25	7	32	99	103,0,255	0.21875	10	32	42	99	255,0,194	0.761905	0.472973	0.543155	3331	0.229452	32	26	-0.346154	-0.384615	-0.5	22.6434	8.29319	0	Inf	0
6	4	8086309	G	A	25	7	32	99	123,0,255	0.21875	11	32	43	99	255,0,150	0.744186	0.48	0.525436	3331	0.229452	32	26	-0.346154	-0.384615	-0.5	21.3291	8.29321	0	Inf	0
6	4	8086331	C	T	27	7	34	99	133,0,255	0.205882	9	30	39	99	255,0,107	0.769231	0.493151	0.563348	3331	0.229451	34	26	-0.346154	-0.384615	-0.5	24.4753	8.29322	0	Inf	0
6	4	8086379	A	G	23	8	31	99	157,0,255	0.258065	9	35	44	99	255,0,126	0.795455	0.426667	0.53739	3329	0.229451	31	26	-0.346154	-0.384615	-0.5	22.3652	8.29324	0	Inf	0
6	4	8086424	T	C	21	8	29	99	144,0,255	0.275862	9	27	36	99	255,0,143	0.75	0.461538	0.474138	3329	0.22945	29	26	-0.346154	-0.384615	-0.5	15.0739	8.29327	0	Inf	0
6	4	8086496	A	T	16	8	24	99	169,0,255	0.333333	7	25	32	99	255,0,175	0.78125	0.410714	0.447917	3329	0.229449	24	26	-0.346154	-0.384615	-0.5	11.6639	8.29331	0	Inf	0
6	4	8086627	T	G	23	8	31	99	137,0,255	0.258065	9	23	32	99	255,0,156	0.71875	0.507937	0.460685	3328	0.229448	31	26	-0.346154	-0.384615	-0.5	13.8929	8.29338	0	Inf	0
6	4	8086642	G	A	24	8	32	99	135,0,255	0.25	12	23	35	99	255,0,158	0.657143	0.537313	0.407143	3328	0.229447	32	26	-0.346154	-0.384615	-0.5	11.5149	8.29339	0	Inf	0
6	4	8086643	A	C	24	8	32	99	135,0,255	0.25	13	23	36	99	255,0,185	0.638889	0.544118	0.388889	3328	0.229447	32	26	-0.346154	-0.384615	-0.5	10.6565	8.29339	0	Inf	0
6	4	8086655	T	C	19	8	27	99	148,0,255	0.296296	13	24	37	99	255,0,183	0.648649	0.5	0.352352	3328	0.229447	27	26	-0.346154	-0.384615	-0.5	7.93474	8.2934	0	Inf	0
6	4	8086696	A	G	23	8	31	99	145,0,255	0.258065	14	25	39	99	255,0,183	0.641026	0.528571	0.382961	3328	0.229447	31	26	-0.346154	-0.384615	-0.5	10.4881	8.29342	0	Inf	0
6	4	8086706	T	C	21	8	29	99	166,0,255	0.275862	14	25	39	99	255,0,245	0.641026	0.514706	0.365164	3328	0.229446	29	26	-0.346154	-0.384615	-0.5	9.12662	8.29342	0	Inf	0
6	4	8086712	C	T	21	9	30	99	197,0,255	0.3	14	28	42	99	255,0,239	0.666667	0.486111	0.366667	3328	0.229446	30	26	-0.346154	-0.384615	-0.5	9.63858	8.29343	0	Inf	0
6	4	8086741	C	T	25	9	34	99	185,0,255	0.264706	15	24	39	99	255,0,250	0.615385	0.547945	0.350679	3328	0.229446	34	26	-0.346154	-0.384615	-0.5	9.25882	8.29344	0	Inf	0
6	4	8086772	G	A	24	11	35	99	212,0,255	0.314286	14	25	39	99	255,0,233	0.641026	0.513514	0.32674	3328	0.229446	35	26	-0.346154	-0.384615	-0.5	8.03723	8.29346	0	Inf	0
6	4	8086780	T	C	25	10	35	99	201,0,255	0.285714	9	27	36	99	255,0,173	0.75	0.478873	0.464286	3328	0.229446	35	26	-0.346154	-0.384615	-0.5	15.9331	8.29347	0	Inf	0
6	4	8086798	A	T	26	11	37	99	183,0,255	0.297297	9	26	35	99	255,0,166	0.742857	0.486111	0.44556	3328	0.229445	35	26	-0.346154	-0.384615	-0.5	14.8211	8.29348	0	Inf	0
6	4	8086801	A	C	26	11	37	99	174,0,255	0.297297	9	25	34	99	255,0,169	0.735294	0.492958	0.437997	3328	0.229445	34	26	-0.346154	-0.384615	-0.5	14.0809	8.29348	0	Inf	0
6	4	8086816	A	T	27	10	37	99	156,0,255	0.27027	9	22	31	99	255,0,177	0.709677	0.529412	0.439407	3328	0.229445	31	26	-0.346154	-0.384615	-0.5	13.5003	8.29349	0	Inf	0
6	4	8086821	G	A	27	11	38	99	180,0,255	0.289474	9	22	31	99	255,0,167	0.709677	0.521739	0.420204	3328	0.229445	31	26	-0.346154	-0.384615	-0.5	12.4449	8.29349	0	Inf	0
6	4	8086831	G	A	21	10	31	99	183,0,255	0.322581	9	22	31	99	255,0,167	0.709677	0.483871	0.387097	3328	0.229445	31	26	-0.346154	-0.384615	-0.5	9.54886	8.29349	0	Inf	0
6	4	8086843	G	A	19	9	28	99	164,0,255	0.321429	8	19	27	99	255,0,123	0.703704	0.490909	0.382275	3328	0.229445	27	26	-0.346154	-0.384615	-0.5	8.24783	8.2935	0	Inf	0
6	4	8086867	T	C	19	7	26	99	132,0,255	0.269231	8	13	21	99	255,0,160	0.619048	0.574468	0.349817	3328	0.229444	21	26	-0.346154	-0.384615	-0.5	5.9096	8.29351	0	Inf	0
6	4	8086880	T	C	24	8	32	99	148,0,255	0.25	8	22	30	99	255,0,211	0.733333	0.516129	0.483333	3328	0.229444	30	26	-0.346154	-0.384615	-0.5	15.1014	8.29352	0	Inf	0
6	4	8086939	A	G	26	5	31	99	97,0,255	0.16129	9	26	35	99	255,0,212	0.742857	0.530303	0.581567	3328	0.229443	31	26	-0.346154	-0.384615	-0.5	23.9577	8.29355	0	Inf	0
6	4	8086951	A	C	25	5	30	99	100,0,255	0.166667	5	26	31	99	255,0,117	0.83871	0.491803	0.672043	3328	0.229443	30	26	-0.346154	-0.384615	-0.5	30.1221	8.29356	0	Inf	0
6	4	8086969	A	G	26	6	32	99	113,0,255	0.1875	17	24	41	99	255,0,255	0.585366	0.589041	0.397866	3328	0.229443	32	26	-0.346154	-0.384615	-0.5	12.35	8.29357	0	Inf	0
6	4	8086971	A	G	24	6	30	99	127,0,255	0.2	17	25	42	99	255,0,255	0.595238	0.569444	0.395238	3328	0.229443	30	26	-0.346154	-0.384615	-0.5	11.7045	8.29357	0	Inf	0
6	4	8086979	G	A	25	6	31	99	124,0,255	0.193548	16	25	41	99	255,0,255	0.609756	0.569444	0.416208	3328	0.229443	31	26	-0.346154	-0.384615	-0.5	13.1112	8.29357	0	Inf	0
6	4	8087129	T	C	21	5	26	99	96,0,255	0.192308	17	15	32	99	255,0,255	0.46875	0.655172	0.276442	3328	0.229441	26	26	-0.346154	-0.384615	-0.5	5.03251	8.29366	0	Inf	0
6	4	8087140	T	A	22	5	27	99	103,0,255	0.185185	19	15	34	99	255,0,255	0.441176	0.672131	0.255991	3328	0.229441	27	26	-0.346154	-0.384615	-0.5	4.64714	8.29366	0	Inf	0
6	4	8087153	A	G	5	19	24	99	255,0,112	0.791667	14	18	32	99	255,0,255	0.5625	0.339286	-0.229167	3328	0.229441	24	26	-0.346154	-0.384615	-0.5	3.31915	8.29367	0	Inf	0
6	4	8087687	C	T	22	6	28	99	108,0,255	0.214286	17	10	27	99	197,0,255	0.37037	0.709091	0.156085	3326	0.229434	27	26	-0.346154	-0.384615	-0.5	1.6353	8.29396	0	Inf	0
6	4	8087707	G	A	21	6	27	99	111,0,255	0.222222	17	12	29	99	205,0,255	0.413793	0.678571	0.191571	3326	0.229433	27	26	-0.346154	-0.384615	-0.5	2.38918	8.29398	0	Inf	0
6	4	8087718	A	G	6	24	30	99	255,0,102	0.8	12	17	29	99	255,0,202	0.586207	0.305085	-0.213793	3326	0.229433	29	26	-0.346154	-0.384615	-0.5	3.22284	8.29398	0	Inf	0
6	4	8087941	C	T	23	7	30	99	129,0,255	0.233333	7	13	20	99	255,0,161	0.65	0.6	0.416667	3324	0.22943	20	26	-0.346154	-0.384615	-0.5	8.80693	8.2941	0	Inf	0
6	4	8087943	A	G	24	7	31	99	117,0,255	0.225806	7	13	20	99	255,0,171	0.65	0.607843	0.424194	3324	0.22943	20	26	-0.346154	-0.384615	-0.5	9.29397	8.29411	0	Inf	0
6	4	8090730	C	T	23	7	30	99	129,0,255	0.233333	10	13	23	99	236,0,210	0.565217	0.622642	0.331884	3313	0.229393	23	26	-0.346154	-0.384615	-0.5	6.16344	8.29564	0	Inf	0
6	4	8091028	T	C	31	5	36	99	101,0,255	0.138889	7	16	23	99	255,0,150	0.695652	0.644068	0.556763	3314	0.229389	23	26	-0.346154	-0.384615	-0.5	19.544	8.2958	0	Inf	0
6	4	8091422	C	T	15	8	23	99	162,0,255	0.347826	18	20	38	99	255,0,255	0.526316	0.540984	0.17849	3322	0.229384	23	26	-0.346154	-0.384615	-0.5	1.85962	8.29602	0	Inf	0
6	4	8091432	G	A	16	6	22	99	123,0,255	0.272727	12	18	30	99	255,0,255	0.6	0.538462	0.327273	3322	0.229384	22	26	-0.346154	-0.384615	-0.5	5.6167	8.29603	0	Inf	0
6	4	8091467	T	C	14	10	24	99	246,0,255	0.416667	13	17	30	99	255,0,255	0.566667	0.5	0.15	3322	0.229384	24	26	-0.346154	-0.384615	-0.5	1.20471	8.29605	0	Inf	0
6	4	8091486	A	G	14	10	24	99	239,0,255	0.416667	14	20	34	99	255,0,248	0.588235	0.482759	0.171569	3322	0.229383	24	26	-0.346154	-0.384615	-0.5	1.6652	8.29606	0	Inf	0
6	4	8091487	G	A	14	10	24	99	246,0,255	0.416667	14	20	34	99	255,0,243	0.588235	0.482759	0.171569	3322	0.229383	24	26	-0.346154	-0.384615	-0.5	1.6652	8.29606	0	Inf	0
6	4	8091511	T	C	17	10	27	99	239,0,255	0.37037	12	21	33	99	255,0,211	0.636364	0.483333	0.265993	3322	0.229383	27	26	-0.346154	-0.384615	-0.5	4.25495	8.29607	0	Inf	0
6	4	8091520	T	G	19	10	29	99	234,0,255	0.344828	15	19	34	99	255,0,234	0.558824	0.539683	0.213996	3322	0.229383	29	26	-0.346154	-0.384615	-0.5	2.9142	8.29608	0	Inf	0
6	4	8091557	T	A	20	8	28	99	159,0,255	0.285714	16	16	32	99	255,0,255	0.5	0.6	0.214286	3321	0.229382	28	26	-0.346154	-0.384615	-0.5	2.89688	8.2961	0	Inf	0
6	4	8091589	G	A	25	9	34	99	157,0,255	0.264706	11	18	29	99	255,0,192	0.62069	0.571429	0.355984	3321	0.229382	29	26	-0.346154	-0.384615	-0.5	8.25166	8.29611	0	Inf	0
6	4	8091596	G	A	28	9	37	99	149,0,255	0.243243	12	17	29	99	255,0,222	0.586207	0.606061	0.342964	3321	0.229382	29	26	-0.346154	-0.384615	-0.5	8.11247	8.29612	0	Inf	0
6	4	8091649	G	A	29	8	37	99	109,0,255	0.216216	9	22	31	99	255,0,199	0.709677	0.558824	0.493461	3321	0.229381	31	26	-0.346154	-0.384615	-0.5	17.3397	8.29615	0	Inf	0
6	4	8091906	C	G	20	11	31	99	229,0,255	0.354839	7	19	26	99	255,0,162	0.730769	0.473684	0.375931	3325	0.229378	26	26	-0.346154	-0.384615	-0.5	8.24699	8.29629	0	Inf	0
6	4	8092034	C	G	20	9	29	99	177,0,255	0.310345	5	15	20	99	255,0,97	0.75	0.510204	0.439655	3328	0.229376	20	26	-0.346154	-0.384615	-0.5	9.49078	8.29636	0	Inf	0
6	4	8092580	G	A	29	7	36	99	112,0,255	0.194444	9	11	20	99	255,0,175	0.55	0.678571	0.355556	3331	0.229369	20	26	-0.346154	-0.384615	-0.5	7.33644	8.29666	0	Inf	0
6	4	8092748	A	G	26	8	34	99	142,0,255	0.235294	16	26	42	99	255,0,255	0.619048	0.552632	0.383754	3331	0.229367	34	26	-0.346154	-0.384615	-0.5	11.5939	8.29675	0	Inf	0
6	4	8092759	C	T	27	8	35	99	140,0,255	0.228571	12	28	40	99	255,0,255	0.7	0.52	0.471429	3330	0.229366	35	26	-0.346154	-0.384615	-0.5	17.3548	8.29676	0	Inf	0
6	4	8092813	G	A	20	7	27	99	153,0,255	0.259259	17	28	45	99	255,0,239	0.622222	0.513889	0.362963	3329	0.229366	27	26	-0.346154	-0.384615	-0.5	9.18756	8.29679	0	Inf	0
6	4	8093318	A	G	28	10	38	99	161,0,255	0.263158	10	12	22	99	220,0,255	0.545455	0.633333	0.282297	3328	0.229359	22	26	-0.346154	-0.384615	-0.5	4.74113	8.29707	0	Inf	0
6	4	8094661	T	G	19	6	25	99	110,0,255	0.24	8	12	20	99	228,0,188	0.6	0.6	0.36	3309	0.229341	20	26	-0.346154	-0.384615	-0.5	6.09659	8.29781	0	Inf	0
6	4	8094713	G	A	16	7	23	99	141,0,255	0.304348	13	20	33	99	229,0,255	0.606061	0.517857	0.301713	3309	0.229341	23	26	-0.346154	-0.384615	-0.5	5.04236	8.29783	0	Inf	0
6	4	8094784	T	C	16	9	25	99	236,0,255	0.36	13	29	42	99	255,0,250	0.690476	0.432836	0.330476	3308	0.22934	25	26	-0.346154	-0.384615	-0.5	7.02579	8.29787	0	Inf	0
6	4	8094823	T	C	17	9	26	99	225,0,255	0.346154	14	31	45	99	255,0,255	0.688889	0.43662	0.342735	3307	0.229339	26	26	-0.346154	-0.384615	-0.5	7.94244	8.29789	0	Inf	0
6	4	8096920	T	C	28	9	37	99	141,0,255	0.243243	7	27	34	99	255,0,100	0.794118	0.492958	0.550874	3292	0.229311	34	26	-0.346154	-0.384615	-0.5	22.7838	8.29905	0	Inf	0
6	4	8098534	T	C	31	7	38	99	123,0,255	0.184211	14	22	36	99	255,0,255	0.611111	0.608108	0.426901	3295	0.22929	36	26	-0.346154	-0.384615	-0.5	14.6784	8.29994	0	Inf	0
6	4	8098687	C	T	32	8	40	99	164,0,255	0.2	9	14	23	99	255,0,208	0.608696	0.650794	0.408696	3295	0.229288	23	26	-0.346154	-0.384615	-0.5	10.6949	8.30002	0	Inf	0
6	4	8098739	C	T	23	7	30	99	111,0,255	0.233333	7	13	20	99	255,0,151	0.65	0.6	0.416667	3295	0.229287	20	26	-0.346154	-0.384615	-0.5	8.80693	8.30005	0	Inf	0
6	4	8099103	A	G	20	6	26	99	139,0,255	0.230769	4	16	20	99	255,0,133	0.8	0.521739	0.569231	3296	0.229283	20	26	-0.346154	-0.384615	-0.5	15.5758	8.30025	0	Inf	0
6	4	8101011	C	T	13	10	23	99	218,0,255	0.434783	10	23	33	99	255,0,203	0.69697	0.410714	0.262187	3289	0.229257	23	26	-0.346154	-0.384615	-0.5	3.85974	8.3013	0	Inf	0
6	4	8101111	G	A	18	9	27	99	173,0,255	0.333333	23	28	51	99	255,0,255	0.54902	0.525641	0.215686	3289	0.229256	27	26	-0.346154	-0.384615	-0.5	3.34395	8.30136	0	Inf	0
6	4	8101155	G	A	21	6	27	99	114,0,255	0.222222	19	25	44	99	255,0,255	0.568182	0.56338	0.34596	3289	0.229255	27	26	-0.346154	-0.384615	-0.5	8.50263	8.30138	0	Inf	0
6	4	8101531	G	C	23	14	37	99	232,0,255	0.378378	14	24	38	99	255,0,252	0.631579	0.493333	0.253201	3287	0.229251	37	26	-0.346154	-0.384615	-0.5	4.8608	8.30159	0	Inf	0
6	4	8101650	C	T	29	6	35	99	110,0,255	0.171429	15	13	28	99	255,0,255	0.464286	0.698413	0.292857	3287	0.229249	28	26	-0.346154	-0.384615	-0.5	6.39425	8.30165	0	Inf	0
6	4	8101651	T	C	30	6	36	99	100,0,255	0.166667	15	13	28	99	255,0,255	0.464286	0.703125	0.297619	3287	0.229249	28	26	-0.346154	-0.384615	-0.5	6.73506	8.30165	0	Inf	0
6	4	8101877	C	T	22	6	28	99	138,0,255	0.214286	8	27	35	99	255,0,181	0.771429	0.47619	0.557143	3287	0.229246	28	26	-0.346154	-0.384615	-0.5	20.4691	8.30178	0	Inf	0
6	4	8101886	G	A	22	7	29	99	138,0,255	0.241379	9	28	37	99	255,0,196	0.756757	0.469697	0.515377	3287	0.229246	29	26	-0.346154	-0.384615	-0.5	18.1439	8.30178	0	Inf	0
6	4	8102164	G	T	27	8	35	99	129,0,255	0.228571	13	12	25	99	242,0,255	0.48	0.666667	0.251429	3286	0.229242	25	26	-0.346154	-0.384615	-0.5	4.13624	8.30194	0	Inf	0
6	4	8102293	C	T	26	8	34	99	137,0,255	0.235294	17	10	27	99	248,0,255	0.37037	0.704918	0.135076	3286	0.22924	27	26	-0.346154	-0.384615	-0.5	1.31535	8.30201	0	Inf	0
6	4	8102303	T	C	29	6	35	99	99,0,255	0.171429	16	10	26	99	255,0,255	0.384615	0.737705	0.213187	3286	0.22924	26	26	-0.346154	-0.384615	-0.5	3.48758	8.30201	0	Inf	0
6	4	8102528	T	C	9	14	23	99	255,0,191	0.608696	11	9	20	99	179,0,199	0.45	0.465116	-0.158696	3286	0.229237	20	26	-0.346154	-0.384615	-0.5	1.08655	8.30214	0	Inf	0
6	4	8102663	A	G	21	6	27	99	155,0,255	0.222222	18	14	32	99	255,0,255	0.4375	0.661017	0.215278	3286	0.229236	27	26	-0.346154	-0.384615	-0.5	3.09808	8.30221	0	Inf	0
6	4	8103219	A	G	31	7	38	99	106,0,255	0.184211	11	21	32	99	255,0,227	0.65625	0.6	0.472039	3286	0.229228	32	26	-0.346154	-0.384615	-0.5	16.7316	8.30252	0	Inf	0
6	4	8103514	C	A	32	11	43	99	188,0,255	0.255814	16	25	41	99	255,0,255	0.609756	0.571429	0.353942	3286	0.229224	41	26	-0.346154	-0.384615	-0.5	10.9799	8.30268	0	Inf	0
6	4	8103762	A	G	41	8	49	99	98,0,255	0.163265	7	15	22	99	255,0,192	0.681818	0.676056	0.518553	3291	0.229221	22	26	-0.346154	-0.384615	-0.5	18.2965	8.30282	0	Inf	0
6	4	8103994	T	C	21	7	28	99	127,0,255	0.25	7	14	21	99	226,0,205	0.666667	0.571429	0.416667	3291	0.229218	21	26	-0.346154	-0.384615	-0.5	8.70063	8.30295	0	Inf	0
6	4	8104335	A	G	24	8	32	99	186,0,255	0.25	13	25	38	99	255,0,255	0.657895	0.528571	0.407895	3299	0.229213	32	26	-0.346154	-0.384615	-0.5	11.9984	8.30313	0	Inf	0
6	4	8104362	T	C	27	5	32	99	113,0,255	0.15625	11	22	33	99	255,0,239	0.666667	0.584615	0.510417	3299	0.229213	32	26	-0.346154	-0.384615	-0.5	18.4911	8.30315	0	Inf	0
6	4	8104854	C	T	7	32	39	99	255,0,139	0.820513	12	21	33	99	255,0,209	0.636364	0.263889	-0.184149	3299	0.229207	33	26	-0.346154	-0.384615	-0.5	3.13053	8.30342	0	Inf	0
6	4	8104938	T	C	24	5	29	99	103,0,255	0.172414	20	25	45	99	255,0,255	0.555556	0.594595	0.383142	3299	0.229205	29	26	-0.346154	-0.384615	-0.5	11.4324	8.30346	0	Inf	0
6	4	8104981	T	C	25	6	31	99	114,0,255	0.193548	15	28	43	99	255,0,229	0.651163	0.540541	0.457614	3299	0.229205	31	26	-0.346154	-0.384615	-0.5	16.0182	8.30349	0	Inf	0
6	4	8105058	G	A	20	7	27	99	137,0,255	0.259259	23	35	58	99	255,0,255	0.603448	0.505882	0.344189	3299	0.229204	27	26	-0.346154	-0.384615	-0.5	9.01581	8.30353	0	Inf	0
6	4	8105648	G	C	21	7	28	99	135,0,255	0.25	21	27	48	99	255,0,255	0.5625	0.552632	0.3125	3299	0.229196	28	26	-0.346154	-0.384615	-0.5	7.23377	8.30386	0	Inf	0
6	4	8105649	T	G	21	7	28	99	135,0,255	0.25	21	28	49	99	255,0,255	0.571429	0.545455	0.321429	3299	0.229196	28	26	-0.346154	-0.384615	-0.5	7.69166	8.30386	0	Inf	0
6	4	8105691	T	C	24	7	31	99	127,0,255	0.225806	16	26	42	99	255,0,255	0.619048	0.547945	0.393241	3299	0.229196	31	26	-0.346154	-0.384615	-0.5	11.589	8.30388	0	Inf	0
6	4	8105748	T	C	23	9	32	99	184,0,255	0.28125	13	21	34	99	255,0,221	0.617647	0.545455	0.336397	3299	0.229195	32	26	-0.346154	-0.384615	-0.5	7.69101	8.30391	0	Inf	0
6	4	8105907	ACCCC	ACCCCC	20	12	32	99	125,0,167	0.375	29	12	41	99	100,0,171	0.292683	0.671233	-0.0823171	3298	0.229193	32	26	-0.346154	-0.384615	-0.5	0.550066	8.304	0	Inf	0
6	4	8106006	T	C	21	8	29	99	130,0,255	0.275862	16	23	39	99	255,0,255	0.589744	0.544118	0.313882	3297	0.229191	29	26	-0.346154	-0.384615	-0.5	6.77353	8.30405	0	Inf	0
6	4	8106009	T	G	21	8	29	99	125,0,255	0.275862	16	23	39	99	255,0,255	0.589744	0.544118	0.313882	3297	0.229191	29	26	-0.346154	-0.384615	-0.5	6.77353	8.30405	0	Inf	0
6	4	8106013	T	C	20	9	29	99	144,0,255	0.310345	17	23	40	99	255,0,255	0.575	0.536232	0.264655	3297	0.229191	29	26	-0.346154	-0.384615	-0.5	4.81948	8.30406	0	Inf	0
6	4	8106039	C	A	17	10	27	99	193,0,255	0.37037	11	19	30	99	255,0,211	0.633333	0.491228	0.262963	3297	0.229191	27	26	-0.346154	-0.384615	-0.5	3.97753	8.30407	0	Inf	0
6	4	8106050	G	A	15	9	24	99	183,0,225	0.375	12	21	33	99	255,0,218	0.636364	0.473684	0.261364	3297	0.229191	24	26	-0.346154	-0.384615	-0.5	3.84398	8.30408	0	Inf	0
6	4	8106083	T	C	16	6	22	99	146,0,255	0.272727	8	19	27	99	255,0,210	0.703704	0.489796	0.430976	3295	0.22919	22	26	-0.346154	-0.384615	-0.5	9.31065	8.3041	0	Inf	0
6	4	8106111	C	T	17	7	24	99	125,0,255	0.291667	9	16	25	99	255,0,234	0.64	0.530612	0.348333	3295	0.22919	24	26	-0.346154	-0.384615	-0.5	6.09914	8.30411	0	Inf	0
6	4	8106168	A	G	14	7	21	99	169,0,255	0.333333	8	20	28	99	255,0,119	0.714286	0.44898	0.380952	3295	0.229189	21	26	-0.346154	-0.384615	-0.5	7.18064	8.30414	0	Inf	0
6	4	8106356	AAACAACA	AAACAACAACA	13	12	25	99	255,0,255	0.48	7	16	23	99	255,0,236	0.695652	0.416667	0.215652	3296	0.229187	23	26	-0.346154	-0.384615	-0.5	2.31805	8.30425	0	Inf	0
6	4	8106686	T	C	23	7	30	99	151,0,255	0.233333	6	23	29	99	255,0,97	0.793103	0.491525	0.55977	3301	0.229182	29	26	-0.346154	-0.384615	-0.5	19.6087	8.30443	0	Inf	0
6	4	8106906	C	A	24	7	31	99	127,0,255	0.225806	8	22	30	99	255,0,153	0.733333	0.52459	0.507527	3302	0.229179	30	26	-0.346154	-0.384615	-0.5	16.5036	8.30455	0	Inf	0
6	4	8107093	A	G	22	7	29	99	125,0,255	0.241379	8	21	29	99	255,0,146	0.724138	0.517241	0.482759	3304	0.229177	29	26	-0.346154	-0.384615	-0.5	14.1194	8.30465	0	Inf	0
6	4	8107235	T	C	21	5	26	99	111,0,255	0.192308	10	10	20	99	218,0,211	0.5	0.673913	0.307692	3304	0.229175	20	26	-0.346154	-0.384615	-0.5	4.90371	8.30473	0	Inf	0
6	4	8107744	G	A	30	8	38	99	121,0,255	0.210526	6	22	28	99	255,0,111	0.785714	0.545455	0.575188	3302	0.229168	28	26	-0.346154	-0.384615	-0.5	22.7391	8.30501	0	Inf	0
6	4	8107752	G	A	26	8	34	99	122,0,255	0.235294	6	22	28	99	255,0,111	0.785714	0.516129	0.55042	3302	0.229168	28	26	-0.346154	-0.384615	-0.5	19.6888	8.30501	0	Inf	0
6	4	8108480	T	G	30	7	37	99	125,0,255	0.189189	11	14	25	99	255,0,255	0.56	0.66129	0.370811	3298	0.229159	25	26	-0.346154	-0.384615	-0.5	9.19198	8.30542	0	Inf	0
6	4	8108594	C	A	35	14	49	99	202,0,255	0.285714	17	21	38	99	255,0,225	0.552632	0.597701	0.266917	3297	0.229157	38	26	-0.346154	-0.384615	-0.5	6.37653	8.30548	0	Inf	0
6	4	8108902	T	C	24	7	31	99	148,0,255	0.225806	23	14	37	99	255,0,255	0.378378	0.691176	0.152572	3296	0.229153	31	26	-0.346154	-0.384615	-0.5	1.86976	8.30565	0	Inf	0
6	4	8109373	A	G	30	6	36	99	116,0,255	0.166667	17	26	43	99	255,0,255	0.604651	0.594937	0.437984	3293	0.229147	36	26	-0.346154	-0.384615	-0.5	16.4984	8.30591	0	Inf	0
6	4	8109661	A	G	26	11	37	99	153,0,255	0.297297	17	15	32	99	203,0,236	0.46875	0.623188	0.171453	3288	0.229143	32	26	-0.346154	-0.384615	-0.5	2.15292	8.30607	0	Inf	0
6	4	8109676	GTCAATAAGTTGTT	GT	24	12	36	99	255,0,255	0.333333	11	16	27	99	255,0,255	0.592593	0.555556	0.259259	3288	0.229143	27	26	-0.346154	-0.384615	-0.5	4.22948	8.30607	0	Inf	0
6	4	8109755	A	G	33	13	46	99	184,0,255	0.282609	6	16	22	99	255,0,128	0.727273	0.573529	0.444664	3288	0.229142	22	26	-0.346154	-0.384615	-0.5	12.2333	8.30612	0	Inf	0
6	4	8109849	G	C	29	11	40	99	201,0,255	0.275	13	18	31	99	255,0,202	0.580645	0.591549	0.305645	3288	0.229141	31	26	-0.346154	-0.384615	-0.5	6.81449	8.30617	0	Inf	0
6	4	8109926	A	G	22	12	34	99	233,0,255	0.352941	16	15	31	99	255,0,255	0.483871	0.584615	0.13093	3288	0.22914	31	26	-0.346154	-0.384615	-0.5	1.14686	8.30621	0	Inf	0
6	4	8110025	A	G	30	9	39	99	168,0,255	0.230769	13	14	27	99	255,0,237	0.518519	0.651515	0.287749	3288	0.229138	27	26	-0.346154	-0.384615	-0.5	5.80966	8.30627	0	Inf	0
6	4	8110159	C	A	6	29	35	99	255,0,129	0.828571	19	19	38	99	255,0,255	0.5	0.342466	-0.328571	3289	0.229136	35	26	-0.346154	-0.384615	-0.5	9.07871	8.30634	0	Inf	0
6	4	8110198	A	G	29	8	37	99	162,0,255	0.216216	13	19	32	99	255,0,255	0.59375	0.608696	0.377534	3290	0.229136	32	26	-0.346154	-0.384615	-0.5	10.5038	8.30636	0	Inf	0
6	4	8110269	A	T	29	7	36	99	134,0,255	0.194444	11	14	25	99	238,0,222	0.56	0.655738	0.365556	3294	0.229135	25	26	-0.346154	-0.384615	-0.5	8.78236	8.3064	0	Inf	0
6	4	8110861	G	A	15	6	21	99	148,0,255	0.285714	16	14	30	99	255,0,255	0.466667	0.607843	0.180952	3297	0.229127	21	26	-0.346154	-0.384615	-0.5	1.727	8.30673	0	Inf	0
6	4	8111022	C	T	18	5	23	99	98,0,255	0.217391	12	10	22	99	255,0,255	0.454545	0.666667	0.237154	3297	0.229125	22	26	-0.346154	-0.384615	-0.5	2.8849	8.30682	0	Inf	0
6	4	8111682	C	T	21	6	27	99	99,0,255	0.222222	16	16	32	99	219,0,236	0.5	0.627119	0.277778	3283	0.229116	27	26	-0.346154	-0.384615	-0.5	4.97007	8.30718	0	Inf	0
6	4	8111720	T	C	6	23	29	99	255,0,130	0.793103	18	16	34	99	207,0,255	0.470588	0.380952	-0.322515	3282	0.229116	29	26	-0.346154	-0.384615	-0.5	7.14498	8.3072	0	Inf	0
6	4	8111728	C	T	6	22	28	99	255,0,133	0.785714	16	14	30	99	201,0,255	0.466667	0.37931	-0.319048	3282	0.229116	28	26	-0.346154	-0.384615	-0.5	6.44029	8.3072	0	Inf	0
6	4	8111744	T	C	6	24	30	99	255,0,102	0.8	19	18	37	99	255,0,255	0.486486	0.373134	-0.313514	3282	0.229115	30	26	-0.346154	-0.384615	-0.5	7.23077	8.30721	0	Inf	0
6	4	8111781	T	C	7	19	26	99	255,0,135	0.730769	17	15	32	99	255,0,232	0.46875	0.413793	-0.262019	3281	0.229115	26	26	-0.346154	-0.384615	-0.5	4.14635	8.30723	0	Inf	0
6	4	8111815	G	A	20	7	27	99	119,0,255	0.259259	23	24	47	99	255,0,255	0.510638	0.581081	0.251379	3279	0.229115	27	26	-0.346154	-0.384615	-0.5	4.5935	8.30725	0	Inf	0
6	4	8111829	C	A	7	19	26	99	255,0,122	0.730769	22	23	45	99	255,0,255	0.511111	0.408451	-0.219658	3279	0.229114	26	26	-0.346154	-0.384615	-0.5	3.38252	8.30726	0	Inf	0
6	4	8111911	A	G	7	24	31	99	255,0,122	0.774194	28	18	46	99	255,0,255	0.391304	0.454545	-0.382889	3279	0.229113	31	26	-0.346154	-0.384615	-0.5	11.4114	8.3073	0	Inf	0
6	4	8123087	T	G	7	18	25	99	254,0,117	0.72	14	6	20	99	100,0,244	0.3	0.466667	-0.42	3232	0.228966	20	26	-0.346154	-0.384615	-0.5	8.10086	8.31346	0	Inf	0
6	4	8123093	G	A	7	16	23	99	255,0,122	0.695652	14	8	22	99	123,0,239	0.363636	0.466667	-0.332016	3232	0.228965	22	26	-0.346154	-0.384615	-0.5	5.07475	8.31346	0	Inf	0
6	4	8123103	A	G	21	6	27	99	109,0,255	0.222222	8	13	21	99	250,0,122	0.619048	0.604167	0.396825	3232	0.228965	21	26	-0.346154	-0.384615	-0.5	7.92913	8.31347	0	Inf	0
6	4	8123116	A	G	6	20	26	99	255,0,112	0.769231	13	8	21	99	122,0,233	0.380952	0.404255	-0.388278	3232	0.228965	21	26	-0.346154	-0.384615	-0.5	7.42093	8.31348	0	Inf	0
6	4	8123182	G	A	26	7	33	99	103,0,255	0.212121	9	16	25	99	255,0,255	0.64	0.603448	0.427879	3233	0.228964	25	26	-0.346154	-0.384615	-0.5	11.1276	8.31351	0	Inf	0
6	4	8123223	C	T	8	22	30	99	255,0,137	0.733333	16	9	25	99	235,0,255	0.36	0.436364	-0.373333	3233	0.228964	25	26	-0.346154	-0.384615	-0.5	7.88704	8.31353	0	Inf	0
6	4	8123255	T	A	21	8	29	99	140,0,255	0.275862	14	9	23	99	193,0,255	0.391304	0.673077	0.115442	3233	0.228963	23	26	-0.346154	-0.384615	-0.5	0.774491	8.31355	0	Inf	0
6	4	8123304	T	C	25	5	30	99	100,0,255	0.166667	10	14	24	99	255,0,214	0.583333	0.648148	0.416667	3233	0.228963	24	26	-0.346154	-0.384615	-0.5	10.4123	8.31358	0	Inf	0
6	4	8123787	G	A	25	7	32	99	108,0,255	0.21875	16	15	31	99	198,0,255	0.483871	0.650794	0.265121	3232	0.228956	31	26	-0.346154	-0.384615	-0.5	4.95277	8.31384	0	Inf	0
6	4	8123794	G	T	24	7	31	99	107,0,255	0.225806	17	16	33	99	228,0,255	0.484848	0.640625	0.259042	3232	0.228956	31	26	-0.346154	-0.384615	-0.5	4.7561	8.31385	0	Inf	0
6	4	8123866	C	T	24	8	32	99	152,0,255	0.25	12	18	30	99	255,0,244	0.6	0.580645	0.35	3232	0.228955	30	26	-0.346154	-0.384615	-0.5	7.96013	8.31389	0	Inf	0
6	4	8123902	C	T	9	24	33	99	255,0,170	0.727273	27	12	39	99	222,0,255	0.307692	0.5	-0.41958	3232	0.228955	33	26	-0.346154	-0.384615	-0.5	12.9955	8.31391	0	Inf	0
6	4	8123919	G	A	11	26	37	99	255,0,171	0.702703	25	13	38	99	255,0,255	0.342105	0.48	-0.360597	3232	0.228955	37	26	-0.346154	-0.384615	-0.5	9.99476	8.31392	0	Inf	0
6	4	8124006	T	C	16	9	25	99	170,0,243	0.36	9	24	33	99	255,0,159	0.727273	0.431034	0.367273	3232	0.228953	25	26	-0.346154	-0.384615	-0.5	7.95432	8.31397	0	Inf	0
6	4	8124032	G	A	10	16	26	99	253,0,203	0.615385	27	8	35	99	138,0,255	0.228571	0.606557	-0.386813	3232	0.228953	26	26	-0.346154	-0.384615	-0.5	9.49751	8.31398	0	Inf	0
6	4	8124250	G	A	7	16	23	99	238,0,149	0.695652	13	13	26	99	252,0,250	0.5	0.408163	-0.195652	3229	0.22895	23	26	-0.346154	-0.384615	-0.5	1.95513	8.3141	0	Inf	0
6	4	8125531	C	T	9	27	36	99	255,0,172	0.75	20	14	34	99	240,0,255	0.411765	0.414286	-0.338235	3217	0.228933	34	26	-0.346154	-0.384615	-0.5	8.41552	8.31481	0	Inf	0
6	4	8125723	T	C	7	23	30	99	255,0,124	0.766667	38	10	48	99	153,0,255	0.208333	0.576923	-0.558333	3217	0.228931	30	26	-0.346154	-0.384615	-0.5	24.554	8.31491	0	Inf	0
6	4	8126983	T	C	27	7	34	99	119,0,255	0.205882	7	20	27	99	255,0,125	0.740741	0.557377	0.534858	3214	0.228914	27	26	-0.346154	-0.384615	-0.5	18.2812	8.31561	0	Inf	0
6	4	8127201	C	T	7	22	29	99	255,0,108	0.758621	26	9	35	99	218,0,255	0.257143	0.515625	-0.501478	3214	0.228911	29	26	-0.346154	-0.384615	-0.5	16.7025	8.31573	0	Inf	0
6	4	8127334	A	G	7	23	30	99	255,0,122	0.766667	32	16	48	99	233,0,255	0.333333	0.5	-0.433333	3214	0.228909	30	26	-0.346154	-0.384615	-0.5	14.4292	8.3158	0	Inf	0
6	4	8127657	A	G	10	32	42	99	255,0,163	0.761905	37	10	47	99	108,0,255	0.212766	0.52809	-0.549139	3210	0.228905	42	26	-0.346154	-0.384615	-0.5	28.3395	8.31598	0	Inf	0
6	4	8138554	A	G	21	6	27	99	124,0,255	0.222222	9	19	28	99	255,0,210	0.678571	0.545455	0.456349	3251	0.228761	27	26	-0.346154	-0.384615	-0.5	12.0222	8.32198	0	Inf	0
6	4	8142069	C	T	18	11	29	99	120,0,114	0.37931	17	10	27	99	116,0,121	0.37037	0.625	-0.00893997	3244	0.228715	27	26	-0.346154	-0.384615	-0.5	0.00476861	8.32391	0	Inf	0
6	4	8142736	G	A	5	20	25	99	255,0,114	0.8	30	16	46	99	222,0,255	0.347826	0.492958	-0.452174	3234	0.228706	25	26	-0.346154	-0.384615	-0.5	13.9524	8.32428	0	Inf	0
6	4	8142742	T	C	5	21	26	99	255,0,111	0.807692	29	16	45	99	221,0,255	0.355556	0.478873	-0.452137	3234	0.228706	26	26	-0.346154	-0.384615	-0.5	14.2698	8.32428	0	Inf	0
6	4	8142771	A	C	21	6	27	99	136,0,255	0.222222	13	27	40	99	255,0,192	0.675	0.507463	0.452778	3234	0.228705	27	26	-0.346154	-0.384615	-0.5	13.8162	8.3243	0	Inf	0
6	4	8142777	G	A	7	21	28	99	255,0,157	0.75	26	10	36	99	171,0,255	0.277778	0.515625	-0.472222	3234	0.228705	28	26	-0.346154	-0.384615	-0.5	14.6289	8.3243	0	Inf	0
6	4	8142788	G	A	7	22	29	99	255,0,154	0.758621	26	9	35	99	148,0,255	0.257143	0.515625	-0.501478	3234	0.228705	29	26	-0.346154	-0.384615	-0.5	16.7025	8.32431	0	Inf	0
6	4	8147341	A	T	7	20	27	99	255,0,98	0.740741	27	9	36	99	151,0,255	0.25	0.539683	-0.490741	3232	0.228645	27	26	-0.346154	-0.384615	-0.5	15.548	8.32682	0	Inf	0
6	4	8147462	C	A	6	15	21	99	246,0,97	0.714286	23	9	32	99	154,0,255	0.28125	0.54717	-0.433036	3232	0.228643	21	26	-0.346154	-0.384615	-0.5	9.84956	8.32688	0	Inf	0
6	4	8147518	G	T	7	16	23	99	255,0,143	0.695652	13	7	20	99	172,0,219	0.35	0.465116	-0.345652	3232	0.228643	20	26	-0.346154	-0.384615	-0.5	5.23617	8.32691	0	Inf	0
6	4	8147522	C	T	17	6	23	99	122,0,255	0.26087	8	13	21	99	214,0,186	0.619048	0.568182	0.358178	3232	0.228643	21	26	-0.346154	-0.384615	-0.5	5.86365	8.32692	0	Inf	0
6	4	8148444	C	T	6	22	28	99	255,0,142	0.785714	19	11	30	99	136,0,255	0.366667	0.431034	-0.419048	3240	0.22863	28	26	-0.346154	-0.384615	-0.5	10.7722	8.32742	0	Inf	0
6	4	8148539	G	A	26	6	32	99	118,0,255	0.1875	15	22	37	99	255,0,252	0.594595	0.594203	0.407095	3240	0.228629	32	26	-0.346154	-0.384615	-0.5	12.3448	8.32748	0	Inf	0
6	4	8148543	A	T	6	26	32	99	255,0,111	0.8125	22	14	36	99	255,0,255	0.388889	0.411765	-0.423611	3240	0.228629	32	26	-0.346154	-0.384615	-0.5	13.1404	8.32748	0	Inf	0
6	4	8148567	T	C	6	23	29	99	255,0,130	0.793103	16	13	29	99	234,0,255	0.448276	0.37931	-0.344828	3240	0.228629	29	26	-0.346154	-0.384615	-0.5	7.53121	8.32749	0	Inf	0
6	4	8148614	C	T	30	6	36	99	107,0,255	0.166667	18	12	30	99	255,0,255	0.4	0.727273	0.233333	3240	0.228628	30	26	-0.346154	-0.384615	-0.5	4.52464	8.32752	0	Inf	0
6	4	8148621	G	A	5	26	31	99	255,0,97	0.83871	15	24	39	99	255,0,255	0.615385	0.285714	-0.223325	3240	0.228628	31	26	-0.346154	-0.384615	-0.5	4.39622	8.32752	0	Inf	0
6	4	8148647	G	T	28	5	33	99	110,0,255	0.151515	23	18	41	99	255,0,255	0.439024	0.689189	0.287509	3240	0.228628	33	26	-0.346154	-0.384615	-0.5	7.42423	8.32754	0	Inf	0
6	4	8148654	G	A	23	5	28	99	98,0,255	0.178571	20	16	36	99	255,0,255	0.444444	0.671875	0.265873	3240	0.228628	28	26	-0.346154	-0.384615	-0.5	5.26631	8.32754	0	Inf	0
6	4	8149138	C	T	15	6	21	99	128,0,255	0.285714	9	11	20	99	248,0,161	0.55	0.585366	0.264286	3240	0.228621	20	26	-0.346154	-0.384615	-0.5	2.9842	8.32781	0	Inf	0
6	4	8149330	C	T	7	19	26	99	255,0,118	0.730769	16	13	29	99	255,0,255	0.448276	0.418182	-0.282493	3240	0.228619	26	26	-0.346154	-0.384615	-0.5	4.58559	8.32791	0	Inf	0
6	4	8149379	G	T	8	13	21	99	255,0,173	0.619048	18	7	25	99	148,0,255	0.28	0.565217	-0.339048	3240	0.228618	21	26	-0.346154	-0.384615	-0.5	5.42684	8.32794	0	Inf	0
6	4	8150396	GTCACTTCACT	GTCACT	17	11	28	99	255,0,255	0.392857	5	24	29	99	255,0,141	0.827586	0.385965	0.434729	3246	0.228605	28	26	-0.346154	-0.384615	-0.5	11.8449	8.3285	0	Inf	0
6	4	8150436	C	T	16	10	26	99	255,0,255	0.384615	9	27	36	99	255,0,136	0.75	0.403226	0.365385	3246	0.228604	26	26	-0.346154	-0.384615	-0.5	8.47834	8.32852	0	Inf	0
6	4	8150554	G	A	8	28	36	99	255,0,129	0.777778	20	18	38	99	255,0,255	0.473684	0.378378	-0.304094	3246	0.228602	36	26	-0.346154	-0.384615	-0.5	7.45045	8.32859	0	Inf	0
6	4	8150585	GTCTAATGAT	GT	34	5	39	99	137,0,255	0.128205	23	21	44	99	255,0,255	0.477273	0.686747	0.349068	3246	0.228602	39	26	-0.346154	-0.384615	-0.5	12.4218	8.3286	0	Inf	0
[truncated: 825 more rows]

## Sheet: CHR12_QTL
qtl	CHROM	POS	REF	ALT	AD_REF,LOW	AD_ALT,LOW	DP,LOW	GQ,LOW	PL,LOW	SNPindex,LOW	AD_REF,HIGH	AD_ALT,HIGH	DP,HIGH	GQ,HIGH	PL,HIGH	SNPindex,HIGH	REF_FRQ	deltaSNP	nSNPs	tricubeDeltaSNP	minDP	tricubeDP	CI_90	CI_95	CI_99	G	Gprime	pvalue	negLog10Pval	qvalue
13	12	2040412	C	G	7	33	40	99	255,0,111	0.825	14	30	44	99	255,0,190	0.681818	0.25	-0.143182	454	0.0496225	40	26	-0.346154	-0.384615	-0.5	2.33095	5.99965	0	Inf	0
13	12	2045737	C	T	26	16	42	99	247,0,255	0.380952	11	16	27	99	254,0,208	0.592593	0.536232	0.21164	485	0.049945	27	26	-0.346154	-0.384615	-0.5	2.97263	6.02952	0	Inf	0
13	12	2094559	C	T	14	9	23	99	106,0,125	0.391304	18	12	30	99	192,0,176	0.4	0.603774	0.00869565	747	0.0529021	23	25	-0.32	-0.4	-0.52	0.00411634	6.30335	0	Inf	0
13	12	2094613	T	G	18	11	29	99	148,0,167	0.37931	30	15	45	99	226,0,237	0.333333	0.648649	-0.045977	747	0.0529054	29	25	-0.32	-0.4	-0.52	0.162963	6.30365	0	Inf	0
13	12	2094618	C	T	20	11	31	99	156,0,170	0.354839	29	15	44	99	233,0,239	0.340909	0.653333	-0.0139296	747	0.0529057	31	25	-0.32	-0.4	-0.52	0.0155645	6.30368	0	Inf	0
13	12	2094648	G	A	20	13	33	99	166,0,215	0.393939	30	11	41	99	169,0,255	0.268293	0.675676	-0.125647	747	0.0529075	33	25	-0.32	-0.4	-0.52	1.31385	6.30385	0	Inf	0
13	12	2094662	G	A	20	15	35	99	203,0,222	0.428571	32	10	42	99	148,0,255	0.238095	0.675325	-0.190476	747	0.0529083	35	25	-0.32	-0.4	-0.52	3.16388	6.30392	0	Inf	0
13	12	2094752	T	C	17	17	34	99	206,0,255	0.5	23	33	56	99	255,0,255	0.589286	0.444444	0.0892857	747	0.0529138	34	25	-0.32	-0.4	-0.52	0.681919	6.30443	0	Inf	0
13	12	2111758	A	G	28	19	47	99	250,0,202	0.404255	13	12	25	99	172,0,98	0.48	0.569444	0.0757447	806	0.0520696	25	25	-0.32	-0.4	-0.52	0.380716	6.34324	0	Inf	0
13	12	2195682	C	T	20	8	28	99	138,0,255	0.285714	16	8	24	99	98,0,240	0.333333	0.692308	0.047619	816	0.0412545	24	25	-0.32	-0.4	-0.52	0.137367	6.33407	0	Inf	0
13	12	2195683	C	T	22	7	29	99	105,0,255	0.241379	18	7	25	99	99,0,255	0.28	0.740741	0.0386207	816	0.0412544	25	25	-0.32	-0.4	-0.52	0.104101	6.33407	0	Inf	0
13	12	2195686	T	A	20	8	28	99	138,0,255	0.285714	16	8	24	99	103,0,255	0.333333	0.692308	0.047619	816	0.041254	24	25	-0.32	-0.4	-0.52	0.137367	6.33407	0	Inf	0
13	12	2217469	A	T	16	14	30	99	255,0,223	0.466667	24	13	37	99	215,0,255	0.351351	0.597015	-0.115315	827	0.0384469	30	25	-0.32	-0.4	-0.52	0.915207	6.33168	0	Inf	0
13	12	2352729	T	G	21	10	31	99	189,0,255	0.322581	29	14	43	99	165,0,255	0.325581	0.675676	0.00300075	1200	0.0210163	31	25	-0.32	-0.4	-0.52	0.00074038	6.3169	0	Inf	0
13	12	2352838	T	C	28	11	39	99	208,0,255	0.282051	24	16	40	99	255,0,255	0.4	0.658228	0.117949	1200	0.0210022	39	25	-0.32	-0.4	-0.52	1.22663	6.31689	0	Inf	0
13	12	2352849	A	C	26	12	38	99	165,0,255	0.315789	27	16	43	99	255,0,255	0.372093	0.654321	0.0563035	1200	0.0210008	38	25	-0.32	-0.4	-0.52	0.283419	6.31689	0	Inf	0
13	12	2352860	C	T	27	10	37	99	144,0,255	0.27027	23	16	39	99	231,0,255	0.410256	0.657895	0.139986	1200	0.0209994	37	25	-0.32	-0.4	-0.52	1.66488	6.31689	0	Inf	0
13	12	2353791	A	G	13	9	22	99	131,0,242	0.409091	17	9	26	99	125,0,249	0.346154	0.625	-0.0629371	1200	0.0208794	22	25	-0.32	-0.4	-0.52	0.201205	6.31678	0	Inf	0
13	12	2353806	A	C	15	13	28	99	139,0,241	0.464286	17	14	31	99	151,0,249	0.451613	0.542373	-0.0126728	1200	0.0208775	28	25	-0.32	-0.4	-0.52	0.00951884	6.31678	0	Inf	0
13	12	2353812	A	G	14	14	28	99	144,0,255	0.5	17	14	31	99	174,0,255	0.451613	0.525424	-0.0483871	1200	0.0208767	28	25	-0.32	-0.4	-0.52	0.138169	6.31678	0	Inf	0
13	12	2353815	A	T	14	14	28	99	114,0,255	0.5	17	16	33	99	153,0,255	0.484848	0.508197	-0.0151515	1200	0.0208763	28	25	-0.32	-0.4	-0.52	0.0139135	6.31678	0	Inf	0
13	12	2353904	A	C	19	13	32	99	255,0,255	0.40625	23	20	43	99	255,0,255	0.465116	0.56	0.0588663	1200	0.0208649	32	25	-0.32	-0.4	-0.52	0.258552	6.31677	0	Inf	0
13	12	2353918	C	G	18	14	32	99	255,0,255	0.4375	27	13	40	99	211,0,255	0.325	0.625	-0.1125	1200	0.0208631	32	25	-0.32	-0.4	-0.52	0.958515	6.31677	0	Inf	0
13	12	2353926	G	A	24	11	35	99	240,0,255	0.314286	35	13	48	99	192,0,255	0.270833	0.710843	-0.0434524	1200	0.020862	35	25	-0.32	-0.4	-0.52	0.185205	6.31677	0	Inf	0
13	12	2353934	T	G	17	17	34	99	255,0,255	0.5	28	19	47	99	255,0,255	0.404255	0.555556	-0.0957447	1200	0.020861	34	25	-0.32	-0.4	-0.52	0.732026	6.31677	0	Inf	0
13	12	2354124	T	C	21	8	29	99	120,0,255	0.275862	19	27	46	99	255,0,255	0.586957	0.533333	0.311094	1200	0.0208365	29	25	-0.32	-0.4	-0.52	7.10521	6.31675	0	Inf	0
13	12	2389572	T	C	6	14	20	99	255,0,119	0.7	18	6	24	99	114,0,255	0.25	0.545455	-0.45	1294	0.0162684	20	25	-0.32	-0.4	-0.52	9.20615	6.31287	0	Inf	0
13	12	2390204	A	T	6	19	25	99	255,0,115	0.76	26	9	35	99	144,0,255	0.257143	0.533333	-0.502857	1294	0.016187	25	25	-0.32	-0.4	-0.52	15.4535	6.3128	0	Inf	0
13	12	2390303	T	C	6	16	22	99	255,0,106	0.727273	21	6	27	99	99,0,255	0.222222	0.55102	-0.505051	1294	0.0161742	22	25	-0.32	-0.4	-0.52	13.0313	6.31279	0	Inf	0
13	12	2390378	G	A	6	16	22	99	255,0,123	0.727273	16	6	22	99	117,0,255	0.272727	0.5	-0.454545	1294	0.0161646	22	25	-0.32	-0.4	-0.52	9.43312	6.31278	0	Inf	0
13	12	2390466	C	T	9	21	30	99	255,0,190	0.7	24	12	36	99	208,0,255	0.333333	0.5	-0.366667	1294	0.0161532	30	25	-0.32	-0.4	-0.52	9.01455	6.31277	0	Inf	0
13	12	2390639	T	A	7	19	26	99	255,0,100	0.730769	24	10	34	99	224,0,255	0.294118	0.516667	-0.436652	1294	0.0161309	26	25	-0.32	-0.4	-0.52	11.6272	6.31276	0	Inf	0
13	12	2390640	A	T	7	19	26	99	255,0,100	0.730769	24	10	34	99	224,0,255	0.294118	0.516667	-0.436652	1294	0.0161308	26	25	-0.32	-0.4	-0.52	11.6272	6.31276	0	Inf	0
13	12	2390670	GT	GTCATATTTCTGCACCACT	6	14	20	99	255,0,193	0.7	25	4	29	99	136,0,255	0.137931	0.632653	-0.562069	1294	0.0161269	20	25	-0.32	-0.4	-0.52	16.7342	6.31275	0	Inf	0
13	12	2390900	A	C	9	21	30	99	255,0,225	0.7	19	6	25	99	138,0,255	0.24	0.509091	-0.46	1294	0.0160973	25	25	-0.32	-0.4	-0.52	12.0222	6.31273	0	Inf	0
13	12	2391509	T	A	5	15	20	99	255,0,99	0.75	16	5	21	99	118,0,255	0.238095	0.512195	-0.511905	1294	0.0160188	20	25	-0.32	-0.4	-0.52	11.2675	6.31266	0	Inf	0
13	12	2391935	C	A	7	23	30	99	255,0,152	0.766667	24	10	34	99	204,0,255	0.294118	0.484375	-0.472549	1294	0.0159639	30	25	-0.32	-0.4	-0.52	14.8697	6.31261	0	Inf	0
13	12	2391999	G	T	7	20	27	99	255,0,159	0.740741	17	6	23	99	144,0,255	0.26087	0.48	-0.479871	1294	0.0159557	23	25	-0.32	-0.4	-0.52	11.9292	6.31261	0	Inf	0
13	12	2392568	A	G	7	27	34	99	255,0,134	0.794118	17	16	33	99	255,0,255	0.484848	0.358209	-0.309269	1298	0.0158823	33	25	-0.32	-0.4	-0.52	7.12703	6.31254	0	Inf	0
13	12	2392711	C	T	8	26	34	99	255,0,129	0.764706	15	10	25	99	180,0,255	0.4	0.389831	-0.364706	1299	0.0158639	25	25	-0.32	-0.4	-0.52	8.15231	6.31253	0	Inf	0
13	12	2392760	C	T	7	24	31	99	255,0,142	0.774194	15	6	21	99	128,0,255	0.285714	0.423077	-0.488479	1299	0.0158576	21	25	-0.32	-0.4	-0.52	12.6064	6.31252	0	Inf	0
13	12	2394287	C	T	17	7	24	99	145,0,255	0.291667	11	27	38	99	255,0,117	0.710526	0.451613	0.41886	1302	0.0156608	24	25	-0.32	-0.4	-0.52	10.6664	6.31236	0	Inf	0
13	12	2394345	G	A	8	13	21	99	255,0,205	0.619048	28	11	39	99	246,0,255	0.282051	0.6	-0.336996	1302	0.0156533	21	25	-0.32	-0.4	-0.52	6.45055	6.31235	0	Inf	0
13	12	2394380	C	G	5	16	21	99	255,0,126	0.761905	29	13	42	99	215,0,255	0.309524	0.539683	-0.452381	1302	0.0156488	21	25	-0.32	-0.4	-0.52	11.9142	6.31235	0	Inf	0
13	12	2394720	G	A	20	6	26	99	116,0,255	0.230769	13	12	25	99	255,0,248	0.48	0.647059	0.249231	1302	0.015605	25	25	-0.32	-0.4	-0.52	3.51537	6.31231	0	Inf	0
13	12	2394846	A	G	8	14	22	99	252,0,178	0.636364	22	18	40	99	255,0,255	0.45	0.483871	-0.186364	1305	0.0155888	22	25	-0.32	-0.4	-0.52	1.99342	6.3123	0	Inf	0
13	12	2394933	T	C	16	5	21	99	103,0,255	0.238095	23	16	39	99	255,0,255	0.410256	0.65	0.172161	1307	0.0155776	21	25	-0.32	-0.4	-0.52	1.83864	6.31229	0	Inf	0
13	12	2394993	A	T	10	14	24	99	255,0,209	0.583333	22	16	38	99	255,0,255	0.421053	0.516129	-0.162281	1309	0.0155698	24	25	-0.32	-0.4	-0.52	1.55661	6.31228	0	Inf	0
13	12	2395021	T	C	10	15	25	99	246,0,221	0.6	22	15	37	99	251,0,255	0.405405	0.516129	-0.194595	1309	0.0155662	25	25	-0.32	-0.4	-0.52	2.27459	6.31228	0	Inf	0
13	12	2395026	T	TTAC	12	14	26	99	255,0,255	0.538462	25	18	43	99	255,0,255	0.418605	0.536232	-0.119857	1309	0.0155656	26	25	-0.32	-0.4	-0.52	0.935984	6.31228	0	Inf	0
13	12	2395135	A	G	12	22	34	99	255,0,215	0.647059	18	13	31	99	250,0,255	0.419355	0.461538	-0.227704	1309	0.0155515	31	25	-0.32	-0.4	-0.52	3.41011	6.31226	0	Inf	0
13	12	2395426	T	C	9	21	30	99	255,0,185	0.7	10	12	22	99	255,0,223	0.545455	0.365385	-0.154545	1312	0.015514	22	25	-0.32	-0.4	-0.52	1.3029	6.31223	0	Inf	0
13	12	2395865	T	C	11	17	28	99	255,0,211	0.607143	25	10	35	99	134,0,255	0.285714	0.571429	-0.321429	1319	0.0154575	28	25	-0.32	-0.4	-0.52	6.64705	6.31218	0	Inf	0
13	12	2395872	A	G	12	17	29	99	255,0,230	0.586207	25	9	34	99	149,0,255	0.264706	0.587302	-0.321501	1319	0.0154566	29	25	-0.32	-0.4	-0.52	6.7712	6.31218	0	Inf	0
13	12	2395893	C	A	13	20	33	99	255,0,232	0.606061	19	11	30	99	169,0,255	0.366667	0.507937	-0.239394	1319	0.0154539	30	25	-0.32	-0.4	-0.52	3.63968	6.31218	0	Inf	0
13	12	2396010	T	A	10	20	30	99	255,0,248	0.666667	25	15	40	99	255,0,255	0.375	0.5	-0.291667	1325	0.0154388	30	25	-0.32	-0.4	-0.52	5.9247	6.31217	0	Inf	0
13	12	2396025	G	A	20	8	28	99	171,0,255	0.285714	15	25	40	99	255,0,255	0.625	0.514706	0.339286	1325	0.0154368	28	25	-0.32	-0.4	-0.52	7.78103	6.31217	0	Inf	0
13	12	2396109	T	C	9	19	28	99	255,0,163	0.678571	25	16	41	99	255,0,255	0.390244	0.492754	-0.288328	1326	0.015426	28	25	-0.32	-0.4	-0.52	5.62881	6.31216	0	Inf	0
13	12	2396116	G	A	9	18	27	99	255,0,155	0.666667	26	15	41	99	255,0,255	0.365854	0.514706	-0.300813	1326	0.0154251	27	25	-0.32	-0.4	-0.52	5.98704	6.31216	0	Inf	0
13	12	2396127	G	A	8	13	21	99	255,0,176	0.619048	22	16	38	99	255,0,255	0.421053	0.508475	-0.197995	1327	0.0154237	21	25	-0.32	-0.4	-0.52	2.13638	6.31216	0	Inf	0
13	12	2396146	C	T	8	14	22	99	255,0,177	0.636364	26	17	43	99	255,0,255	0.395349	0.523077	-0.241015	1327	0.0154213	22	25	-0.32	-0.4	-0.52	3.41649	6.31215	0	Inf	0
13	12	2396168	C	T	8	15	23	99	255,0,175	0.652174	30	16	46	99	229,0,255	0.347826	0.550725	-0.304348	1327	0.0154184	23	25	-0.32	-0.4	-0.52	5.78245	6.31215	0	Inf	0
13	12	2396195	G	A	8	14	22	99	255,0,178	0.636364	23	23	46	99	255,0,255	0.5	0.455882	-0.136364	1329	0.0154149	22	25	-0.32	-0.4	-0.52	1.12718	6.31215	0	Inf	0
13	12	2396226	C	A	10	18	28	99	255,0,194	0.642857	27	15	42	99	166,0,255	0.357143	0.528571	-0.285714	1331	0.0154109	28	25	-0.32	-0.4	-0.52	5.56599	6.31214	0	Inf	0
13	12	2396253	G	A	11	19	30	99	255,0,212	0.633333	27	22	49	99	255,0,255	0.44898	0.481013	-0.184354	1331	0.0154075	30	25	-0.32	-0.4	-0.52	2.55651	6.31214	0	Inf	0
13	12	2396263	G	A	13	17	30	99	255,0,230	0.566667	24	22	46	99	255,0,255	0.478261	0.486842	-0.0884058	1331	0.0154062	30	25	-0.32	-0.4	-0.52	0.569271	6.31214	0	Inf	0
13	12	2396266	C	T	13	16	29	99	255,0,232	0.551724	23	21	44	99	255,0,255	0.477273	0.493151	-0.0744514	1331	0.0154058	29	25	-0.32	-0.4	-0.52	0.388142	6.31214	0	Inf	0
13	12	2396273	T	C	13	18	31	99	255,0,232	0.580645	23	22	45	99	255,0,255	0.488889	0.473684	-0.0917563	1331	0.0154049	31	25	-0.32	-0.4	-0.52	0.621586	6.31214	0	Inf	0
13	12	2396441	C	A	8	15	23	99	255,0,168	0.652174	20	12	32	99	169,0,255	0.375	0.509091	-0.277174	1331	0.0153832	23	25	-0.32	-0.4	-0.52	4.1678	6.31212	0	Inf	0
13	12	2397025	C	A	4	16	20	99	255,0,97	0.8	21	11	32	99	232,0,255	0.34375	0.480769	-0.45625	1331	0.015308	20	25	-0.32	-0.4	-0.52	10.8108	6.31206	0	Inf	0
13	12	2397339	C	T	10	15	25	99	255,0,222	0.6	27	10	37	99	111,0,255	0.27027	0.596774	-0.32973	1331	0.0152675	25	25	-0.32	-0.4	-0.52	6.78133	6.31202	0	Inf	0
13	12	2397342	G	A	10	15	25	99	255,0,239	0.6	32	10	42	99	97,0,255	0.238095	0.626866	-0.361905	1331	0.0152671	25	25	-0.32	-0.4	-0.52	8.76474	6.31202	0	Inf	0
13	12	2397473	T	TC	7	13	20	99	178,0,157	0.65	36	0	36	99	0,108,255	0	0.767857	-0.65	1331	0.0152502	20	25	-0.32	-0.4	-0.52	NA	6.31201	0	Inf	0
13	12	2397745	G	A	16	7	23	99	145,0,255	0.304348	12	10	22	99	191,0,238	0.454545	0.622222	0.150198	1331	0.0152152	22	25	-0.32	-0.4	-0.52	1.08336	6.31198	0	Inf	0
13	12	2398287	G	A	7	22	29	99	255,0,133	0.758621	25	8	33	99	149,0,255	0.242424	0.516129	-0.516196	1333	0.0151453	29	25	-0.32	-0.4	-0.52	17.2765	6.31192	0	Inf	0
13	12	2398314	G	A	22	6	28	99	107,0,255	0.214286	8	23	31	99	255,0,174	0.741935	0.508475	0.52765	1333	0.0151419	28	25	-0.32	-0.4	-0.52	17.2745	6.31192	0	Inf	0
13	12	2398317	G	A	22	6	28	99	107,0,255	0.214286	7	24	31	99	255,0,161	0.774194	0.491525	0.559908	1333	0.0151415	28	25	-0.32	-0.4	-0.52	19.5601	6.31192	0	Inf	0
13	12	2399725	C	T	17	8	25	99	205,0,255	0.32	10	19	29	99	255,0,197	0.655172	0.5	0.335172	1352	0.01496	25	25	-0.32	-0.4	-0.52	6.15365	6.31176	0	Inf	0
13	12	2399726	G	A	8	17	25	99	255,0,191	0.68	20	10	30	99	194,0,255	0.333333	0.509091	-0.346667	1352	0.0149599	25	25	-0.32	-0.4	-0.52	6.69368	6.31176	0	Inf	0
13	12	2399759	C	T	8	19	27	99	255,0,185	0.703704	19	10	29	99	237,0,255	0.344828	0.482143	-0.358876	1353	0.0149557	27	25	-0.32	-0.4	-0.52	7.38282	6.31176	0	Inf	0
13	12	2399780	C	T	6	15	21	99	255,0,146	0.714286	18	10	28	99	239,0,255	0.357143	0.489796	-0.357143	1353	0.014953	21	25	-0.32	-0.4	-0.52	6.28232	6.31176	0	Inf	0
13	12	2400805	TA	T	6	17	23	99	255,0,114	0.73913	17	8	25	99	115,0,255	0.32	0.479167	-0.41913	1356	0.0148209	23	25	-0.32	-0.4	-0.52	8.71293	6.31164	0	Inf	0
13	12	2401265	A	G	18	6	24	99	119,0,255	0.25	9	23	32	99	255,0,184	0.71875	0.482143	0.46875	1358	0.0147616	24	25	-0.32	-0.4	-0.52	12.5446	6.31159	0	Inf	0
13	12	2401266	C	G	6	19	25	99	255,0,109	0.76	23	8	31	99	160,0,255	0.258065	0.517857	-0.501935	1358	0.0147615	25	25	-0.32	-0.4	-0.52	14.6036	6.31159	0	Inf	0
13	12	2401365	C	T	24	6	30	99	113,0,255	0.2	9	21	30	99	255,0,197	0.7	0.55	0.5	1360	0.0147487	30	25	-0.32	-0.4	-0.52	15.9007	6.31158	0	Inf	0
13	12	2402708	T	C	17	9	26	99	185,0,255	0.346154	9	21	30	99	255,0,167	0.7	0.464286	0.353846	1363	0.0145756	26	25	-0.32	-0.4	-0.52	7.15294	6.31144	0	Inf	0
13	12	2402743	T	C	7	15	22	99	255,0,173	0.681818	14	11	25	99	202,0,255	0.44	0.446809	-0.241818	1363	0.0145711	22	25	-0.32	-0.4	-0.52	2.8048	6.31143	0	Inf	0
13	12	2402760	A	T	8	13	21	99	255,0,196	0.619048	16	11	27	99	201,0,255	0.407407	0.5	-0.21164	1363	0.0145689	21	25	-0.32	-0.4	-0.52	2.13328	6.31143	0	Inf	0
13	12	2402768	C	T	6	15	21	99	255,0,153	0.714286	14	12	26	99	200,0,255	0.461538	0.425532	-0.252747	1363	0.0145679	21	25	-0.32	-0.4	-0.52	3.09241	6.31143	0	Inf	0
13	12	2403538	A	G	23	6	29	99	116,0,255	0.206897	11	23	34	99	255,0,167	0.676471	0.539683	0.469574	1363	0.0144687	29	25	-0.32	-0.4	-0.52	14.5639	6.31135	0	Inf	0
13	12	2403730	A	G	24	7	31	99	119,0,255	0.225806	11	14	25	99	255,0,218	0.56	0.625	0.334194	1363	0.0144439	25	25	-0.32	-0.4	-0.52	6.68071	6.31132	0	Inf	0
13	12	2403862	T	A	14	25	39	99	255,0,252	0.641026	14	13	27	99	229,0,255	0.481481	0.424242	-0.159544	1363	0.0144269	27	25	-0.32	-0.4	-0.52	1.66111	6.31131	0	Inf	0
13	12	2404064	T	A	10	19	29	99	255,0,202	0.655172	17	7	24	99	146,0,233	0.291667	0.509434	-0.363506	1363	0.0144009	24	25	-0.32	-0.4	-0.52	7.11737	6.31129	0	Inf	0
13	12	2404926	TA	TATTGTCCACACAGATTCA	33	0	33	99	0,99,255	0	5	16	21	99	255,0,163	0.761905	0.703704	0.761905	1363	0.0142898	21	25	-0.32	-0.4	-0.52	NA	6.31119	0	Inf	0
13	12	2404939	C	T	27	8	35	99	149,0,255	0.228571	8	25	33	99	255,0,97	0.757576	0.514706	0.529004	1363	0.0142881	33	25	-0.32	-0.4	-0.52	20.0264	6.31119	0	Inf	0
13	12	2405185	G	C	17	8	25	99	159,0,255	0.32	12	26	38	99	255,0,128	0.684211	0.460317	0.364211	1363	0.0142564	25	25	-0.32	-0.4	-0.52	8.19806	6.31117	0	Inf	0
13	12	2405188	C	G	18	8	26	99	164,0,255	0.307692	11	26	37	99	255,0,121	0.702703	0.460317	0.39501	1363	0.014256	26	25	-0.32	-0.4	-0.52	9.80952	6.31117	0	Inf	0
13	12	2405414	G	T	8	18	26	99	255,0,182	0.692308	24	15	39	99	199,0,255	0.384615	0.492308	-0.307692	1363	0.0142269	26	25	-0.32	-0.4	-0.52	6.02746	6.31114	0	Inf	0
13	12	2405821	T	G	6	19	25	99	255,0,106	0.76	12	10	22	99	209,0,255	0.454545	0.382979	-0.305455	1363	0.0141745	22	25	-0.32	-0.4	-0.52	4.68693	6.3111	0	Inf	0
13	12	2407958	G	A	7	20	27	99	255,0,138	0.740741	16	10	26	99	233,0,255	0.384615	0.433962	-0.356125	1366	0.0138991	26	25	-0.32	-0.4	-0.52	6.99673	6.31086	0	Inf	0
13	12	2408026	AAGTAATAGTAATAGTAATAG	AAGTAATAGTAATAGTAATAGTAATAG	16	5	21	99	191,0,255	0.238095	13	23	36	99	255,0,255	0.638889	0.508772	0.400794	1366	0.0138903	21	25	-0.32	-0.4	-0.52	8.85656	6.31086	0	Inf	0
13	12	2415422	G	A	17	5	22	99	115,0,255	0.227273	8	18	26	99	255,0,114	0.692308	0.520833	0.465035	1398	0.0129372	22	25	-0.32	-0.4	-0.52	10.78	6.31005	0	Inf	0
13	12	2428194	ACTCTCTCTCTCTCTCT	ACTCTCTCTCTCTCTCTCT	10	28	38	99	255,0,222	0.736842	20	11	31	99	252,0,255	0.354839	0.434783	-0.382003	1439	0.0112913	31	25	-0.32	-0.4	-0.52	10.3514	6.30865	0	Inf	0
13	12	2431182	A	G	21	7	28	99	127,0,255	0.25	13	22	35	99	255,0,171	0.628571	0.539683	0.378571	1449	0.0109063	28	25	-0.32	-0.4	-0.52	9.26872	6.30832	0	Inf	0
13	12	2432008	G	A	8	13	21	99	255,0,199	0.619048	11	17	28	99	255,0,182	0.607143	0.387755	-0.0119048	1449	0.0107998	21	25	-0.32	-0.4	-0.52	0.00716781	6.30823	0	Inf	0
13	12	2433385	C	T	18	14	32	99	233,0,172	0.4375	15	17	32	99	255,0,179	0.53125	0.515625	0.09375	1454	0.0106224	32	25	-0.32	-0.4	-0.52	0.563882	6.30808	0	Inf	0
13	12	2436978	T	C	13	18	31	99	255,0,239	0.580645	25	8	33	99	113,0,255	0.242424	0.59375	-0.338221	1500	0.0101593	31	25	-0.32	-0.4	-0.52	7.73968	6.30769	0	Inf	0
13	12	2436984	A	C	13	17	30	99	255,0,230	0.566667	27	8	35	99	119,0,255	0.228571	0.615385	-0.338095	1500	0.0101586	30	25	-0.32	-0.4	-0.52	7.93418	6.30769	0	Inf	0
13	12	2437026	G	A	10	20	30	99	255,0,186	0.666667	33	9	42	99	135,0,255	0.214286	0.597222	-0.452381	1500	0.0101532	30	25	-0.32	-0.4	-0.52	15.238	6.30769	0	Inf	0
13	12	2437035	G	A	7	22	29	99	255,0,147	0.758621	35	9	44	99	130,0,255	0.204545	0.575342	-0.554075	1500	0.010152	29	25	-0.32	-0.4	-0.52	22.8968	6.30768	0	Inf	0
13	12	2437053	C	T	10	19	29	99	255,0,202	0.655172	30	9	39	99	143,0,255	0.230769	0.588235	-0.424403	1501	0.0101497	29	25	-0.32	-0.4	-0.52	12.6405	6.30768	0	Inf	0
13	12	2437564	A	T	11	23	34	99	255,0,182	0.676471	14	17	31	99	255,0,255	0.548387	0.384615	-0.128083	1510	0.0100838	31	25	-0.32	-0.4	-0.52	1.12576	6.30763	0	Inf	0
13	12	2437610	G	C	24	11	35	99	213,0,255	0.314286	17	11	28	99	216,0,255	0.392857	0.650794	0.0785714	1510	0.0100779	28	25	-0.32	-0.4	-0.52	0.421611	6.30762	0	Inf	0
13	12	2437703	T	A	7	21	28	99	255,0,129	0.75	16	14	30	99	240,0,238	0.466667	0.396552	-0.283333	1510	0.0100659	28	25	-0.32	-0.4	-0.52	4.95812	6.30761	0	Inf	0
13	12	2437704	T	A	6	21	27	99	255,0,111	0.777778	17	14	31	99	239,0,255	0.451613	0.396552	-0.326165	1510	0.0100658	27	25	-0.32	-0.4	-0.52	6.61581	6.30761	0	Inf	0
13	12	2438896	C	T	13	15	28	99	255,0,231	0.535714	27	9	36	99	149,0,255	0.25	0.625	-0.285714	1510	0.00991217	28	25	-0.32	-0.4	-0.52	5.5187	6.30748	0	Inf	0
13	12	2439086	C	A	13	21	34	99	255,0,213	0.617647	27	13	40	99	207,0,255	0.325	0.540541	-0.292647	1510	0.00988769	34	25	-0.32	-0.4	-0.52	6.41839	6.30746	0	Inf	0
13	12	2439087	G	T	13	22	35	99	255,0,218	0.628571	26	12	38	99	199,0,255	0.315789	0.534247	-0.312782	1510	0.00988756	35	25	-0.32	-0.4	-0.52	7.27917	6.30746	0	Inf	0
13	12	2439115	C	G	19	10	29	99	183,0,255	0.344828	11	25	36	99	255,0,207	0.694444	0.461538	0.349617	1510	0.00988395	29	25	-0.32	-0.4	-0.52	8.04549	6.30746	0	Inf	0
13	12	2439253	C	G	16	6	22	99	115,0,255	0.272727	5	20	25	99	255,0,114	0.8	0.446809	0.527273	1510	0.00986617	22	25	-0.32	-0.4	-0.52	13.8209	6.30744	0	Inf	0
13	12	2439265	C	T	16	5	21	99	103,0,255	0.238095	5	21	26	99	255,0,103	0.807692	0.446809	0.569597	1510	0.00986462	21	25	-0.32	-0.4	-0.52	16.1135	6.30744	0	Inf	0
13	12	2441602	A	T	9	24	33	99	255,0,136	0.727273	16	6	22	99	114,0,255	0.272727	0.454545	-0.454545	1513	0.00956346	22	25	-0.32	-0.4	-0.52	11.3362	6.30719	0	Inf	0
13	12	2442135	T	C	5	17	22	99	255,0,100	0.772727	15	7	22	99	127,0,255	0.318182	0.454545	-0.454545	1513	0.00949477	22	25	-0.32	-0.4	-0.52	9.52896	6.30713	0	Inf	0
13	12	2442140	G	A	5	17	22	99	255,0,100	0.772727	15	6	21	99	117,0,255	0.285714	0.465116	-0.487013	1513	0.00949413	21	25	-0.32	-0.4	-0.52	10.6916	6.30713	0	Inf	0
13	12	2442153	G	T	6	15	21	99	255,0,126	0.714286	15	7	22	99	127,0,255	0.318182	0.488372	-0.396104	1513	0.00949245	21	25	-0.32	-0.4	-0.52	6.93846	6.30712	0	Inf	0
13	12	2442373	TAAA	TAA	9	22	31	99	252,0,135	0.709677	33	13	46	99	141,0,255	0.282609	0.545455	-0.427069	1513	0.0094641	31	25	-0.32	-0.4	-0.52	13.9793	6.3071	0	Inf	0
13	12	2442476	T	C	7	21	28	99	255,0,111	0.75	21	15	36	99	199,0,255	0.416667	0.4375	-0.333333	1513	0.00945083	28	25	-0.32	-0.4	-0.52	7.32754	6.30709	0	Inf	0
13	12	2442680	ATTTTT	ATTT	9	13	22	99	255,0,173	0.590909	15	15	30	99	255,0,255	0.5	0.461538	-0.0909091	1513	0.00942454	22	25	-0.32	-0.4	-0.52	0.423337	6.30707	0	Inf	0
13	12	2442751	G	A	12	18	30	99	255,0,225	0.6	18	6	24	99	132,0,255	0.25	0.555556	-0.35	1513	0.00941539	24	25	-0.32	-0.4	-0.52	6.81906	6.30706	0	Inf	0
13	12	2442755	C	T	13	18	31	99	255,0,232	0.580645	17	8	25	99	150,0,255	0.32	0.535714	-0.260645	1513	0.00941488	25	25	-0.32	-0.4	-0.52	3.83791	6.30706	0	Inf	0
13	12	2442943	T	C	9	13	22	99	255,0,176	0.590909	14	8	22	99	140,0,255	0.363636	0.522727	-0.227273	1515	0.00939065	22	25	-0.32	-0.4	-0.52	2.29767	6.30704	0	Inf	0
13	12	2443290	C	T	6	16	22	99	255,0,186	0.727273	15	11	26	99	203,0,233	0.423077	0.4375	-0.304196	1515	0.00934593	22	25	-0.32	-0.4	-0.52	4.58243	6.307	0	Inf	0
13	12	2443294	G	A	5	16	21	99	255,0,143	0.761905	15	11	26	99	203,0,233	0.423077	0.425532	-0.338828	1515	0.00934542	21	25	-0.32	-0.4	-0.52	5.63085	6.307	0	Inf	0
13	12	2443668	CAT	CATAAATATTAT	5	16	21	99	255,0,163	0.761905	14	9	23	99	255,0,255	0.391304	0.431818	-0.3706	1515	0.00929722	21	25	-0.32	-0.4	-0.52	6.3344	6.30696	0	Inf	0
13	12	2443697	T	C	5	22	27	99	255,0,123	0.814815	14	18	32	99	196,0,255	0.5625	0.322034	-0.252315	1515	0.00929348	27	25	-0.32	-0.4	-0.52	4.41533	6.30696	0	Inf	0
13	12	2443781	G	A	7	15	22	99	255,0,151	0.681818	14	12	26	99	237,0,255	0.461538	0.4375	-0.22028	1515	0.00928266	22	25	-0.32	-0.4	-0.52	2.37889	6.30695	0	Inf	0
13	12	2443798	T	C	8	15	23	99	255,0,164	0.652174	14	10	24	99	205,0,255	0.416667	0.468085	-0.235507	1515	0.00928047	23	25	-0.32	-0.4	-0.52	2.64278	6.30695	0	Inf	0
13	12	2443799	C	G	8	15	23	99	255,0,165	0.652174	14	10	24	99	194,0,255	0.416667	0.468085	-0.235507	1515	0.00928034	23	25	-0.32	-0.4	-0.52	2.64278	6.30694	0	Inf	0
13	12	2443819	A	C	8	14	22	99	255,0,156	0.636364	20	9	29	99	168,0,255	0.310345	0.54902	-0.326019	1515	0.00927776	22	25	-0.32	-0.4	-0.52	5.44501	6.30694	0	Inf	0
13	12	2443835	G	A	5	15	20	99	255,0,106	0.75	20	9	29	99	169,0,255	0.310345	0.510204	-0.439655	1515	0.0092757	20	25	-0.32	-0.4	-0.52	9.49078	6.30694	0	Inf	0
13	12	2443927	T	C	9	24	33	99	255,0,159	0.727273	13	7	20	99	151,0,251	0.35	0.415094	-0.377273	1515	0.00926384	20	25	-0.32	-0.4	-0.52	7.36713	6.30693	0	Inf	0
13	12	2444240	A	G	7	22	29	99	255,0,124	0.758621	18	9	27	99	171,0,255	0.333333	0.446429	-0.425287	1515	0.00922351	27	25	-0.32	-0.4	-0.52	10.5621	6.3069	0	Inf	0
13	12	2444404	A	C	10	21	31	99	255,0,179	0.677419	21	11	32	99	231,0,255	0.34375	0.492063	-0.333669	1515	0.00920237	31	25	-0.32	-0.4	-0.52	7.15165	6.30688	0	Inf	0
13	12	2444416	T	C	10	18	28	99	255,0,183	0.642857	20	10	30	99	213,0,255	0.333333	0.517241	-0.309524	1515	0.00920083	28	25	-0.32	-0.4	-0.52	5.64688	6.30688	0	Inf	0
13	12	2444456	G	A	7	21	28	99	255,0,157	0.75	23	13	36	99	246,0,255	0.361111	0.46875	-0.388889	1516	0.00919567	28	25	-0.32	-0.4	-0.52	9.88996	6.30687	0	Inf	0
13	12	2444502	G	A	8	20	28	99	255,0,159	0.714286	26	9	35	99	166,0,255	0.257143	0.539683	-0.457143	1517	0.00918974	28	25	-0.32	-0.4	-0.52	13.5329	6.30687	0	Inf	0
13	12	2444505	G	A	8	20	28	99	255,0,152	0.714286	26	8	34	99	117,0,255	0.235294	0.548387	-0.478992	1517	0.00918936	28	25	-0.32	-0.4	-0.52	14.7652	6.30687	0	Inf	0
13	12	2444530	A	T	8	15	23	99	255,0,140	0.652174	22	7	29	99	114,0,255	0.241379	0.576923	-0.410795	1517	0.00918614	23	25	-0.32	-0.4	-0.52	9.07692	6.30687	0	Inf	0
13	12	2444896	A	C	7	16	23	99	255,0,127	0.695652	16	9	25	99	146,0,255	0.36	0.479167	-0.335652	1528	0.00913897	23	25	-0.32	-0.4	-0.52	5.52071	6.30683	0	Inf	0
13	12	2444920	C	T	7	14	21	99	255,0,183	0.666667	15	8	23	99	142,0,255	0.347826	0.5	-0.318841	1529	0.00913588	21	25	-0.32	-0.4	-0.52	4.54319	6.30682	0	Inf	0
13	12	2445057	A	G	9	11	20	99	225,0,250	0.55	19	10	29	99	175,0,255	0.344828	0.571429	-0.205172	1534	0.00911822	20	25	-0.32	-0.4	-0.52	2.03667	6.30681	0	Inf	0
13	12	2445125	C	G	9	11	20	99	215,0,209	0.55	17	8	25	99	160,0,255	0.32	0.577778	-0.23	1536	0.00910946	20	25	-0.32	-0.4	-0.52	2.4209	6.3068	0	Inf	0
13	12	2446466	C	G	6	26	32	99	255,0,145	0.8125	15	7	22	99	144,0,250	0.318182	0.388889	-0.494318	1552	0.00893665	22	25	-0.32	-0.4	-0.52	13.7643	6.30665	0	Inf	0
13	12	2446510	C	T	5	23	28	99	255,0,125	0.821429	19	6	25	99	188,0,255	0.24	0.45283	-0.581429	1552	0.00893098	25	25	-0.32	-0.4	-0.52	19.1709	6.30665	0	Inf	0
13	12	2446525	A	G	6	19	25	99	255,0,127	0.76	21	4	25	99	119,0,255	0.16	0.54	-0.6	1552	0.00892905	25	25	-0.32	-0.4	-0.52	19.4569	6.30665	0	Inf	0
13	12	2446526	T	A	6	19	25	99	255,0,127	0.76	21	4	25	99	119,0,255	0.16	0.54	-0.6	1552	0.00892892	25	25	-0.32	-0.4	-0.52	19.4569	6.30665	0	Inf	0
13	12	2446527	T	G	6	18	24	99	255,0,124	0.75	24	4	28	99	111,0,255	0.142857	0.576923	-0.607143	1552	0.00892879	24	25	-0.32	-0.4	-0.52	20.893	6.30665	0	Inf	0
13	12	2446531	A	G	6	18	24	99	255,0,130	0.75	25	4	29	99	101,0,255	0.137931	0.584906	-0.612069	1552	0.00892827	24	25	-0.32	-0.4	-0.52	21.6768	6.30665	0	Inf	0
13	12	2447051	G	A	8	20	28	99	255,0,145	0.714286	20	7	27	99	98,0,255	0.259259	0.509091	-0.455026	1554	0.00886126	27	25	-0.32	-0.4	-0.52	11.8218	6.30659	0	Inf	0
13	12	2447120	G	A	8	16	24	99	255,0,223	0.666667	13	8	21	99	167,0,255	0.380952	0.466667	-0.285714	1554	0.00885237	21	25	-0.32	-0.4	-0.52	3.72022	6.30658	0	Inf	0
13	12	2447193	G	A	9	18	27	99	255,0,175	0.666667	15	5	20	99	99,0,255	0.25	0.510638	-0.416667	1554	0.00884296	20	25	-0.32	-0.4	-0.52	8.26939	6.30657	0	Inf	0
13	12	2447536	G	T	15	8	23	99	134,0,255	0.347826	36	12	48	99	135,0,255	0.25	0.71831	-0.0978261	1555	0.00879876	23	25	-0.32	-0.4	-0.52	0.7207	6.30654	0	Inf	0
13	12	2447549	G	A	12	12	24	99	213,0,230	0.5	38	12	50	99	127,0,255	0.24	0.675676	-0.26	1555	0.00879709	24	25	-0.32	-0.4	-0.52	4.87369	6.30654	0	Inf	0
13	12	2447564	C	A	12	14	26	99	255,0,226	0.538462	34	12	46	99	139,0,255	0.26087	0.638889	-0.277592	1555	0.00879515	26	25	-0.32	-0.4	-0.52	5.4895	6.30653	0	Inf	0
13	12	2447585	A	G	9	14	23	99	255,0,132	0.608696	31	13	44	99	182,0,255	0.295455	0.597015	-0.313241	1555	0.00879245	23	25	-0.32	-0.4	-0.52	6.14138	6.30653	0	Inf	0
13	12	2447669	A	T	10	16	26	99	255,0,220	0.615385	19	11	30	99	154,0,255	0.366667	0.517857	-0.248718	1556	0.00878162	26	25	-0.32	-0.4	-0.52	3.4851	6.30652	0	Inf	0
13	12	2447786	G	A	10	20	30	99	255,0,216	0.666667	14	9	23	99	191,0,251	0.391304	0.45283	-0.275362	1558	0.00876654	23	25	-0.32	-0.4	-0.52	4.02126	6.30651	0	Inf	0
13	12	2447833	C	T	11	19	30	99	255,0,246	0.633333	21	11	32	99	212,0,255	0.34375	0.516129	-0.289583	1558	0.00876049	30	25	-0.32	-0.4	-0.52	5.2728	6.3065	0	Inf	0
13	12	2447880	T	A	14	20	34	99	255,0,243	0.588235	23	10	33	99	180,0,255	0.30303	0.552239	-0.285205	1558	0.00875443	33	25	-0.32	-0.4	-0.52	5.59436	6.3065	0	Inf	0
13	12	2447899	G	A	14	20	34	99	255,0,235	0.588235	23	9	32	99	182,0,255	0.28125	0.560606	-0.306985	1558	0.00875198	32	25	-0.32	-0.4	-0.52	6.4294	6.3065	0	Inf	0
13	12	2447903	C	A	14	19	33	99	255,0,240	0.575758	22	9	31	99	195,0,255	0.290323	0.5625	-0.285435	1558	0.00875147	31	25	-0.32	-0.4	-0.52	5.38171	6.3065	0	Inf	0
13	12	2447954	C	T	9	20	29	99	255,0,198	0.689655	20	7	27	99	119,0,255	0.259259	0.517857	-0.430396	1558	0.00874489	27	25	-0.32	-0.4	-0.52	10.7341	6.30649	0	Inf	0
13	12	2447975	T	C	9	22	31	99	255,0,182	0.709677	23	8	31	99	140,0,255	0.258065	0.516129	-0.451613	1558	0.00874219	31	25	-0.32	-0.4	-0.52	13.131	6.30649	0	Inf	0
13	12	2448018	C	A	9	20	29	99	255,0,193	0.689655	17	7	24	99	127,0,255	0.291667	0.490566	-0.397989	1558	0.00873665	24	25	-0.32	-0.4	-0.52	8.55632	6.30648	0	Inf	0
13	12	2448031	T	A	9	19	28	99	255,0,176	0.678571	17	9	26	99	180,0,255	0.346154	0.481481	-0.332418	1558	0.00873497	26	25	-0.32	-0.4	-0.52	6.07935	6.30648	0	Inf	0
13	12	2448098	G	A	7	19	26	99	255,0,163	0.730769	24	7	31	99	165,0,255	0.225806	0.54386	-0.504963	1558	0.00872634	26	25	-0.32	-0.4	-0.52	15.1721	6.30648	0	Inf	0
13	12	2448131	G	A	8	17	25	99	255,0,157	0.68	25	12	37	99	216,0,255	0.324324	0.532258	-0.355676	1558	0.00872208	25	25	-0.32	-0.4	-0.52	7.72216	6.30647	0	Inf	0
13	12	2448156	G	A	6	15	21	99	255,0,126	0.714286	25	14	39	99	208,0,255	0.358974	0.516667	-0.355311	1558	0.00871886	21	25	-0.32	-0.4	-0.52	7.06325	6.30647	0	Inf	0
13	12	2448174	C	A	9	16	25	99	255,0,167	0.64	23	13	36	99	199,0,255	0.361111	0.52459	-0.278889	1558	0.00871654	25	25	-0.32	-0.4	-0.52	4.6535	6.30647	0	Inf	0
13	12	2448214	G	A	9	18	27	99	255,0,181	0.666667	25	16	41	99	215,0,255	0.390244	0.5	-0.276423	1558	0.00871139	27	25	-0.32	-0.4	-0.52	5.04997	6.30646	0	Inf	0
13	12	2448333	T	C	11	18	29	99	255,0,184	0.62069	18	20	38	99	255,0,255	0.526316	0.432836	-0.0943739	1558	0.00869605	29	25	-0.32	-0.4	-0.52	0.599152	6.30645	0	Inf	0
13	12	2448430	T	C	6	15	21	99	255,0,130	0.714286	16	10	26	99	178,0,255	0.384615	0.468085	-0.32967	1559	0.00868355	21	25	-0.32	-0.4	-0.52	5.19041	6.30644	0	Inf	0
13	12	2448799	C	G	14	17	31	99	255,0,245	0.548387	11	9	20	99	179,0,150	0.45	0.490196	-0.0983871	1559	0.008636	20	25	-0.32	-0.4	-0.52	0.471503	6.3064	0	Inf	0
13	12	2448877	G	A	11	18	29	99	255,0,208	0.62069	14	8	22	99	184,0,255	0.363636	0.490196	-0.257053	1559	0.00862595	22	25	-0.32	-0.4	-0.52	3.34413	6.30639	0	Inf	0
13	12	2448880	T	A	11	18	29	99	255,0,204	0.62069	15	8	23	99	176,0,255	0.347826	0.5	-0.272864	1559	0.00862556	23	25	-0.32	-0.4	-0.52	3.87106	6.30639	0	Inf	0
13	12	2449031	A	T	7	15	22	99	255,0,167	0.681818	8	14	22	99	255,0,167	0.636364	0.340909	-0.0454545	1559	0.0086061	22	25	-0.32	-0.4	-0.52	0.101206	6.30637	0	Inf	0
13	12	2449036	A	T	7	15	22	99	255,0,167	0.681818	8	14	22	99	255,0,167	0.636364	0.340909	-0.0454545	1559	0.00860546	22	25	-0.32	-0.4	-0.52	0.101206	6.30637	0	Inf	0
13	12	2449101	C	T	8	21	29	99	255,0,154	0.724138	15	13	28	99	184,0,255	0.464286	0.403509	-0.259852	1559	0.00859708	28	25	-0.32	-0.4	-0.52	4.04718	6.30637	0	Inf	0
13	12	2449124	A	C	6	18	24	99	255,0,144	0.75	13	9	22	99	178,0,255	0.409091	0.413043	-0.340909	1559	0.00859412	22	25	-0.32	-0.4	-0.52	5.61191	6.30636	0	Inf	0
13	12	2449133	C	T	6	18	24	99	255,0,143	0.75	14	8	22	99	174,0,255	0.363636	0.434783	-0.386364	1559	0.00859296	22	25	-0.32	-0.4	-0.52	7.15141	6.30636	0	Inf	0
13	12	2449187	C	A	7	14	21	99	255,0,146	0.666667	16	8	24	99	155,0,255	0.333333	0.511111	-0.333333	1559	0.008586	21	25	-0.32	-0.4	-0.52	5.07475	6.30636	0	Inf	0
13	12	2449252	T	C	11	14	25	99	255,0,234	0.56	16	8	24	99	234,0,255	0.333333	0.55102	-0.226667	1559	0.00857762	24	25	-0.32	-0.4	-0.52	2.56816	6.30635	0	Inf	0
13	12	2449271	C	G	12	16	28	99	255,0,234	0.571429	16	8	24	99	227,0,255	0.333333	0.538462	-0.238095	1559	0.00857518	24	25	-0.32	-0.4	-0.52	2.98378	6.30635	0	Inf	0
13	12	2449284	A	G	11	13	24	99	241,0,230	0.541667	18	8	26	99	214,0,255	0.307692	0.58	-0.233974	1559	0.0085735	24	25	-0.32	-0.4	-0.52	2.82842	6.30635	0	Inf	0
13	12	2449335	T	C	12	13	25	99	222,0,255	0.52	19	8	27	99	135,0,255	0.296296	0.596154	-0.223704	1559	0.00856693	25	25	-0.32	-0.4	-0.52	2.7194	6.30634	0	Inf	0
13	12	2449828	A	G	7	25	32	99	255,0,103	0.78125	18	13	31	99	228,0,255	0.419355	0.396825	-0.361895	1560	0.0085034	31	25	-0.32	-0.4	-0.52	8.84893	6.30629	0	Inf	0
13	12	2449871	G	A	10	25	35	99	255,0,169	0.714286	18	14	32	99	232,0,255	0.4375	0.41791	-0.276786	1561	0.00849786	32	25	-0.32	-0.4	-0.52	5.32857	6.30628	0	Inf	0
13	12	2449883	C	T	9	27	36	99	255,0,140	0.75	18	22	40	99	255,0,255	0.55	0.355263	-0.2	1561	0.00849631	36	25	-0.32	-0.4	-0.52	3.35865	6.30628	0	Inf	0
13	12	2450078	T	G	6	21	27	99	255,0,103	0.777778	22	8	30	99	104,0,255	0.266667	0.491228	-0.511111	1561	0.00847118	27	25	-0.32	-0.4	-0.52	15.6022	6.30626	0	Inf	0
13	12	2450092	A	G	9	23	32	99	255,0,169	0.71875	20	10	30	99	124,0,255	0.333333	0.467742	-0.385417	1561	0.00846938	30	25	-0.32	-0.4	-0.52	9.47683	6.30626	0	Inf	0
13	12	2450147	T	C	8	25	33	99	255,0,167	0.757576	12	10	22	99	206,0,255	0.454545	0.363636	-0.30303	1561	0.00846229	22	25	-0.32	-0.4	-0.52	5.23195	6.30625	0	Inf	0
13	12	2450209	A	G	6	21	27	99	255,0,111	0.777778	7	15	22	99	255,0,165	0.681818	0.265306	-0.0959596	1561	0.0084543	22	25	-0.32	-0.4	-0.52	0.570588	6.30624	0	Inf	0
13	12	2450362	G	A	6	16	22	99	255,0,113	0.727273	19	12	31	99	193,0,255	0.387097	0.471698	-0.340176	1561	0.00843458	22	25	-0.32	-0.4	-0.52	6.14102	6.30623	0	Inf	0
13	12	2450385	G	A	8	16	24	99	255,0,173	0.666667	16	9	25	99	125,0,255	0.36	0.489796	-0.306667	1561	0.00843162	24	25	-0.32	-0.4	-0.52	4.68442	6.30623	0	Inf	0
13	12	2450459	T	C	7	17	24	99	255,0,145	0.708333	15	6	21	99	98,0,255	0.285714	0.488889	-0.422619	1561	0.00842208	21	25	-0.32	-0.4	-0.52	8.25911	6.30622	0	Inf	0
13	12	2450669	A	G	9	18	27	99	255,0,174	0.666667	26	7	33	99	106,0,255	0.212121	0.583333	-0.454545	1562	0.00839502	27	25	-0.32	-0.4	-0.52	13.0257	6.30619	0	Inf	0
13	12	2450702	T	C	8	23	31	99	255,0,135	0.741935	23	6	29	99	110,0,255	0.206897	0.516667	-0.535039	1563	0.00839077	29	25	-0.32	-0.4	-0.52	18.1383	6.30619	0	Inf	0
13	12	2450704	A	G	8	24	32	99	255,0,119	0.75	22	7	29	99	119,0,255	0.241379	0.491803	-0.508621	1563	0.00839051	29	25	-0.32	-0.4	-0.52	16.5036	6.30619	0	Inf	0
13	12	2451072	C	G	9	20	29	99	255,0,183	0.689655	11	9	20	99	134,0,221	0.45	0.408163	-0.239655	1569	0.00834309	20	25	-0.32	-0.4	-0.52	2.81656	6.30615	0	Inf	0
13	12	2451117	T	C	13	25	38	99	255,0,232	0.657895	15	5	20	99	112,0,253	0.25	0.482759	-0.407895	1569	0.00833729	20	25	-0.32	-0.4	-0.52	9.01861	6.30615	0	Inf	0
13	12	2451140	G	A	13	23	36	99	255,0,234	0.638889	13	10	23	99	173,0,255	0.434783	0.440678	-0.204106	1569	0.00833432	23	25	-0.32	-0.4	-0.52	2.3746	6.30614	0	Inf	0
13	12	2451245	G	A	7	20	27	99	255,0,129	0.740741	23	13	36	99	221,0,255	0.361111	0.47619	-0.37963	1569	0.00832079	27	25	-0.32	-0.4	-0.52	9.19853	6.30613	0	Inf	0
13	12	2451307	C	T	11	22	33	99	255,0,196	0.666667	30	6	36	99	107,0,255	0.166667	0.594203	-0.5	1569	0.0083128	33	25	-0.32	-0.4	-0.52	18.74	6.30612	0	Inf	0
13	12	2451543	G	T	7	14	21	99	255,0,148	0.666667	31	8	39	99	125,0,255	0.205128	0.633333	-0.461538	1569	0.00828239	21	25	-0.32	-0.4	-0.52	12.5458	6.3061	0	Inf	0
13	12	2452116	A	T	8	17	25	99	255,0,188	0.68	27	13	40	99	255,0,255	0.325	0.538462	-0.355	1569	0.00820855	25	25	-0.32	-0.4	-0.52	7.93418	6.30604	0	Inf	0
13	12	2452727	A	G	11	17	28	99	255,0,232	0.607143	11	11	22	99	230,0,239	0.5	0.44	-0.107143	1570	0.00812981	22	25	-0.32	-0.4	-0.52	0.574001	6.30597	0	Inf	0
13	12	2454121	TAAC	T	12	13	25	99	255,0,255	0.52	13	7	20	99	192,0,255	0.35	0.555556	-0.17	1570	0.00795017	20	25	-0.32	-0.4	-0.52	1.31133	6.30582	0	Inf	0
13	12	2454139	T	A	11	16	27	99	255,0,240	0.592593	17	7	24	99	187,0,255	0.291667	0.54902	-0.300926	1570	0.00794785	24	25	-0.32	-0.4	-0.52	4.73678	6.30581	0	Inf	0
13	12	2454146	A	C	12	14	26	99	255,0,219	0.538462	17	7	24	99	187,0,255	0.291667	0.58	-0.246795	1570	0.00794695	24	25	-0.32	-0.4	-0.52	3.16496	6.30581	0	Inf	0
13	12	2454164	T	C	11	14	25	99	255,0,244	0.56	16	6	22	99	196,0,255	0.272727	0.574468	-0.287273	1570	0.00794463	22	25	-0.32	-0.4	-0.52	4.03099	6.30581	0	Inf	0
13	12	2454175	AG	AGGGTCTAGGGG	10	12	22	99	255,0,255	0.545455	15	8	23	99	255,0,255	0.347826	0.555556	-0.197628	1570	0.00794321	22	25	-0.32	-0.4	-0.52	1.78997	6.30581	0	Inf	0
13	12	2454505	G	A	7	19	26	99	255,0,141	0.730769	16	11	27	99	198,0,255	0.407407	0.433962	-0.323362	1570	0.00790068	26	25	-0.32	-0.4	-0.52	5.75811	6.30577	0	Inf	0
13	12	2454545	C	T	9	18	27	99	255,0,203	0.666667	16	11	27	99	201,0,255	0.407407	0.462963	-0.259259	1570	0.00789553	27	25	-0.32	-0.4	-0.52	3.69291	6.30577	0	Inf	0
13	12	2454720	C	T	7	21	28	99	255,0,134	0.75	13	10	23	99	188,0,255	0.434783	0.392157	-0.315217	1570	0.00787298	23	25	-0.32	-0.4	-0.52	5.3266	6.30575	0	Inf	0
13	12	2454981	TTTCTTGTAATGATGGACGTTGGCT	TT	11	20	31	99	255,0,255	0.645161	22	15	37	99	255,0,255	0.405405	0.485294	-0.239756	1570	0.00783934	31	25	-0.32	-0.4	-0.52	3.92441	6.30572	0	Inf	0
13	12	2455180	G	A	8	22	30	99	255,0,153	0.733333	13	19	32	99	255,0,217	0.59375	0.33871	-0.139583	1570	0.0078137	30	25	-0.32	-0.4	-0.52	1.35717	6.3057	0	Inf	0
13	12	2455918	T	C	8	20	28	99	255,0,159	0.714286	7	16	23	99	255,0,148	0.695652	0.294118	-0.0186335	1570	0.00771859	23	25	-0.32	-0.4	-0.52	0.0210952	6.30562	0	Inf	0
13	12	2455925	C	A	8	20	28	99	255,0,159	0.714286	6	15	21	99	255,0,144	0.714286	0.285714	0	1570	0.00771769	21	25	-0.32	-0.4	-0.52	0	6.30562	0	Inf	0
13	12	2456594	C	G	6	21	27	99	255,0,105	0.777778	23	7	30	99	109,0,195	0.233333	0.508772	-0.544444	1570	0.00763148	27	25	-0.32	-0.4	-0.52	17.8007	6.30555	0	Inf	0
13	12	2456622	A	G	8	19	27	99	255,0,157	0.703704	21	7	28	99	114,0,255	0.25	0.527273	-0.453704	1570	0.00762787	27	25	-0.32	-0.4	-0.52	11.7763	6.30554	0	Inf	0
13	12	2456712	T	C	12	14	26	99	255,0,233	0.538462	13	9	22	99	185,0,248	0.409091	0.520833	-0.129371	1570	0.00761627	22	25	-0.32	-0.4	-0.52	0.801974	6.30553	0	Inf	0
13	12	2456721	A	T	12	13	25	99	255,0,223	0.52	12	8	20	99	168,0,237	0.4	0.533333	-0.12	1570	0.00761511	20	25	-0.32	-0.4	-0.52	0.645283	6.30553	0	Inf	0
13	12	2456803	C	A	14	18	32	99	255,0,255	0.5625	18	14	32	99	250,0,191	0.4375	0.5	-0.125	1570	0.00760455	32	25	-0.32	-0.4	-0.52	1.00262	6.30552	0	Inf	0
13	12	2456921	C	T	11	14	25	99	253,0,227	0.56	28	10	38	99	162,0,255	0.263158	0.619048	-0.296842	1570	0.00758934	25	25	-0.32	-0.4	-0.52	5.6327	6.30551	0	Inf	0
13	12	2457052	C	A	7	19	26	99	255,0,132	0.730769	19	17	36	99	255,0,255	0.472222	0.419355	-0.258547	1570	0.00757246	26	25	-0.32	-0.4	-0.52	4.24525	6.3055	0	Inf	0
13	12	2457525	T	C	10	24	34	99	255,0,182	0.705882	28	7	35	99	144,0,255	0.2	0.550725	-0.505882	1572	0.0075115	34	25	-0.32	-0.4	-0.52	18.7205	6.30544	0	Inf	0
13	12	2457980	C	T	7	25	32	99	255,0,100	0.78125	14	11	25	99	211,0,255	0.44	0.368421	-0.34125	1574	0.00745287	25	25	-0.32	-0.4	-0.52	7.10748	6.30539	0	Inf	0
13	12	2457984	G	A	7	23	30	99	255,0,111	0.766667	15	11	26	99	209,0,255	0.423077	0.392857	-0.34359	1574	0.00745235	26	25	-0.32	-0.4	-0.52	7.01882	6.30539	0	Inf	0
13	12	2458422	A	G	7	16	23	99	255,0,135	0.695652	17	7	24	99	155,0,255	0.291667	0.510638	-0.403986	1574	0.00739591	23	25	-0.32	-0.4	-0.52	7.89282	6.30535	0	Inf	0
13	12	2458423	C	G	6	16	22	99	255,0,123	0.727273	17	7	24	99	161,0,255	0.291667	0.5	-0.435606	1574	0.00739578	22	25	-0.32	-0.4	-0.52	9.01304	6.30535	0	Inf	0
13	12	2458463	G	A	6	18	24	99	255,0,141	0.75	15	8	23	99	161,0,255	0.347826	0.446809	-0.402174	1574	0.00739063	23	25	-0.32	-0.4	-0.52	7.91066	6.30534	0	Inf	0
13	12	2458464	G	T	8	17	25	99	255,0,185	0.68	15	8	23	99	161,0,255	0.347826	0.479167	-0.332174	1574	0.0073905	23	25	-0.32	-0.4	-0.52	5.39514	6.30534	0	Inf	0
13	12	2458534	G	GTA	8	24	32	99	255,0,222	0.75	19	3	22	99	105,0,255	0.136364	0.5	-0.613636	1574	0.00738148	22	25	-0.32	-0.4	-0.52	21.3449	6.30533	0	Inf	0
13	12	2458739	GTTGTACATT	GTT	8	18	26	99	255,0,255	0.692308	23	4	27	99	114,0,255	0.148148	0.584906	-0.54416	1574	0.00735506	26	25	-0.32	-0.4	-0.52	17.1892	6.30531	0	Inf	0
13	12	2459411	G	C	6	16	22	99	255,0,136	0.727273	25	7	32	99	100,0,255	0.21875	0.574074	-0.508523	1575	0.00726846	22	25	-0.32	-0.4	-0.52	14.2679	6.30524	0	Inf	0
13	12	2461498	T	C	5	23	28	99	255,0,105	0.821429	13	7	20	99	157,0,208	0.35	0.375	-0.471429	1585	0.00699951	20	25	-0.32	-0.4	-0.52	11.3359	6.30501	0	Inf	0
13	12	2462720	T	C	14	23	37	99	255,0,255	0.621622	30	8	38	99	129,0,255	0.210526	0.586667	-0.411095	1587	0.00684204	37	25	-0.32	-0.4	-0.52	13.5121	6.30488	0	Inf	0
13	12	2462732	A	G	14	22	36	99	255,0,255	0.611111	29	7	36	99	129,0,255	0.194444	0.597222	-0.416667	1587	0.00684049	36	25	-0.32	-0.4	-0.52	13.4922	6.30488	0	Inf	0
13	12	2462741	C	A	14	22	36	99	255,0,255	0.611111	24	9	33	99	201,0,255	0.272727	0.550725	-0.338384	1587	0.00683933	33	25	-0.32	-0.4	-0.52	8.15618	6.30487	0	Inf	0
13	12	2462779	A	G	13	20	33	99	255,0,255	0.606061	21	9	30	99	148,0,255	0.3	0.539683	-0.306061	1587	0.00683444	30	25	-0.32	-0.4	-0.52	6.03592	6.30487	0	Inf	0
13	12	2462783	G	C	13	22	35	99	255,0,255	0.628571	22	9	31	99	151,0,255	0.290323	0.530303	-0.338249	1588	0.00683392	31	25	-0.32	-0.4	-0.52	7.72175	6.30487	0	Inf	0
13	12	2462796	A	T	13	20	33	99	255,0,255	0.606061	29	8	37	99	124,0,255	0.216216	0.6	-0.389844	1588	0.00683224	33	25	-0.32	-0.4	-0.52	11.3364	6.30487	0	Inf	0
13	12	2463289	GAGTTGA	GAGTTGAGCAAGTTGA	16	14	30	99	255,0,255	0.466667	24	9	33	99	229,0,255	0.272727	0.634921	-0.193939	1588	0.00676871	30	25	-0.32	-0.4	-0.52	2.56361	6.30481	0	Inf	0
13	12	2463358	T	C	9	19	28	99	255,0,179	0.678571	25	10	35	99	230,0,255	0.285714	0.539683	-0.392857	1588	0.00675982	28	25	-0.32	-0.4	-0.52	9.8957	6.30481	0	Inf	0
13	12	2463542	C	T	13	24	37	99	255,0,202	0.648649	21	8	29	99	123,0,255	0.275862	0.515152	-0.372787	1588	0.00673611	29	25	-0.32	-0.4	-0.52	9.3	6.30479	0	Inf	0
13	12	2463546	C	T	11	23	34	99	255,0,177	0.676471	21	6	27	99	99,0,255	0.222222	0.52459	-0.454248	1588	0.00673559	27	25	-0.32	-0.4	-0.52	13.0061	6.30479	0	Inf	0
13	12	2463555	A	G	12	24	36	99	255,0,204	0.666667	18	7	25	99	122,0,255	0.28	0.491803	-0.386667	1588	0.00673443	25	25	-0.32	-0.4	-0.52	9.07088	6.30479	0	Inf	0
13	12	2464400	A	C	20	22	42	99	167,0,198	0.52381	28	13	41	99	133,0,255	0.317073	0.578313	-0.206736	1588	0.00662554	41	25	-0.32	-0.4	-0.52	3.66802	6.30469	0	Inf	0
13	12	2464980	T	A	13	19	32	99	255,0,237	0.59375	24	10	34	99	176,0,255	0.294118	0.560606	-0.299632	1589	0.0065508	32	25	-0.32	-0.4	-0.52	6.09938	6.30463	0	Inf	0
13	12	2464999	T	C	15	20	35	99	255,0,255	0.571429	23	10	33	99	199,0,255	0.30303	0.558824	-0.268398	1589	0.00654835	33	25	-0.32	-0.4	-0.52	5.03603	6.30463	0	Inf	0
13	12	2465015	T	C	17	21	38	99	255,0,255	0.552632	26	9	35	99	162,0,255	0.257143	0.589041	-0.295489	1589	0.00654629	35	25	-0.32	-0.4	-0.52	6.71137	6.30463	0	Inf	0
13	12	2465104	T	C	8	17	25	99	255,0,207	0.68	19	9	28	99	143,0,255	0.321429	0.509434	-0.358571	1589	0.00653482	25	25	-0.32	-0.4	-0.52	6.94653	6.30462	0	Inf	0
13	12	2465109	T	C	9	19	28	99	255,0,250	0.678571	20	8	28	99	153,0,255	0.285714	0.517857	-0.392857	1589	0.00653417	28	25	-0.32	-0.4	-0.52	8.89321	6.30462	0	Inf	0
13	12	2465119	T	C	9	16	25	99	255,0,255	0.64	23	9	32	99	158,0,255	0.28125	0.561404	-0.35875	1589	0.00653289	25	25	-0.32	-0.4	-0.52	7.46172	6.30461	0	Inf	0
13	12	2465136	A	T	10	18	28	99	255,0,157	0.642857	20	10	30	99	210,0,255	0.333333	0.517241	-0.309524	1589	0.0065307	28	25	-0.32	-0.4	-0.52	5.64688	6.30461	0	Inf	0
13	12	2465144	C	T	9	17	26	99	255,0,151	0.653846	21	9	30	99	177,0,255	0.3	0.535714	-0.353846	1589	0.00652966	26	25	-0.32	-0.4	-0.52	7.15294	6.30461	0	Inf	0
13	12	2465159	T	C	7	19	26	99	255,0,122	0.730769	16	10	26	99	220,0,255	0.384615	0.442308	-0.346154	1589	0.00652773	26	25	-0.32	-0.4	-0.52	6.45738	6.30461	0	Inf	0
13	12	2465186	A	G	7	17	24	99	255,0,127	0.708333	11	9	20	99	217,0,219	0.45	0.409091	-0.258333	1591	0.00652425	20	25	-0.32	-0.4	-0.52	3.03414	6.30461	0	Inf	0
13	12	2466160	C	T	9	16	25	99	255,0,180	0.64	34	8	42	99	130,0,255	0.190476	0.641791	-0.449524	1592	0.00639873	25	25	-0.32	-0.4	-0.52	13.8474	6.3045	0	Inf	0
13	12	2466178	T	C	11	15	26	99	255,0,225	0.576923	44	9	53	99	132,0,255	0.169811	0.696203	-0.407112	1592	0.00639642	26	25	-0.32	-0.4	-0.52	13.3015	6.3045	0	Inf	0
13	12	2466210	G	A	11	15	26	99	255,0,247	0.576923	41	9	50	99	141,0,255	0.18	0.684211	-0.396923	1592	0.00639229	26	25	-0.32	-0.4	-0.52	12.2304	6.3045	0	Inf	0
13	12	2466254	A	G	11	17	28	99	255,0,254	0.607143	42	10	52	99	139,0,255	0.192308	0.6625	-0.414835	1593	0.00638662	28	25	-0.32	-0.4	-0.52	13.8642	6.30449	0	Inf	0
13	12	2466365	C	T	9	16	25	99	255,0,186	0.64	23	11	34	99	232,0,255	0.323529	0.542373	-0.316471	1595	0.00637232	25	25	-0.32	-0.4	-0.52	5.89013	6.30448	0	Inf	0
13	12	2466370	C	A	9	15	24	99	255,0,189	0.625	21	13	34	99	241,0,255	0.382353	0.517241	-0.242647	1595	0.00637167	24	25	-0.32	-0.4	-0.52	3.34717	6.30448	0	Inf	0
13	12	2469087	G	A	8	18	26	99	255,0,192	0.692308	18	5	23	99	98,0,255	0.217391	0.530612	-0.474916	1612	0.00602154	23	25	-0.32	-0.4	-0.52	11.5631	6.30418	0	Inf	0
13	12	2469143	G	C	9	24	33	99	255,0,159	0.727273	15	6	21	99	126,0,255	0.285714	0.444444	-0.441558	1612	0.00601432	21	25	-0.32	-0.4	-0.52	10.3917	6.30417	0	Inf	0
13	12	2469566	A	T	15	5	20	99	148,0,255	0.25	9	19	28	99	255,0,204	0.678571	0.5	0.428571	1612	0.00595981	20	25	-0.32	-0.4	-0.52	8.88399	6.30413	0	Inf	0
13	12	2469684	C	T	5	16	21	99	255,0,103	0.761905	18	6	24	99	141,0,255	0.25	0.511111	-0.511905	1612	0.00594461	21	25	-0.32	-0.4	-0.52	12.3162	6.30412	0	Inf	0
13	12	2470580	A	T	29	10	39	99	135,0,255	0.25641	22	8	30	99	169,0,255	0.266667	0.73913	0.0102564	1616	0.00582914	30	25	-0.32	-0.4	-0.52	0.00924113	6.30402	0	Inf	0
13	12	2470585	G	A	28	12	40	99	179,0,255	0.3	21	9	30	99	182,0,255	0.3	0.7	0	1616	0.0058285	30	25	-0.32	-0.4	-0.52	0	6.30402	0	Inf	0
13	12	2470775	C	T	23	15	38	99	237,0,255	0.394737	20	13	33	99	252,0,218	0.393939	0.605634	-0.000797448	1616	0.00580401	33	25	-0.32	-0.4	-0.52	4.70264e-05	6.304	0	Inf	0
13	12	2470926	G	A	17	12	29	99	231,0,255	0.413793	18	20	38	99	255,0,255	0.526316	0.522388	0.112523	1616	0.00578455	29	25	-0.32	-0.4	-0.52	0.83733	6.30398	0	Inf	0
13	12	2471048	T	C	20	9	29	99	150,0,255	0.310345	12	13	25	99	237,0,222	0.52	0.592593	0.209655	1618	0.00576883	25	25	-0.32	-0.4	-0.52	2.45614	6.30397	0	Inf	0
13	12	2471059	TTGG	TTGGGTTCTTGTGAGAATGAGAGTTATGG	19	7	26	99	255,0,255	0.269231	11	11	22	99	255,0,255	0.5	0.625	0.230769	1618	0.00576741	22	25	-0.32	-0.4	-0.52	2.722	6.30397	0	Inf	0
13	12	2471113	T	G	17	5	22	99	101,0,255	0.227273	9	16	25	99	255,0,222	0.64	0.553191	0.412727	1620	0.00576045	22	25	-0.32	-0.4	-0.52	8.36977	6.30396	0	Inf	0
13	12	2471570	G	T	19	9	28	99	194,0,255	0.321429	23	17	40	99	255,0,255	0.425	0.617647	0.103571	1622	0.00570156	28	25	-0.32	-0.4	-0.52	0.754682	6.30391	0	Inf	0
13	12	2471596	A	G	15	8	23	99	182,0,255	0.347826	19	21	40	99	255,0,255	0.525	0.539683	0.177174	1623	0.00569821	23	25	-0.32	-0.4	-0.52	1.86741	6.30391	0	Inf	0
13	12	2471611	T	C	19	9	28	99	220,0,255	0.321429	18	20	38	99	255,0,255	0.526316	0.560606	0.204887	1624	0.00569628	28	25	-0.32	-0.4	-0.52	2.78474	6.3039	0	Inf	0
13	12	2471617	T	A	16	9	25	99	195,0,255	0.36	17	19	36	99	255,0,255	0.527778	0.540984	0.167778	1624	0.00569551	25	25	-0.32	-0.4	-0.52	1.68732	6.3039	0	Inf	0
13	12	2471629	A	G	10	18	28	99	255,0,237	0.642857	18	18	36	99	255,0,255	0.5	0.4375	-0.142857	1624	0.00569396	28	25	-0.32	-0.4	-0.52	1.31525	6.3039	0	Inf	0
13	12	2471747	C	T	17	5	22	99	101,0,255	0.227273	19	12	31	99	203,0,255	0.387097	0.679245	0.159824	1625	0.00567875	22	25	-0.32	-0.4	-0.52	1.54532	6.30389	0	Inf	0
13	12	2471837	G	A	17	9	26	99	148,0,255	0.346154	10	26	36	99	255,0,207	0.722222	0.435484	0.376068	1625	0.00566715	26	25	-0.32	-0.4	-0.52	8.83274	6.30388	0	Inf	0
13	12	2472016	G	A	23	13	36	99	236,0,255	0.361111	12	23	35	99	255,0,223	0.657143	0.492958	0.296032	1627	0.00564409	35	25	-0.32	-0.4	-0.52	6.317	6.30386	0	Inf	0
13	12	2472031	T	G	13	24	37	99	255,0,206	0.648649	24	11	35	99	188,0,255	0.314286	0.513889	-0.334363	1627	0.00564215	35	25	-0.32	-0.4	-0.52	8.21089	6.30386	0	Inf	0
13	12	2472173	C	T	8	21	29	99	255,0,152	0.724138	19	11	30	99	253,0,255	0.366667	0.457627	-0.357471	1627	0.00562386	29	25	-0.32	-0.4	-0.52	7.77551	6.30384	0	Inf	0
13	12	2472584	A	T	9	26	35	99	255,0,154	0.742857	19	7	26	99	139,0,255	0.269231	0.459016	-0.473626	1627	0.00557089	26	25	-0.32	-0.4	-0.52	13.9608	6.3038	0	Inf	0
13	12	2473210	G	T	29	19	48	99	156,0,146	0.395833	22	14	36	99	113,0,145	0.388889	0.607143	-0.00694444	1629	0.00549022	36	25	-0.32	-0.4	-0.52	0.00416052	6.30373	0	Inf	0
13	12	2474577	G	A	9	13	22	99	244,0,179	0.590909	23	7	30	99	109,0,255	0.233333	0.615385	-0.357576	1633	0.00531406	22	25	-0.32	-0.4	-0.52	6.92945	6.30358	0	Inf	0
13	12	2475694	T	C	13	12	25	99	222,0,255	0.48	6	14	20	99	255,0,141	0.7	0.422222	0.22	1636	0.00517011	20	25	-0.32	-0.4	-0.52	2.238	6.30346	0	Inf	0
13	12	2475730	T	C	8	13	21	99	255,0,166	0.619048	22	5	27	99	98,0,255	0.185185	0.625	-0.433862	1636	0.00516547	21	25	-0.32	-0.4	-0.52	9.72493	6.30345	0	Inf	0
13	12	2475934	G	A	21	8	29	99	154,0,255	0.275862	21	12	33	99	211,0,255	0.363636	0.677419	0.0877743	1638	0.00513919	29	25	-0.32	-0.4	-0.52	0.547177	6.30343	0	Inf	0
13	12	2475976	C	T	7	24	31	99	255,0,140	0.774194	10	19	29	99	241,0,189	0.655172	0.283333	-0.119021	1638	0.00513377	29	25	-0.32	-0.4	-0.52	1.04823	6.30343	0	Inf	0
13	12	2476021	T	A	8	20	28	99	255,0,159	0.714286	12	13	25	99	255,0,238	0.52	0.377358	-0.194286	1638	0.00512797	25	25	-0.32	-0.4	-0.52	2.13171	6.30342	0	Inf	0
13	12	2476027	T	C	10	19	29	99	255,0,193	0.655172	15	13	28	99	255,0,255	0.464286	0.438596	-0.190887	1638	0.0051272	28	25	-0.32	-0.4	-0.52	2.12092	6.30342	0	Inf	0
13	12	2476235	T	C	7	20	27	99	255,0,130	0.740741	16	11	27	99	214,0,255	0.407407	0.425926	-0.333333	1638	0.0051004	27	25	-0.32	-0.4	-0.52	6.26852	6.3034	0	Inf	0
13	12	2476236	G	A	7	20	27	99	255,0,137	0.740741	15	11	26	99	227,0,255	0.423077	0.415094	-0.317664	1638	0.00510027	26	25	-0.32	-0.4	-0.52	5.60889	6.3034	0	Inf	0
13	12	2476237	C	T	8	21	29	99	255,0,149	0.724138	16	11	27	99	225,0,255	0.407407	0.428571	-0.316731	1638	0.00510014	27	25	-0.32	-0.4	-0.52	5.8249	6.3034	0	Inf	0
13	12	2476312	G	A	4	16	20	99	255,0,97	0.8	10	13	23	99	249,0,165	0.565217	0.325581	-0.234783	1638	0.00509047	20	25	-0.32	-0.4	-0.52	2.758	6.30339	0	Inf	0
13	12	2476498	C	T	7	16	23	99	255,0,149	0.695652	22	15	37	99	255,0,255	0.405405	0.483333	-0.290247	1641	0.0050665	23	25	-0.32	-0.4	-0.52	4.88328	6.30337	0	Inf	0
13	12	2476755	G	T	25	11	36	99	190,0,255	0.305556	11	11	22	99	217,0,205	0.5	0.62069	0.194444	1642	0.00503339	22	25	-0.32	-0.4	-0.52	2.17781	6.30334	0	Inf	0
13	12	2476800	C	T	26	12	38	99	194,0,255	0.315789	12	8	20	99	175,0,220	0.4	0.655172	0.0842105	1642	0.00502759	20	25	-0.32	-0.4	-0.52	0.407315	6.30334	0	Inf	0
13	12	2476835	G	A	22	11	33	99	192,0,255	0.333333	9	15	24	99	255,0,144	0.625	0.54386	0.291667	1642	0.00502308	24	25	-0.32	-0.4	-0.52	4.81465	6.30333	0	Inf	0
13	12	2476841	C	T	11	21	32	99	255,0,195	0.65625	14	9	23	99	147,0,255	0.391304	0.454545	-0.264946	1642	0.0050223	23	25	-0.32	-0.4	-0.52	3.81847	6.30333	0	Inf	0
13	12	2476872	A	G	12	22	34	99	255,0,239	0.647059	14	10	24	99	205,0,255	0.416667	0.448276	-0.230392	1642	0.00501831	24	25	-0.32	-0.4	-0.52	3.03311	6.30333	0	Inf	0
13	12	2477007	C	A	16	5	21	99	103,0,255	0.238095	10	17	27	99	255,0,176	0.62963	0.541667	0.391534	1643	0.00500091	21	25	-0.32	-0.4	-0.52	7.56145	6.30332	0	Inf	0
13	12	2477593	A	T	9	14	23	99	159,0,120	0.608696	17	8	25	99	162,0,168	0.32	0.541667	-0.288696	1648	0.00492539	23	25	-0.32	-0.4	-0.52	4.07585	6.30325	0	Inf	0
13	12	2477674	C	T	6	21	27	99	255,0,103	0.777778	27	13	40	99	221,0,255	0.325	0.492537	-0.452778	1648	0.00491496	27	25	-0.32	-0.4	-0.52	13.8162	6.30324	0	Inf	0
13	12	2478875	G	T	7	16	23	99	255,0,136	0.695652	14	7	21	99	195,0,236	0.333333	0.477273	-0.362319	1650	0.00476019	21	25	-0.32	-0.4	-0.52	5.90526	6.30311	0	Inf	0
13	12	2478909	C	T	8	15	23	99	255,0,147	0.652174	13	7	20	99	191,0,183	0.35	0.488372	-0.302174	1650	0.0047558	20	25	-0.32	-0.4	-0.52	3.96937	6.30311	0	Inf	0
13	12	2478910	G	A	8	15	23	99	255,0,155	0.652174	13	7	20	99	189,0,181	0.35	0.488372	-0.302174	1650	0.00475568	20	25	-0.32	-0.4	-0.52	3.96937	6.30311	0	Inf	0
13	12	2478971	T	C	7	13	20	99	255,0,158	0.65	13	8	21	99	205,0,255	0.380952	0.487805	-0.269048	1650	0.00474782	20	25	-0.32	-0.4	-0.52	3.00562	6.3031	0	Inf	0
13	12	2479555	C	T	8	19	27	99	255,0,160	0.703704	12	8	20	99	137,0,255	0.4	0.425532	-0.303704	1650	0.00467256	20	25	-0.32	-0.4	-0.52	4.37348	6.30304	0	Inf	0
13	12	2479560	C	T	9	19	28	99	255,0,182	0.678571	12	9	21	99	171,0,255	0.428571	0.428571	-0.25	1650	0.00467191	21	25	-0.32	-0.4	-0.52	3.07812	6.30304	0	Inf	0
13	12	2479571	G	A	8	20	28	99	255,0,171	0.714286	12	8	20	99	153,0,255	0.4	0.416667	-0.314286	1650	0.00467049	20	25	-0.32	-0.4	-0.52	4.77899	6.30303	0	Inf	0
13	12	2479593	C	T	9	13	22	99	255,0,178	0.590909	16	9	25	99	235,0,255	0.36	0.531915	-0.230909	1650	0.00466766	22	25	-0.32	-0.4	-0.52	2.52616	6.30303	0	Inf	0
13	12	2486638	G	A	11	17	28	99	255,0,139	0.607143	16	21	37	99	255,0,255	0.567568	0.415385	-0.0395753	1691	0.00375979	28	25	-0.32	-0.4	-0.52	0.102959	6.30226	0	Inf	0
13	12	2486665	T	G	8	17	25	99	255,0,120	0.68	16	15	31	99	255,0,199	0.483871	0.428571	-0.196129	1691	0.00375631	25	25	-0.32	-0.4	-0.52	2.19937	6.30226	0	Inf	0
13	12	2486694	A	G	16	7	23	99	99,0,255	0.304348	23	9	32	99	139,0,255	0.28125	0.709091	-0.0230978	1691	0.00375257	23	25	-0.32	-0.4	-0.52	0.0345287	6.30226	0	Inf	0
13	12	2505831	T	G	12	8	20	99	152,0,255	0.4	14	28	42	99	255,0,180	0.666667	0.419355	0.266667	1728	0.00128644	20	25	-0.32	-0.4	-0.52	3.94262	6.30016	0	Inf	0
13	12	2508364	G	C	17	6	23	99	102,0,146	0.26087	14	15	29	99	195,0,202	0.517241	0.596154	0.256372	1728	0.000960017	23	25	-0.32	-0.4	-0.52	3.58178	6.29989	0	Inf	0
13	12	2519418	G	T	5	18	23	99	255,0,98	0.782609	30	10	40	99	104,0,255	0.25	0.555556	-0.532609	1778	-0.000464483	23	25	-0.32	-0.4	-0.52	17.4854	6.29868	0	Inf	0
13	12	2520091	G	T	22	6	28	99	129,0,255	0.214286	14	19	33	99	255,0,255	0.575758	0.590164	0.361472	1778	-0.000551211	28	25	-0.32	-0.4	-0.52	8.48577	6.29861	0	Inf	0
13	12	2520093	T	C	6	22	28	99	255,0,129	0.785714	19	15	34	99	255,0,255	0.441176	0.403226	-0.344538	1778	-0.000551469	28	25	-0.32	-0.4	-0.52	7.85415	6.29861	0	Inf	0
13	12	2520094	G	T	24	6	30	99	124,0,255	0.2	15	19	34	99	255,0,255	0.558824	0.609375	0.358824	1778	-0.000551598	30	25	-0.32	-0.4	-0.52	8.94896	6.29861	0	Inf	0
13	12	2521039	T	A	12	16	28	99	255,0,232	0.571429	20	6	26	99	154,0,255	0.230769	0.592593	-0.340659	1778	-0.000673377	26	25	-0.32	-0.4	-0.52	6.66384	6.2985	0	Inf	0
13	12	2521325	C	A	10	22	32	99	255,0,201	0.6875	23	5	28	99	98,0,255	0.178571	0.55	-0.508929	1779	-0.000710233	28	25	-0.32	-0.4	-0.52	16.5508	6.29847	0	Inf	0
13	12	2525962	C	G	10	17	27	99	255,0,200	0.62963	23	14	37	99	242,0,255	0.378378	0.515625	-0.251251	1780	-0.00130779	27	25	-0.32	-0.4	-0.52	3.98451	6.29796	0	Inf	0
13	12	2529513	T	A	19	13	32	99	233,0,255	0.40625	11	26	37	99	255,0,195	0.702703	0.434783	0.296453	1781	-0.0017654	32	25	-0.32	-0.4	-0.52	6.2141	6.29758	0	Inf	0
13	12	2529531	A	G	23	15	38	99	211,0,255	0.394737	15	25	40	99	255,0,244	0.625	0.487179	0.230263	1781	-0.00176772	38	25	-0.32	-0.4	-0.52	4.17231	6.29757	0	Inf	0
13	12	2529553	T	G	27	13	40	99	190,0,255	0.325	14	20	34	99	255,0,239	0.588235	0.554054	0.263235	1781	-0.00177055	34	25	-0.32	-0.4	-0.52	5.20312	6.29757	0	Inf	0
13	12	2529576	T	C	30	13	43	99	186,0,255	0.302326	16	19	35	99	255,0,255	0.542857	0.589744	0.240532	1781	-0.00177352	35	25	-0.32	-0.4	-0.52	4.63894	6.29757	0	Inf	0
13	12	2529715	G	C	28	19	47	99	255,0,255	0.404255	11	20	31	99	255,0,195	0.645161	0.5	0.240906	1781	-0.00179143	31	25	-0.32	-0.4	-0.52	4.385	6.29755	0	Inf	0
13	12	2529738	C	T	22	14	36	99	239,0,255	0.388889	7	22	29	99	255,0,125	0.758621	0.446154	0.369732	1781	-0.00179439	29	25	-0.32	-0.4	-0.52	9.18538	6.29755	0	Inf	0
13	12	2529777	A	C	24	16	40	99	255,0,255	0.4	8	21	29	99	255,0,145	0.724138	0.463768	0.324138	1781	-0.00179942	29	25	-0.32	-0.4	-0.52	7.28859	6.29755	0	Inf	0
13	12	2529997	A	G	14	9	23	99	188,0,255	0.391304	11	15	26	99	255,0,156	0.576923	0.510204	0.185619	1781	-0.00182777	23	25	-0.32	-0.4	-0.52	1.69311	6.29752	0	Inf	0
13	12	2529999	G	A	13	9	22	99	195,0,255	0.409091	9	14	23	99	255,0,152	0.608696	0.488889	0.199605	1781	-0.00182803	22	25	-0.32	-0.4	-0.52	1.80479	6.29752	0	Inf	0
13	12	2531001	G	A	21	11	32	99	191,0,255	0.34375	9	22	31	99	255,0,136	0.709677	0.47619	0.365927	1781	-0.00195715	31	25	-0.32	-0.4	-0.52	8.65888	6.29741	0	Inf	0
13	12	2531029	AGAAAATGAAAATGAAAATGA	AGAAAATGAAAATGA	19	12	31	99	255,0,255	0.387097	9	17	26	99	255,0,255	0.653846	0.491228	0.266749	1781	-0.00196076	26	25	-0.32	-0.4	-0.52	4.07874	6.29741	0	Inf	0
13	12	2531055	G	A	16	12	28	99	229,0,255	0.428571	10	20	30	99	255,0,230	0.666667	0.448276	0.238095	1781	-0.00196411	28	25	-0.32	-0.4	-0.52	3.34957	6.29741	0	Inf	0
13	12	2531091	T	C	14	10	24	99	196,0,255	0.416667	10	22	32	99	255,0,231	0.6875	0.428571	0.270833	1781	-0.00196875	24	25	-0.32	-0.4	-0.52	4.1349	6.2974	0	Inf	0
13	12	2531092	G	A	14	11	25	99	202,0,255	0.44	10	22	32	99	255,0,235	0.6875	0.421053	0.2475	1781	-0.00196888	25	25	-0.32	-0.4	-0.52	3.54574	6.2974	0	Inf	0
13	12	2531114	A	G	14	13	27	99	226,0,255	0.481481	9	16	25	99	255,0,203	0.64	0.442308	0.158519	1781	-0.00197172	25	25	-0.32	-0.4	-0.52	1.32964	6.2974	0	Inf	0
13	12	2531159	C	T	18	12	30	99	231,0,255	0.4	10	17	27	99	255,0,215	0.62963	0.491228	0.22963	1781	-0.00197752	27	25	-0.32	-0.4	-0.52	3.0263	6.2974	0	Inf	0
13	12	2531313	A	G	15	9	24	99	190,0,255	0.375	7	16	23	99	255,0,177	0.695652	0.468085	0.320652	1781	-0.00199736	23	25	-0.32	-0.4	-0.52	4.94203	6.29738	0	Inf	0
13	12	2531351	G	A	12	11	23	99	227,0,237	0.478261	7	17	24	99	255,0,105	0.708333	0.404255	0.230072	1781	-0.00200226	23	25	-0.32	-0.4	-0.52	2.60587	6.29737	0	Inf	0
13	12	2531423	T	C	14	8	22	99	196,0,255	0.363636	7	15	22	99	255,0,151	0.681818	0.477273	0.318182	1781	-0.00201154	22	25	-0.32	-0.4	-0.52	4.54319	6.29737	0	Inf	0
13	12	2531424	C	A	13	8	21	99	199,0,231	0.380952	7	15	22	99	255,0,151	0.681818	0.465116	0.300866	1781	-0.00201166	21	25	-0.32	-0.4	-0.52	3.96937	6.29737	0	Inf	0
13	12	2531427	T	C	13	9	22	99	209,0,245	0.409091	7	15	22	99	255,0,151	0.681818	0.454545	0.272727	1781	-0.00201205	22	25	-0.32	-0.4	-0.52	3.34405	6.29737	0	Inf	0
13	12	2531433	C	A	11	10	21	99	226,0,220	0.47619	7	16	23	99	255,0,148	0.695652	0.409091	0.219462	1781	-0.00201282	21	25	-0.32	-0.4	-0.52	2.20259	6.29737	0	Inf	0
13	12	2531530	TGG	TGGG	14	9	23	99	185,0,200	0.391304	10	14	24	99	240,0,114	0.583333	0.510638	0.192029	1781	-0.00202532	23	25	-0.32	-0.4	-0.52	1.74419	6.29736	0	Inf	0
13	12	2531633	A	C	18	9	27	99	181,0,255	0.333333	14	6	20	99	133,0,255	0.3	0.680851	-0.0333333	1781	-0.0020386	20	25	-0.32	-0.4	-0.52	0.0589336	6.29734	0	Inf	0
13	12	2531761	T	C	17	14	31	99	255,0,255	0.451613	12	10	22	99	200,0,255	0.454545	0.54717	0.00293255	1781	-0.00205509	22	25	-0.32	-0.4	-0.52	0.000446597	6.29733	0	Inf	0
13	12	2531797	G	A	17	11	28	99	241,0,255	0.392857	11	9	20	99	255,0,240	0.45	0.583333	0.0571429	1781	-0.00205973	20	25	-0.32	-0.4	-0.52	0.156498	6.29733	0	Inf	0
13	12	2531851	T	C	18	12	30	99	255,0,255	0.4	13	12	25	99	255,0,255	0.48	0.563636	0.08	1781	-0.00206669	25	25	-0.32	-0.4	-0.52	0.354811	6.29732	0	Inf	0
13	12	2531853	T	A	18	11	29	99	255,0,255	0.37931	13	13	26	99	255,0,255	0.5	0.563636	0.12069	1781	-0.00206695	26	25	-0.32	-0.4	-0.52	0.813128	6.29732	0	Inf	0
13	12	2531861	A	G	15	12	27	99	247,0,255	0.444444	12	13	25	99	255,0,255	0.52	0.519231	0.0755556	1781	-0.00206798	25	25	-0.32	-0.4	-0.52	0.297091	6.29732	0	Inf	0
13	12	2531872	C	A	17	11	28	99	241,0,255	0.392857	13	13	26	99	255,0,255	0.5	0.555556	0.107143	1781	-0.0020694	26	25	-0.32	-0.4	-0.52	0.627694	6.29732	0	Inf	0
13	12	2531898	A	G	15	16	31	99	255,0,255	0.516129	9	11	20	99	234,0,239	0.55	0.470588	0.033871	1781	-0.00207275	20	25	-0.32	-0.4	-0.52	0.0560258	6.29732	0	Inf	0
13	12	2532490	G	T	11	11	22	99	247,0,221	0.5	6	16	22	99	255,0,146	0.727273	0.386364	0.227273	1781	-0.00214904	22	25	-0.32	-0.4	-0.52	2.42385	6.29725	0	Inf	0
13	12	2532499	A	G	11	10	21	99	227,0,226	0.47619	6	22	28	99	255,0,111	0.785714	0.346939	0.309524	1781	-0.0021502	21	25	-0.32	-0.4	-0.52	5.10102	6.29725	0	Inf	0
13	12	2533470	C	T	16	7	23	99	122,0,255	0.304348	14	24	38	99	255,0,189	0.631579	0.491803	0.327231	1781	-0.00227533	23	25	-0.32	-0.4	-0.52	6.26405	6.29714	0	Inf	0
13	12	2533497	G	A	19	9	28	99	135,0,255	0.321429	17	26	43	99	255,0,175	0.604651	0.507042	0.283223	1781	-0.00227881	28	25	-0.32	-0.4	-0.52	5.53515	6.29714	0	Inf	0
13	12	2533539	T	A	21	9	30	99	134,0,255	0.3	21	12	33	99	255,0,189	0.363636	0.666667	0.0636364	1781	-0.00228422	30	25	-0.32	-0.4	-0.52	0.28713	6.29714	0	Inf	0
13	12	2533540	C	T	20	9	29	99	152,0,255	0.310345	20	13	33	99	255,0,189	0.393939	0.645161	0.0835946	1781	-0.00228435	29	25	-0.32	-0.4	-0.52	0.47309	6.29714	0	Inf	0
13	12	2533609	A	G	23	12	35	99	216,0,255	0.342857	16	9	25	99	186,0,255	0.36	0.65	0.0171429	1781	-0.00229324	25	25	-0.32	-0.4	-0.52	0.0188162	6.29713	0	Inf	0
13	12	2533615	T	C	23	12	35	99	228,0,255	0.342857	20	9	29	99	170,0,255	0.310345	0.671875	-0.0325123	1781	-0.00229401	29	25	-0.32	-0.4	-0.52	0.0761868	6.29713	0	Inf	0
13	12	2533624	C	T	23	13	36	99	225,0,255	0.361111	19	9	28	99	167,0,255	0.321429	0.65625	-0.0396825	1781	-0.00229517	28	25	-0.32	-0.4	-0.52	0.110243	6.29713	0	Inf	0
13	12	2533631	C	T	23	12	35	99	217,0,255	0.342857	15	9	24	99	164,0,255	0.375	0.644068	0.0321429	1781	-0.00229608	24	25	-0.32	-0.4	-0.52	0.0640216	6.29713	0	Inf	0
13	12	2533635	C	T	22	12	34	99	213,0,255	0.352941	15	9	24	99	162,0,254	0.375	0.637931	0.0220588	1781	-0.00229659	24	25	-0.32	-0.4	-0.52	0.0295977	6.29713	0	Inf	0
13	12	2533639	C	T	22	12	34	99	219,0,255	0.352941	16	9	25	99	180,0,255	0.36	0.644068	0.00705882	1781	-0.00229711	25	25	-0.32	-0.4	-0.52	0.00312999	6.29712	0	Inf	0
13	12	2533704	C	G	19	15	34	99	255,0,255	0.441176	21	17	38	99	210,0,201	0.447368	0.555556	0.00619195	1781	-0.00230548	34	25	-0.32	-0.4	-0.52	0.00278654	6.29712	0	Inf	0
13	12	2533706	C	T	21	16	37	99	255,0,255	0.432432	21	16	37	99	219,0,201	0.432432	0.567568	0	1781	-0.00230574	37	25	-0.32	-0.4	-0.52	0	6.29712	0	Inf	0
13	12	2533714	T	C	20	16	36	99	255,0,255	0.444444	21	15	36	99	197,0,189	0.416667	0.569444	-0.0277778	1781	-0.00230677	36	25	-0.32	-0.4	-0.52	0.0566563	6.29712	0	Inf	0
13	12	2533724	T	A	22	15	37	99	255,0,255	0.405405	17	17	34	99	255,0,193	0.5	0.549296	0.0945946	1781	-0.00230806	34	25	-0.32	-0.4	-0.52	0.641077	6.29712	0	Inf	0
13	12	2533779	G	A	19	15	34	99	255,0,255	0.441176	15	15	30	99	238,0,255	0.5	0.53125	0.0588235	1781	-0.00231515	30	25	-0.32	-0.4	-0.52	0.221517	6.29711	0	Inf	0
13	12	2533920	A	T	25	15	40	99	242,0,255	0.375	11	17	28	99	255,0,255	0.607143	0.529412	0.232143	1784	-0.00233332	28	25	-0.32	-0.4	-0.52	3.58702	6.29709	0	Inf	0
13	12	2533988	T	C	28	9	37	99	154,0,255	0.243243	13	13	26	99	255,0,255	0.5	0.650794	0.256757	1784	-0.00234208	26	25	-0.32	-0.4	-0.52	4.41811	6.29709	0	Inf	0
13	12	2534129	T	C	21	9	30	99	173,0,255	0.3	5	16	21	99	255,0,103	0.761905	0.509804	0.461905	1784	-0.00236025	21	25	-0.32	-0.4	-0.52	10.9768	6.29707	0	Inf	0
13	12	2534344	A	T	17	9	26	99	178,0,255	0.346154	11	12	23	99	255,0,218	0.521739	0.571429	0.175585	1785	-0.00238796	23	25	-0.32	-0.4	-0.52	1.54199	6.29705	0	Inf	0
13	12	2535477	A	T	17	11	28	99	181,0,255	0.392857	9	34	43	99	255,0,132	0.790698	0.366197	0.397841	1785	-0.00253396	28	25	-0.32	-0.4	-0.52	11.6387	6.29692	0	Inf	0
13	12	2535492	C	A	18	11	29	99	204,0,255	0.37931	9	35	44	99	255,0,130	0.795455	0.369863	0.416144	1785	-0.0025359	29	25	-0.32	-0.4	-0.52	13.1165	6.29692	0	Inf	0
13	12	2535881	C	T	23	7	30	99	151,0,255	0.233333	13	14	27	99	255,0,255	0.518519	0.631579	0.285185	1785	-0.00258603	27	25	-0.32	-0.4	-0.52	5.03527	6.29688	0	Inf	0
13	12	2536023	A	C	18	7	25	99	136,0,255	0.28	8	16	24	99	255,0,167	0.666667	0.530612	0.386667	1785	-0.00260433	24	25	-0.32	-0.4	-0.52	7.54429	6.29686	0	Inf	0
13	12	2536033	A	G	18	7	25	99	137,0,255	0.28	8	15	23	99	255,0,155	0.652174	0.541667	0.372174	1785	-0.00260561	23	25	-0.32	-0.4	-0.52	6.84058	6.29686	0	Inf	0
13	12	2536486	A	G	20	6	26	99	139,0,255	0.230769	9	17	26	99	255,0,148	0.653846	0.557692	0.423077	1785	-0.00266399	26	25	-0.32	-0.4	-0.52	9.76112	6.29681	0	Inf	0
13	12	2536596	G	T	17	6	23	99	110,0,255	0.26087	15	23	38	99	255,0,255	0.605263	0.52459	0.344394	1785	-0.00267817	23	25	-0.32	-0.4	-0.52	7.03168	6.2968	0	Inf	0
13	12	2537585	C	T	24	10	34	99	138,0,255	0.294118	13	21	34	99	255,0,231	0.617647	0.544118	0.323529	1785	-0.00280562	34	25	-0.32	-0.4	-0.52	7.3098	6.29669	0	Inf	0
13	12	2537914	T	G	20	18	38	99	255,0,255	0.473684	5	20	25	99	255,0,133	0.8	0.396825	0.326316	1785	-0.00284801	25	25	-0.32	-0.4	-0.52	7.04064	6.29666	0	Inf	0
13	12	2537953	T	A	22	16	38	99	255,0,255	0.421053	4	19	23	99	255,0,96	0.826087	0.42623	0.405034	1785	-0.00285304	23	25	-0.32	-0.4	-0.52	10.2497	6.29665	0	Inf	0
13	12	2538044	C	T	21	13	34	99	250,0,255	0.382353	8	29	37	99	255,0,153	0.783784	0.408451	0.401431	1785	-0.00286477	34	25	-0.32	-0.4	-0.52	12.1655	6.29664	0	Inf	0
13	12	2538438	T	A	18	7	25	99	144,0,255	0.28	13	34	47	99	255,0,255	0.723404	0.430556	0.443404	1785	-0.00291554	25	25	-0.32	-0.4	-0.52	13.3395	6.2966	0	Inf	0
13	12	2538446	T	C	19	8	27	99	153,0,255	0.296296	13	33	46	99	255,0,255	0.717391	0.438356	0.421095	1785	-0.00291657	27	25	-0.32	-0.4	-0.52	12.4948	6.2966	0	Inf	0
13	12	2539138	T	G	25	11	36	99	191,0,255	0.305556	9	19	28	99	255,0,173	0.678571	0.53125	0.373016	1785	-0.00300575	28	25	-0.32	-0.4	-0.52	8.99207	6.29652	0	Inf	0
13	12	2539195	T	C	32	13	45	99	227,0,255	0.288889	11	18	29	99	255,0,162	0.62069	0.581081	0.331801	1785	-0.00301309	29	25	-0.32	-0.4	-0.52	8.0313	6.29652	0	Inf	0
13	12	2539208	G	C	26	14	40	99	250,0,255	0.35	11	19	30	99	255,0,217	0.633333	0.528571	0.283333	1785	-0.00301477	30	25	-0.32	-0.4	-0.52	5.58671	6.29652	0	Inf	0
13	12	2540234	T	G	20	6	26	99	119,0,255	0.230769	12	19	31	99	255,0,255	0.612903	0.561404	0.382134	1785	-0.00314699	26	25	-0.32	-0.4	-0.52	8.68557	6.2964	0	Inf	0
13	12	2540350	CCTGCTTCTGCTTC	CCTGCTTCTGCTTCTGCTTC	19	5	24	99	195,0,255	0.208333	16	23	39	99	255,0,255	0.589744	0.555556	0.38141	1785	-0.00316194	24	25	-0.32	-0.4	-0.52	9.1914	6.29639	0	Inf	0
13	12	2540994	A	G	18	6	24	99	164,0,255	0.25	8	35	43	99	255,0,137	0.813953	0.38806	0.563953	1784	-0.00324493	24	25	-0.32	-0.4	-0.52	21.185	6.29632	0	Inf	0
13	12	2541175	T	G	23	10	33	99	161,0,255	0.30303	8	29	37	99	255,0,134	0.783784	0.442857	0.480753	1784	-0.00326825	33	25	-0.32	-0.4	-0.52	17.0056	6.2963	0	Inf	0
13	12	2541256	G	A	23	9	32	99	143,0,255	0.28125	8	14	22	99	255,0,167	0.636364	0.574074	0.355114	1784	-0.00327869	22	25	-0.32	-0.4	-0.52	6.80482	6.29629	0	Inf	0
13	12	2541583	G	C	20	19	39	99	246,0,255	0.487179	6	15	21	99	255,0,119	0.714286	0.433333	0.227106	1784	-0.00332083	21	25	-0.32	-0.4	-0.52	2.94065	6.29626	0	Inf	0
13	12	2541740	GAGCAACCTGTCCAGC	GAGC	20	4	24	99	151,0,255	0.166667	10	15	25	99	255,0,255	0.6	0.612245	0.433333	1784	-0.00334106	24	25	-0.32	-0.4	-0.52	10.1603	6.29624	0	Inf	0
13	12	2541840	A	T	15	7	22	99	114,0,255	0.318182	21	15	36	99	199,0,255	0.416667	0.62069	0.0984848	1784	-0.00335395	22	25	-0.32	-0.4	-0.52	0.568623	6.29623	0	Inf	0
13	12	2541867	C	A	17	9	26	99	152,0,255	0.346154	20	16	36	99	255,0,255	0.444444	0.596774	0.0982906	1784	-0.00335743	26	25	-0.32	-0.4	-0.52	0.60999	6.29623	0	Inf	0
13	12	2541975	C	G	14	8	22	99	174,0,255	0.363636	8	14	22	99	255,0,147	0.636364	0.5	0.272727	1784	-0.00337134	22	25	-0.32	-0.4	-0.52	3.31456	6.29621	0	Inf	0
13	12	2541994	TTGTGT	TTGTGTGT	14	9	23	99	255,0,255	0.391304	9	18	27	99	255,0,170	0.666667	0.46	0.275362	1784	-0.00337379	23	25	-0.32	-0.4	-0.52	3.83352	6.29621	0	Inf	0
13	12	2542387	A	C	21	12	33	99	232,0,255	0.363636	14	21	35	99	255,0,246	0.6	0.514706	0.236364	1784	-0.00342444	33	25	-0.32	-0.4	-0.52	3.83657	6.29617	0	Inf	0
13	12	2542602	T	C	22	13	35	99	207,0,255	0.371429	7	14	21	99	255,0,182	0.666667	0.517857	0.295238	1784	-0.00345214	21	25	-0.32	-0.4	-0.52	4.64763	6.29615	0	Inf	0
13	12	2543137	A	T	22	6	28	99	108,0,255	0.214286	9	25	34	99	255,0,145	0.735294	0.5	0.521008	1784	-0.00352109	28	25	-0.32	-0.4	-0.52	17.5551	6.29609	0	Inf	0
13	12	2543154	C	G	21	7	28	99	123,0,255	0.25	10	24	34	99	255,0,172	0.705882	0.5	0.455882	1784	-0.00352328	28	25	-0.32	-0.4	-0.52	13.2653	6.29608	0	Inf	0
13	12	2543452	C	T	18	12	30	99	255,0,255	0.4	10	21	31	99	255,0,199	0.677419	0.459016	0.277419	1784	-0.00356168	30	25	-0.32	-0.4	-0.52	4.7874	6.29605	0	Inf	0
13	12	2543959	T	C	18	10	28	99	210,0,255	0.357143	6	23	29	99	255,0,108	0.793103	0.421053	0.435961	1784	-0.00362702	28	25	-0.32	-0.4	-0.52	11.5241	6.296	0	Inf	0
13	12	2544086	T	C	14	10	24	99	195,0,250	0.416667	9	30	39	99	255,0,217	0.769231	0.365079	0.352564	1784	-0.00364338	24	25	-0.32	-0.4	-0.52	7.95469	6.29598	0	Inf	0
13	12	2544099	G	A	17	10	27	99	205,0,255	0.37037	9	23	32	99	255,0,235	0.71875	0.440678	0.34838	1784	-0.00364506	27	25	-0.32	-0.4	-0.52	7.34034	6.29598	0	Inf	0
13	12	2544164	T	C	18	10	28	99	181,0,255	0.357143	11	26	37	99	255,0,191	0.702703	0.446154	0.34556	1784	-0.00365344	28	25	-0.32	-0.4	-0.52	7.82225	6.29597	0	Inf	0
13	12	2544196	A	T	17	7	24	99	138,0,255	0.291667	7	22	29	99	255,0,132	0.758621	0.45283	0.466954	1784	-0.00365756	24	25	-0.32	-0.4	-0.52	11.9721	6.29597	0	Inf	0
13	12	2544265	C	T	17	6	23	99	143,0,255	0.26087	6	20	26	99	255,0,105	0.769231	0.469388	0.508361	1784	-0.00366645	23	25	-0.32	-0.4	-0.52	13.2517	6.29596	0	Inf	0
13	12	2544367	A	G	13	11	24	99	214,0,255	0.458333	17	15	32	99	255,0,249	0.46875	0.535714	0.0104167	1784	-0.0036796	24	25	-0.32	-0.4	-0.52	0.00598388	6.29595	0	Inf	0
13	12	2544459	T	A	12	13	25	99	252,0,255	0.52	16	22	38	99	255,0,255	0.578947	0.444444	0.0589474	1784	-0.00369145	25	25	-0.32	-0.4	-0.52	0.211969	6.29594	0	Inf	0
13	12	2544493	A	G	13	13	26	99	255,0,255	0.5	18	22	40	99	255,0,255	0.55	0.469697	0.05	1784	-0.00369583	26	25	-0.32	-0.4	-0.52	0.158096	6.29594	0	Inf	0
13	12	2544566	A	T	16	11	27	99	170,0,255	0.407407	12	28	40	99	255,0,189	0.7	0.41791	0.292593	1784	-0.00370524	27	25	-0.32	-0.4	-0.52	5.69975	6.29593	0	Inf	0
13	12	2544622	T	G	17	7	24	99	127,0,255	0.291667	16	28	44	99	255,0,255	0.636364	0.485294	0.344697	1784	-0.00371246	24	25	-0.32	-0.4	-0.52	7.5522	6.29592	0	Inf	0
13	12	2544652	T	C	19	7	26	99	144,0,255	0.269231	10	33	43	99	255,0,179	0.767442	0.42029	0.498211	1784	-0.00371632	26	25	-0.32	-0.4	-0.52	16.9616	6.29592	0	Inf	0
13	12	2545084	T	A	17	13	30	99	255,0,255	0.433333	10	14	24	99	255,0,219	0.583333	0.5	0.15	1784	-0.00377199	24	25	-0.32	-0.4	-0.52	1.20471	6.29587	0	Inf	0
13	12	2545659	C	T	15	6	21	99	174,0,255	0.285714	10	15	25	99	255,0,177	0.6	0.543478	0.314286	1784	-0.00384609	21	25	-0.32	-0.4	-0.52	4.64337	6.29581	0	Inf	0
13	12	2545664	A	G	14	8	22	99	201,0,255	0.363636	9	17	26	99	255,0,185	0.653846	0.479167	0.29021	1784	-0.00384674	22	25	-0.32	-0.4	-0.52	4.07585	6.29581	0	Inf	0
13	12	2545678	A	G	16	8	24	99	190,0,255	0.333333	11	15	26	99	255,0,208	0.576923	0.54	0.24359	1784	-0.00384854	24	25	-0.32	-0.4	-0.52	3.01588	6.29581	0	Inf	0
13	12	2545682	T	C	16	8	24	99	187,0,255	0.333333	14	15	29	99	255,0,255	0.517241	0.566038	0.183908	1784	-0.00384906	24	25	-0.32	-0.4	-0.52	1.82564	6.29581	0	Inf	0
13	12	2545751	G	C	20	9	29	99	156,0,255	0.310345	18	13	31	99	214,0,255	0.419355	0.633333	0.10901	1783	-0.00385795	29	25	-0.32	-0.4	-0.52	0.769966	6.2958	0	Inf	0
13	12	2545754	T	C	19	9	28	99	149,0,255	0.321429	18	13	31	99	225,0,255	0.419355	0.627119	0.0979263	1783	-0.00385833	28	25	-0.32	-0.4	-0.52	0.605756	6.2958	0	Inf	0
13	12	2545759	C	T	19	9	28	99	164,0,255	0.321429	18	13	31	99	236,0,255	0.419355	0.627119	0.0979263	1783	-0.00385898	28	25	-0.32	-0.4	-0.52	0.605756	6.2958	0	Inf	0
13	12	2545787	TGAGAAGCGCAATTCACG	TG	22	6	28	99	222,0,255	0.214286	14	14	28	99	255,0,255	0.5	0.642857	0.285714	1783	-0.00386259	28	25	-0.32	-0.4	-0.52	5.08402	6.2958	0	Inf	0
13	12	2546188	T	C	14	13	27	99	248,0,246	0.481481	8	19	27	99	255,0,143	0.703704	0.407407	0.222222	1783	-0.00391426	27	25	-0.32	-0.4	-0.52	2.78896	6.29575	0	Inf	0
13	12	2546372	G	A	27	11	38	99	189,0,255	0.289474	12	18	30	99	255,0,237	0.6	0.573529	0.310526	1783	-0.00393797	30	25	-0.32	-0.4	-0.52	6.68372	6.29573	0	Inf	0
13	12	2546385	T	C	25	9	34	99	164,0,255	0.264706	11	17	28	99	255,0,239	0.607143	0.580645	0.342437	1783	-0.00393965	28	25	-0.32	-0.4	-0.52	7.5111	6.29573	0	Inf	0
13	12	2546446	A	C	22	10	32	99	182,0,255	0.3125	6	15	21	99	255,0,138	0.714286	0.528302	0.401786	1783	-0.00394751	21	25	-0.32	-0.4	-0.52	8.42685	6.29572	0	Inf	0
13	12	2546789	G	A	19	5	24	99	117,0,255	0.208333	6	21	27	99	255,0,105	0.777778	0.490196	0.569444	1783	-0.00399171	24	25	-0.32	-0.4	-0.52	17.5137	6.29569	0	Inf	0
13	12	2546799	G	T	20	5	25	99	125,0,255	0.2	6	22	28	99	255,0,111	0.785714	0.490566	0.585714	1783	-0.003993	25	25	-0.32	-0.4	-0.52	19.3381	6.29569	0	Inf	0
[truncated: 1,079 more rows]

## Sheet: CHR14_QTL_peak1
qtl	CHROM	POS	REF	ALT	AD_REF,LOW	AD_ALT,LOW	DP,LOW	GQ,LOW	PL,LOW	SNPindex,LOW	AD_REF,HIGH	AD_ALT,HIGH	DP,HIGH	GQ,HIGH	PL,HIGH	SNPindex,HIGH	REF_FRQ	deltaSNP	nSNPs	tricubeDeltaSNP	minDP	tricubeDP	CI_90	CI_95	CI_99	G	Gprime	pvalue	negLog10Pval	qvalue
[truncated: 1,325 more rows]

[truncated: 1 more sheets: CHR14_QTL_peak2]
