# Supplementary material for: The Dark Side of the pollen: BSA-seq identified genomic regions linked to male sterility in globe artichoke
Source: BMC Plant Biol. 2024 May 17;24:415. doi: 10.1186/s12870-024-05119-z (PMC11100218; doi:10.1186/s12870-024-05119-z)
Supplement: Supplementary file 2 — Supplementary Material 2 [file 12870_2024_5119_MOESM2_ESM.xlsx]

## Sheet: LEGEND - TABLE S3
Supplementary Table 3 - HpaII dCAPS genotyping for the whole F2 population.

## Sheet: TABLE S3
Gel Position	Phenotype	Genotype	ID Offspring
1.1	MS	MS	F2.1
1.2	MS	MS	F2.11
1.3	MS	MS	F2.23
1.4	MS	MS	F2.26
1.5	MS	MS	F2.28
1.6	MS	MS	F2.32
1.7	MS	MS	F2.50
1.8	MS	MS	F2.57
1.9	MS	MS	F2.67
1.10	MS	MS	F2.79
1.11	MS	MS	F2.82
1.12	MS	MS	F2.84
1.13	MS	MS	F2.88
1.14	MS	MS	F2.106
1.15	MS	MS	F2.124
1.16	MS	MS	F2.127
1.17	MS	MS	F2.129
1.18	MS	MS	F2.133
1.19	MS	MS	F2.151
1.20	MS	MS	F2.158
1.21	MS	MS	F2.168
1.22	MS	MS	F2.180
1.23	MS	MS	F2.183
1.24	MS	MS	F2.185
1.25	MS	MS	F2.189
2.1	MS	MS	F2.196
2.2	MS	MS	F2.199
2.3	MS	MS	F2.201
2.4	MS	MS	F2.205
2.5	MS	MS	F2.223
2.6	MS	MS	F2.230
2.7	MS	MS	F2.240
2.8	MS	MS	F2.2
2.9	MS	MS	F2.58
2.10	MS	MS	F2.159
2.11	MS	MS	F2.231
2.12	MS	MS	F2.9
2.13	MS	MS	F2.12
2.14	MS	MS	F2.25
2.15	MS	MS	F2.43
2.16	MS	MS	F2.45
2.17	MS	MS	F2.65
2.18	MS	MS	F2.68
2.19	MS	MS	F2.81
2.20	MS	MS	F2.99
2.21	MS	MS	F2.101
2.22	MS	MS	F2.113
2.23	MS	MS	F2.126
2.24	MS	MS	F2.144
2.25	MS	MS	F2.146
3.1	MS	MS	F2.166
3.2	MS	MS	F2.169
3.3	MS	MS	F2.182
3.4	MS	MS	F2.198
3.5	MS	MS	F2.216
3.7	MF	MF	F2.218
3.8	MF	MF	F2.238
3.9	MF	MF	F2.241
3.10	MF	MF	F2.44
3.11	MF	MF	F2.100
3.12	MF	MF	F2.145
3.13	MF	MF	F2.217
3.14	MF	MF	F2.3
3.15	MF	MF	F2.13
3.16	MF	MF	F2.15
3.17	MF	MF	F2.16
3.18	MF	MF	F2.18
3.19	MF	MF	F2.30
3.20	MF	MF	F2.41
3.21	MF	MF	F2.53
3.22	MF	MF	F2.59
3.23	MF	MF	F2.69
3.24	MF	MF	F2.71
3.25	MF	MF	F2.72
4.1	MF	MF	F2.74
4.2	MF	MF	F2.86
4.3	MF	MF	F2.97
4.4	MF	MF	F2.109
4.5	MF	MF	F2.114
4.6	MF	MF	F2.116
4.7	MF	MF	F2.117
4.8	MF	MF	F2.119
4.9	MF	MF	F2.131
4.10	MF	MF	F2.142
4.11	MF	MF	F2.154
4.12	MF	MF	F2.160
4.13	MF	MF	F2.170
4.14	MF	MF	F2.172
4.15	MF	MF	F2.173
4.16	MF	MF	F2.175
4.17	MF	MF	F2.187
4.18	MF	MF	F2.203
4.19	MF	MF	F2.214
4.20	MF	MF	F2.226
4.21	MF	MF	F2.232
4.22	MF	MF	F2.242
4.23	MF	MF	F2.244
4.24	MF	MF	F2.245
4.25	MF	MF	F2.247
5.1	MF	MF	F2.14
5.2	MF	MF	F2.19
5.3	MF	MF	F2.31
5.4	MF	MF	F2.39
5.5	MF	MF	F2.70
5.6	MF	MF	F2.75
5.7	MF	MF	F2.87
5.8	MF	MF	F2.95
5.9	MF	MF	F2.115
5.10	MF	MF	F2.120
5.11	MF	MF	F2.132
5.12	MF	MF	F2.140
5.13	MF	MF	F2.171
5.14	MF	MF	F2.176
5.15	MF	MF	F2.188
5.16	MF	MF	F2.204
5.17	MF	MF	F2.212
5.18	MF	MF	F2.243
5.19	MF	MF	F2.248
5.20	MF	MF	F2.4
5.21	MF	MF	F2.8
5.22	MF	MF	F2.22
5.23	MF	MF	F2.24
5.24	MF	MF	F2.33
5.25	MF	MF	F2.37
6.1	MF	MF	F2.54
6.2	MF	MF	F2.55
6.3	MF	MF	F2.60
6.4	MF	MF	F2.64
6.5	MF	MF	F2.78
6.6	MF	MF	F2.80
6.7	MF	MF	F2.89
6.8	MF	MF	F2.93
6.9	MF	MF	F2.110
6.10	MF	MF	F2.111
6.11	MF	MF	F2.123
6.12	MF	MF	F2.125
6.13	MF	MF	F2.134
6.14	MF	MF	F2.138
6.15	MF	MF	F2.155
6.16	MF	MF	F2.156
6.17	MF	MF	F2.161
6.18	MF	MF	F2.165
6.19	MF	MF	F2.179
6.20	MF	MF	F2.181
6.21	MF	MF	F2.190
6.22	MF	MF	F2.194
6.23	MF	MF	F2.197
6.24	MF	MF	F2.206
6.25	MF	MF	F2.210
7.1	MF	MF	F2.227
7.2	MF	MF	F2.228
7.3	MF	MF	F2.233
7.4	MF	MF	F2.237
7.5	MF	MF	F2.27
7.6	MF	MF	F2.29
7.7	MF	MF	F2.34
7.8	MF	MF	F2.83
7.9	MF	MF	F2.85
7.10	MF	MF	F2.90
7.11	MF	MF	F2.128
7.12	MF	MF	F2.130
7.13	MF	MF	F2.135
7.14	MF	MF	F2.184
7.15	MF	MF	F2.186
7.16	MF	MF	F2.191
7.17	MF	MF	F2.200
7.18	MF	MF	F2.202
7.19	MF	MF	F2.207
7.20	MF	MF	F2.35
7.21	MF	MF	F2.91
7.22	MF	MF	F2.136
7.23	MF	MF	F2.192
7.24	MF	MF	F2.208
7.25	MF	MF	F2.36
8.1	MF	MF	F2.52
8.2	MF	MF	F2.56
8.3	MF	MF	F2.92
8.4	MF	MF	F2.108
8.5	MF	MF	F2.112
8.6	MF	MF	F2.137
8.7	MF	MF	F2.153
8.8	MF	MF	F2.157
8.9	MF	MF	F2.193
8.10	MF	MF	F2.209
8.11	MF	MF	F2.225
8.12	MF	MF	F2.229
8.13	MF	MF	F2.7
8.14	MF	MF	F2.21
8.15	MF	MF	F2.40
8.16	MF	MF	F2.42
8.17	MF	MF	F2.63
8.18	MF	MF	F2.77
8.19	MF	MF	F2.96
8.20	MF	MF	F2.98
8.21	MF	MF	F2.122
8.22	MF	MF	F2.141
8.23	MF	MF	F2.143
8.24	MF	MF	F2.164
8.25	MF	MF	F2.178
9.1	MF	MF	F2.213
9.2	MF	MF	F2.215
9.3	MF	MF	F2.236
9.4	MF	MF	F2.250
9.5	MF	MF	F2.6
9.6	MF	MF	F2.10
9.7	MF	MF	F2.17
9.8	MF	MF	F2.20
9.9	MF	MF	F2.62
9.10	MF	MF	F2.66
9.11	MF	MF	F2.73
9.12	MF	MF	F2.76
9.13	MF	MF	F2.118
9.14	MF	MF	F2.121
9.15	MF	MF	F2.163
9.16	MF	MF	F2.167
9.17	MF	MF	F2.174
9.18	MF	MF	F2.177
9.19	MF	MF	F2.235
9.20	MF	MF	F2.239
9.21	MF	MF	F2.246
9.22	MF	MF	F2.249
9.23	MF	MF	F2.5
9.24	MF	MF	F2.38
9.25	MF	MF	F2.49
10.1	MF	MF	F2.61
10.2	MF	MF	F2.94
10.3	MF	MF	F2.105
10.4	MF	MF	F2.139
10.5	MF	MF	F2.150
10.6	MF	MF	F2.162
10.7	MF	MF	F2.195
10.8	MF	MF	F2.211
10.9	MF	MF	F2.222
10.10	MF	MF	F2.234
10.11	MF	MF	F2.51
10.12	MF	MF	F2.107
10.13	MF	MF	F2.152
10.14	MF	MF	F2.224
10.15	MF	MF	F2.48
10.16	MF	MF	F2.104
10.17	MF	MF	F2.149
10.18	MF	MF	F2.221
10.19	MF	MF	F2.46
10.20	MF	MF	F2.102
10.21	MF	MF	F2.147
10.22	MF	MF	F2.219
10.23	MF	MF	F2.47
10.24	MF	MF	F2.103
10.25	MF	MF	F2.148
NA	MF	NA	F2.220
