# Supplementary material for: The Dark Side of the pollen: BSA-seq identified genomic regions linked to male sterility in globe artichoke
Source: BMC Plant Biol. 2024 May 17;24:415. doi: 10.1186/s12870-024-05119-z (PMC11100218; doi:10.1186/s12870-024-05119-z)
Supplement: Supplementary file 4 — Supplementary Material 4 [file 12870_2024_5119_MOESM4_ESM.xlsx]

## Sheet: LEGEND - TABLE S2
Supplementary Table 2 - Annotated SNPs on selected QTL for male sterility: SNP position and effect related to four chromosomal peak regions (one on chromosome 4 and 12, two on chromosome 14) are reported.

## Sheet: Table_S2a
Chromosome	SNP coordinate	Ref	Alt	Effect	Impact	Gene	Genotype	Function
4	7545403	T	C	synonymous_variant	LOW	V2_04g005900.1	1/1:148,24,0:8:0,8:45	Similar to PHL11: Myb family transcription factor PHL11 (Arabidopsis thaliana OX%3D3702);
4	7545408	A	C	missense_variant	MODERATE	V2_04g005900.1	1/1:148,24,0:8:0,8:45	Similar to PHL11: Myb family transcription factor PHL11 (Arabidopsis thaliana OX%3D3702);
4	7549125	C	T	synonymous_variant	LOW	V2_04g005910.1	0/1:179,0,149:20:8,12:99	Similar to UGT89B2: UDP-glycosyltransferase 89B2 (Stevia rebaudiana OX%3D55670)
4	7549132	G	A	missense_variant	MODERATE	V2_04g005910.1	0/1:142,0,191:23:15,8:99	Similar to UGT89B2: UDP-glycosyltransferase 89B2 (Stevia rebaudiana OX%3D55670)
4	7549143	A	T	missense_variant	MODERATE	V2_04g005910.1	0/1:217,0,156:27:10,17:99	Similar to UGT89B2: UDP-glycosyltransferase 89B2 (Stevia rebaudiana OX%3D55670)
4	7549176	C	G	missense_variant	MODERATE	V2_04g005910.1	0/1:253,0,200:26:10,16:99	Similar to UGT89B2: UDP-glycosyltransferase 89B2 (Stevia rebaudiana OX%3D55670)
4	7549207	C	T	missense_variant	MODERATE	V2_04g005910.1	0/1:255,0,195:30:11,19:99	Similar to UGT89B2: UDP-glycosyltransferase 89B2 (Stevia rebaudiana OX%3D55670)
4	7549302	G	A	synonymous_variant	LOW	V2_04g005910.1	1/1:255,96,0:32:0,32:99	Similar to UGT89B2: UDP-glycosyltransferase 89B2 (Stevia rebaudiana OX%3D55670)
4	7549356	G	A	synonymous_variant	LOW	V2_04g005910.1	0/1:255,0,255:44:20,24:99	Similar to UGT89B2: UDP-glycosyltransferase 89B2 (Stevia rebaudiana OX%3D55670)
4	7549389	C	T	synonymous_variant	LOW	V2_04g005910.1	0/1:255,0,255:48:22,26:99	Similar to UGT89B2: UDP-glycosyltransferase 89B2 (Stevia rebaudiana OX%3D55670)
4	7549392	G	C	synonymous_variant	LOW	V2_04g005910.1	1/1:255,138,0:46:0,46:99	Similar to UGT89B2: UDP-glycosyltransferase 89B2 (Stevia rebaudiana OX%3D55670)
4	7549422	T	C	synonymous_variant	LOW	V2_04g005910.1	0/1:255,0,255:46:22,24:99	Similar to UGT89B2: UDP-glycosyltransferase 89B2 (Stevia rebaudiana OX%3D55670)
4	7549436	A	G	synonymous_variant	LOW	V2_04g005910.1	0/1:255,0,255:46:22,24:99	Similar to UGT89B2: UDP-glycosyltransferase 89B2 (Stevia rebaudiana OX%3D55670)
4	7549500	C	G	synonymous_variant	LOW	V2_04g005910.1	0/1:255,0,255:49:21,28:99	Similar to UGT89B2: UDP-glycosyltransferase 89B2 (Stevia rebaudiana OX%3D55670)
4	7549524	G	A	synonymous_variant	LOW	V2_04g005910.1	1/1:255,144,0:48:0,48:99	Similar to UGT89B2: UDP-glycosyltransferase 89B2 (Stevia rebaudiana OX%3D55670)
4	7549544	C	T	missense_variant	MODERATE	V2_04g005910.1	0/1:255,0,255:42:18,24:99	Similar to UGT89B2: UDP-glycosyltransferase 89B2 (Stevia rebaudiana OX%3D55670)
4	7549581	C	G	synonymous_variant	LOW	V2_04g005910.1	0/1:255,0,255:45:18,27:99	Similar to UGT89B2: UDP-glycosyltransferase 89B2 (Stevia rebaudiana OX%3D55670)
4	7549601	T	C	missense_variant	MODERATE	V2_04g005910.1	1/1:255,148,0:49:0,49:99	Similar to UGT89B2: UDP-glycosyltransferase 89B2 (Stevia rebaudiana OX%3D55670)
4	7549641	C	G	missense_variant	MODERATE	V2_04g005910.1	0/1:255,0,255:40:17,23:99	Similar to UGT89B2: UDP-glycosyltransferase 89B2 (Stevia rebaudiana OX%3D55670)
4	7549649	T	C	missense_variant	MODERATE	V2_04g005910.1	0/1:255,0,255:40:17,23:99	Similar to UGT89B2: UDP-glycosyltransferase 89B2 (Stevia rebaudiana OX%3D55670)
4	7549701	C	T	synonymous_variant	LOW	V2_04g005910.1	0/1:255,0,255:48:20,28:99	Similar to UGT89B2: UDP-glycosyltransferase 89B2 (Stevia rebaudiana OX%3D55670)
4	7549702	G	T	missense_variant	MODERATE	V2_04g005910.1	0/1:255,0,255:49:22,27:99	Similar to UGT89B2: UDP-glycosyltransferase 89B2 (Stevia rebaudiana OX%3D55670)
4	7549728	G	C	synonymous_variant	LOW	V2_04g005910.1	0/1:255,0,255:48:22,26:99	Similar to UGT89B2: UDP-glycosyltransferase 89B2 (Stevia rebaudiana OX%3D55670)
4	7549764	G	C	synonymous_variant	LOW	V2_04g005910.1	0/1:255,0,255:44:21,23:99	Similar to UGT89B2: UDP-glycosyltransferase 89B2 (Stevia rebaudiana OX%3D55670)
4	7549808	T	G	missense_variant	MODERATE	V2_04g005910.1	0/1:255,0,255:38:20,18:99	Similar to UGT89B2: UDP-glycosyltransferase 89B2 (Stevia rebaudiana OX%3D55670)
4	7549830	G	A	synonymous_variant	LOW	V2_04g005910.1	0/1:255,0,255:40:22,18:99	Similar to UGT89B2: UDP-glycosyltransferase 89B2 (Stevia rebaudiana OX%3D55670)
4	7549911	C	T	synonymous_variant	LOW	V2_04g005910.1	0/1:255,0,255:39:22,17:99	Similar to UGT89B2: UDP-glycosyltransferase 89B2 (Stevia rebaudiana OX%3D55670)
4	7549916	T	A	missense_variant	MODERATE	V2_04g005910.1	1/1:255,123,0:41:0,41:99	Similar to UGT89B2: UDP-glycosyltransferase 89B2 (Stevia rebaudiana OX%3D55670)
4	7549986	C	G	synonymous_variant	LOW	V2_04g005910.1	0/1:255,0,255:42:20,22:99	Similar to UGT89B2: UDP-glycosyltransferase 89B2 (Stevia rebaudiana OX%3D55670)
4	7550103	G	A	synonymous_variant	LOW	V2_04g005910.1	0/1:255,0,255:50:25,25:99	Similar to UGT89B2: UDP-glycosyltransferase 89B2 (Stevia rebaudiana OX%3D55670)
4	7550108	G	T	synonymous_variant	LOW	V2_04g005910.1	0/1:255,0,255:48:25,23:99	Similar to UGT89B2: UDP-glycosyltransferase 89B2 (Stevia rebaudiana OX%3D55670)
4	7550205	T	G	synonymous_variant	LOW	V2_04g005910.1	1/1:255,166,0:55:0,55:99	Similar to UGT89B2: UDP-glycosyltransferase 89B2 (Stevia rebaudiana OX%3D55670)
4	7550244	G	C	synonymous_variant	LOW	V2_04g005910.1	0/1:255,0,255:50:19,31:99	Similar to UGT89B2: UDP-glycosyltransferase 89B2 (Stevia rebaudiana OX%3D55670)
4	7550258	C	T	missense_variant	MODERATE	V2_04g005910.1	1/1:255,157,0:52:0,52:99	Similar to UGT89B2: UDP-glycosyltransferase 89B2 (Stevia rebaudiana OX%3D55670)
4	7550448	T	A	synonymous_variant	LOW	V2_04g005910.1	0/1:255,0,255:46:22,24:99	Similar to UGT89B2: UDP-glycosyltransferase 89B2 (Stevia rebaudiana OX%3D55670)
4	7550490	G	A	synonymous_variant	LOW	V2_04g005910.1	0/1:255,0,255:41:20,21:99	Similar to UGT89B2: UDP-glycosyltransferase 89B2 (Stevia rebaudiana OX%3D55670)
4	7550505	C	T	synonymous_variant	LOW	V2_04g005910.1	0/1:255,0,255:36:18,18:99	Similar to UGT89B2: UDP-glycosyltransferase 89B2 (Stevia rebaudiana OX%3D55670)
4	7571171	A	T	splice_region_variant&intron_variant	LOW	V2_04g005920.1	0/1:248,0,255:35:19,16:99	Similar to VPS52: Vacuolar protein sorting-associated protein 52 A (Arabidopsis thaliana OX%3D3702);
4	7572254	T	C	synonymous_variant	LOW	V2_04g005920.1	0/1:255,0,255:40:17,23:99	Similar to VPS52: Vacuolar protein sorting-associated protein 52 A (Arabidopsis thaliana OX%3D3702);
4	7572265	G	A	synonymous_variant	LOW	V2_04g005920.1	0/1:255,0,255:41:20,21:99	Similar to VPS52: Vacuolar protein sorting-associated protein 52 A (Arabidopsis thaliana OX%3D3702);
4	7574130	A	G	synonymous_variant	LOW	V2_04g005920.1	0/1:255,0,236:30:14,16:99	Similar to VPS52: Vacuolar protein sorting-associated protein 52 A (Arabidopsis thaliana OX%3D3702);
4	7583357	T	C	synonymous_variant	LOW	V2_04g005920.1	0/1:255,0,255:35:22,13:99	Similar to VPS52: Vacuolar protein sorting-associated protein 52 A (Arabidopsis thaliana OX%3D3702);
4	7587753	A	C	synonymous_variant	LOW	V2_04g005920.1	0/1:219,0,255:36:24,12:99	Similar to VPS52: Vacuolar protein sorting-associated protein 52 A (Arabidopsis thaliana OX%3D3702);
4	7604924	C	T	missense_variant	MODERATE	V2_04g005930.1	0/1:255,0,224:25:11,14:99	Similar to BIM1: Transcription factor BIM1 (Arabidopsis thaliana OX%3D3702)
4	7605200	G	C	missense_variant	MODERATE	V2_04g005930.1	0/1:224,0,255:36:22,14:99	Similar to BIM1: Transcription factor BIM1 (Arabidopsis thaliana OX%3D3702)
4	7605231	A	G	synonymous_variant	LOW	V2_04g005930.1	0/1:208,0,234:27:16,11:99	Similar to BIM1: Transcription factor BIM1 (Arabidopsis thaliana OX%3D3702)
4	7605706	T	C	synonymous_variant	LOW	V2_04g005930.1	0/1:255,0,255:35:18,17:99	Similar to BIM1: Transcription factor BIM1 (Arabidopsis thaliana OX%3D3702)
4	7608354	T	C	missense_variant	MODERATE	V2_04g005930.1	0/1:226,0,255:30:16,14:99	Similar to BIM1: Transcription factor BIM1 (Arabidopsis thaliana OX%3D3702)
4	7608585	G	A	missense_variant	MODERATE	V2_04g005930.1	0/1:255,0,252:38:15,23:99	Similar to BIM1: Transcription factor BIM1 (Arabidopsis thaliana OX%3D3702)
4	7608910	T	C	synonymous_variant	LOW	V2_04g005930.1	0/1:255,0,255:42:24,18:99	Similar to BIM1: Transcription factor BIM1 (Arabidopsis thaliana OX%3D3702)
4	7612405	A	C	missense_variant	MODERATE	V2_04g005940.1	0/1:231,0,255:29:16,13:99	Similar to RRT1: Rhamnogalacturonan I rhamnosyltransferase 1 (Arabidopsis thaliana OX%3D3702);
4	7612415	C	G	missense_variant	MODERATE	V2_04g005940.1	0/1:225,0,255:27:16,11:99	Similar to RRT1: Rhamnogalacturonan I rhamnosyltransferase 1 (Arabidopsis thaliana OX%3D3702);
4	7612448	A	G	synonymous_variant	LOW	V2_04g005940.1	0/1:255,0,255:34:19,15:99	Similar to RRT1: Rhamnogalacturonan I rhamnosyltransferase 1 (Arabidopsis thaliana OX%3D3702);
4	7612771	T	A	synonymous_variant	LOW	V2_04g005940.1	0/1:255,0,255:28:16,12:99	Similar to RRT1: Rhamnogalacturonan I rhamnosyltransferase 1 (Arabidopsis thaliana OX%3D3702);
4	7612860	G	A	synonymous_variant	LOW	V2_04g005940.1	0/1:241,0,255:37:21,16:99	Similar to RRT1: Rhamnogalacturonan I rhamnosyltransferase 1 (Arabidopsis thaliana OX%3D3702);
4	7612861	A	T	synonymous_variant	LOW	V2_04g005940.1	0/1:241,0,255:37:21,16:99	Similar to RRT1: Rhamnogalacturonan I rhamnosyltransferase 1 (Arabidopsis thaliana OX%3D3702);
4	7613312	G	A	synonymous_variant	LOW	V2_04g005940.1	0/1:195,0,255:26:15,11:99	Similar to RRT1: Rhamnogalacturonan I rhamnosyltransferase 1 (Arabidopsis thaliana OX%3D3702);
4	7613960	C	T	missense_variant	MODERATE	V2_04g005940.1	0/1:255,0,255:34:17,17:99	Similar to RRT1: Rhamnogalacturonan I rhamnosyltransferase 1 (Arabidopsis thaliana OX%3D3702);
4	7614039	G	A	synonymous_variant	LOW	V2_04g005940.1	0/1:255,0,255:39:20,19:99	Similar to RRT1: Rhamnogalacturonan I rhamnosyltransferase 1 (Arabidopsis thaliana OX%3D3702);
4	7615234	T	C	synonymous_variant	LOW	V2_04g005940.1	0/1:255,0,255:34:18,16:99	Similar to RRT1: Rhamnogalacturonan I rhamnosyltransferase 1 (Arabidopsis thaliana OX%3D3702);
4	7615471	GATTCCAATTCCAATTCCAATTCCAATCCCAAATCCAATTCCAATTCCAA	GATTCCAATTCCAATTCCAATCCCAAATCCAATTCCAATTCCAA	conservative_inframe_deletion	MODERATE	V2_04g005940.1	0/1:255,0,255:28:13,15:99	Similar to RRT1: Rhamnogalacturonan I rhamnosyltransferase 1 (Arabidopsis thaliana OX%3D3702);
4	7647937	A	G	synonymous_variant	LOW	V2_04g005950.1	0/1:255,0,255:36:19,17:99	Similar to DOF5.4: Dof zinc finger protein DOF5.4 (Arabidopsis thaliana OX%3D3702)
4	7648005	A	T	missense_variant	MODERATE	V2_04g005950.1	0/1:255,0,255:37:21,16:99	Similar to DOF5.4: Dof zinc finger protein DOF5.4 (Arabidopsis thaliana OX%3D3702)
4	7648215	CTGCCGTTGCCG	CTGCCG	disruptive_inframe_deletion	MODERATE	V2_04g005950.1	0/1:255,0,255:40:31,9:99	Similar to DOF5.4: Dof zinc finger protein DOF5.4 (Arabidopsis thaliana OX%3D3702)
4	7648333	G	C	synonymous_variant	LOW	V2_04g005950.1	0/1:217,0,255:32:19,13:99	Similar to DOF5.4: Dof zinc finger protein DOF5.4 (Arabidopsis thaliana OX%3D3702)
4	7648466	G	A	missense_variant	MODERATE	V2_04g005950.1	0/1:160,0,255:17:11,6:99	Similar to DOF5.4: Dof zinc finger protein DOF5.4 (Arabidopsis thaliana OX%3D3702)
4	7658903	C	A	synonymous_variant	LOW	V2_04g005960.1	0/1:222,0,255:28:16,12:99	Similar to DIR23: Dirigent protein 23 (Arabidopsis thaliana OX%3D3702);
4	7659333	C	T	missense_variant	MODERATE	V2_04g005960.1	0/1:215,0,255:29:18,11:99	Similar to DIR23: Dirigent protein 23 (Arabidopsis thaliana OX%3D3702);
4	7671316	C	G	synonymous_variant	LOW	V2_04g005970.1	0/1:255,0,149:37:15,22:99	Similar to SOT16: Cytosolic sulfotransferase 16 (Arabidopsis thaliana OX%3D3702)
4	7672053	C	T	missense_variant	MODERATE	V2_04g005970.1	0/1:122,0,255:67:50,17:99	Similar to SOT16: Cytosolic sulfotransferase 16 (Arabidopsis thaliana OX%3D3702)
4	7672078	G	T	synonymous_variant	LOW	V2_04g005970.1	0/1:86,0,255:62:48,14:89	Similar to SOT16: Cytosolic sulfotransferase 16 (Arabidopsis thaliana OX%3D3702)
4	7672080	T	C	missense_variant	MODERATE	V2_04g005970.1	0/1:86,0,241:60:47,13:89	Similar to SOT16: Cytosolic sulfotransferase 16 (Arabidopsis thaliana OX%3D3702)
4	7672090	T	C	synonymous_variant	LOW	V2_04g005970.1	0/1:150,0,213:48:33,15:99	Similar to SOT16: Cytosolic sulfotransferase 16 (Arabidopsis thaliana OX%3D3702)
4	7672095	G	A	missense_variant	MODERATE	V2_04g005970.1	0/1:115,0,187:49:34,15:99	Similar to SOT16: Cytosolic sulfotransferase 16 (Arabidopsis thaliana OX%3D3702)
4	7672205	GTAAT	GT	conservative_inframe_deletion	MODERATE	V2_04g005970.1	1/1:228,33,0:11:0,11:63	Similar to SOT16: Cytosolic sulfotransferase 16 (Arabidopsis thaliana OX%3D3702)
4	7672276	TGTTGGTGGAGTTG	TGTTG	conservative_inframe_deletion	MODERATE	V2_04g005970.1	1/1:255,42,0:14:0,14:81	Similar to SOT16: Cytosolic sulfotransferase 16 (Arabidopsis thaliana OX%3D3702)
4	7689458	G	A	missense_variant	MODERATE	V2_04g005980.1	0/1:221,0,163:20:9,11:99	Similar to Flavonol 3-sulfotransferase (Flaveria chlorifolia OX%3D4228)
4	7689558	G	T	missense_variant	MODERATE	V2_04g005980.1	1/1:183,25,0:18:3,15:47	Similar to Flavonol 3-sulfotransferase (Flaveria chlorifolia OX%3D4228)
4	7690239	A	G	missense_variant&splice_region_variant	MODERATE	V2_04g005980.1	0/1:56,0,133:10:7,3:59	Similar to Flavonol 3-sulfotransferase (Flaveria chlorifolia OX%3D4228)
4	7690265	A	T	synonymous_variant	LOW	V2_04g005980.1	0/1:129,0,115:13:6,7:99	Similar to Flavonol 3-sulfotransferase (Flaveria chlorifolia OX%3D4228)
4	7690353	C	T	missense_variant	MODERATE	V2_04g005980.1	0/1:120,0,216:35:23,12:99	Similar to Flavonol 3-sulfotransferase (Flaveria chlorifolia OX%3D4228)
4	7690479	G	C	missense_variant	MODERATE	V2_04g005980.1	0/1:255,0,255:53:34,19:99	Similar to Flavonol 3-sulfotransferase (Flaveria chlorifolia OX%3D4228)
4	7708928	G	A	missense_variant	MODERATE	V2_04g005990.1	0/1:38,0,190:43:37,6:40	Similar to SOT12: Cytosolic sulfotransferase 12 (Arabidopsis thaliana OX%3D3702);
4	7708930	T	C	synonymous_variant	LOW	V2_04g005990.1	0/1:38,0,190:43:37,6:40	Similar to SOT12: Cytosolic sulfotransferase 12 (Arabidopsis thaliana OX%3D3702);
4	7708935	G	A	missense_variant	MODERATE	V2_04g005990.1	0/1:209,0,188:43:23,20:99	Similar to SOT12: Cytosolic sulfotransferase 12 (Arabidopsis thaliana OX%3D3702);
4	7709057	T	G	missense_variant	MODERATE	V2_04g005990.1	0/1:164,0,255:59:45,14:99	Similar to SOT12: Cytosolic sulfotransferase 12 (Arabidopsis thaliana OX%3D3702);
4	7709084	T	C	missense_variant	MODERATE	V2_04g005990.1	0/1:255,0,255:62:33,29:99	Similar to SOT12: Cytosolic sulfotransferase 12 (Arabidopsis thaliana OX%3D3702);
4	7709090	G	T	missense_variant	MODERATE	V2_04g005990.1	0/1:51,0,255:67:59,8:54	Similar to SOT12: Cytosolic sulfotransferase 12 (Arabidopsis thaliana OX%3D3702);
4	7709113	T	C	synonymous_variant	LOW	V2_04g005990.1	0/1:255,0,255:61:29,32:99	Similar to SOT12: Cytosolic sulfotransferase 12 (Arabidopsis thaliana OX%3D3702);
4	7716240	T	C	synonymous_variant	LOW	V2_04g006000.1	0/1:255,0,206:35:12,23:99	Similar to GAUT11: Probable galacturonosyltransferase 11 (Arabidopsis thaliana OX%3D3702)
4	7716657	G	A	synonymous_variant	LOW	V2_04g006000.1	0/1:255,0,255:34:18,15:99	Similar to GAUT11: Probable galacturonosyltransferase 11 (Arabidopsis thaliana OX%3D3702)
4	7717056	C	T	synonymous_variant	LOW	V2_04g006000.1	0/1:235,0,255:40:26,14:99	Similar to GAUT11: Probable galacturonosyltransferase 11 (Arabidopsis thaliana OX%3D3702)
4	7717146	G	A	synonymous_variant	LOW	V2_04g006000.1	0/1:255,0,172:34:10,24:99	Similar to GAUT11: Probable galacturonosyltransferase 11 (Arabidopsis thaliana OX%3D3702)
4	7719689	CGATCTTGATCTTGATCTTGAT	CGATCTTGATCTTGAT	conservative_inframe_deletion	MODERATE	V2_04g006000.1	1/1:255,57,0:19:0,19:99	Similar to GAUT11: Probable galacturonosyltransferase 11 (Arabidopsis thaliana OX%3D3702)
4	7723679	T	C	missense_variant	MODERATE	V2_04g006010.1	0/1:232,0,255:36:21,15:99	Protein of unknown function;
4	7723689	T	C	synonymous_variant	LOW	V2_04g006010.1	0/1:228,0,255:34:21,13:99	Protein of unknown function;
4	7740052	A	G	synonymous_variant	LOW	V2_04g006020.1	0/1:255,0,255:44:20,24:99	Similar to AP1: Agamous-like MADS-box protein AP1 (Vitis vinifera OX%3D29760)
4	7740676	A	G	splice_region_variant&intron_variant	LOW	V2_04g006020.1	0/1:235,0,255:28:16,12:99	Similar to AP1: Agamous-like MADS-box protein AP1 (Vitis vinifera OX%3D29760)
4	7758601	GA	GACAGAGAGAGACA	conservative_inframe_insertion	MODERATE	V2_04g006030.1	0/1:255,0,124:18:6,12:99	Similar to TDR4: Agamous-like MADS-box protein AGL8 homolog (Solanum lycopersicum OX%3D4081)
4	7758699	A	G	synonymous_variant	LOW	V2_04g006030.1	1/1:255,132,0:44:0,44:99	Similar to TDR4: Agamous-like MADS-box protein AGL8 homolog (Solanum lycopersicum OX%3D4081)
4	7778819	T	A	splice_region_variant&intron_variant	LOW	V2_04g006040.1	0/1:255,0,247:28:14,14:99	Similar to EJ2: MADS-box protein EJ2 (Solanum lycopersicum OX%3D4081)
4	7780768	C	A	synonymous_variant	LOW	V2_04g006040.1	0/1:255,0,169:35:10,25:99	Similar to EJ2: MADS-box protein EJ2 (Solanum lycopersicum OX%3D4081)
4	7812151	C	A	synonymous_variant	LOW	V2_04g006050.1	0/1:215,0,255:31:22,9:99	Similar to RBL14: Rhomboid-like protein 14%2C mitochondrial (Arabidopsis thaliana OX%3D3702);
4	7812152	G	T	missense_variant	MODERATE	V2_04g006050.1	0/1:228,0,255:31:22,9:99	Similar to RBL14: Rhomboid-like protein 14%2C mitochondrial (Arabidopsis thaliana OX%3D3702);
4	7812212	T	G	splice_region_variant&intron_variant	LOW	V2_04g006050.1	0/1:194,0,255:36:25,11:99	Similar to RBL14: Rhomboid-like protein 14%2C mitochondrial (Arabidopsis thaliana OX%3D3702);
4	7815468	C	T	missense_variant	MODERATE	V2_04g006050.1	0/1:255,0,217:35:13,22:99	Similar to RBL14: Rhomboid-like protein 14%2C mitochondrial (Arabidopsis thaliana OX%3D3702);
4	7815512	C	T	stop_gained	HIGH	V2_04g006050.1	0/1:255,0,182:36:9,27:99	Similar to RBL14: Rhomboid-like protein 14%2C mitochondrial (Arabidopsis thaliana OX%3D3702);
4	7815742	C	T	missense_variant	MODERATE	V2_04g006050.1	0/1:255,0,255:35:15,20:99	Similar to RBL14: Rhomboid-like protein 14%2C mitochondrial (Arabidopsis thaliana OX%3D3702);
4	7821607	C	T	synonymous_variant	LOW	V2_04g006060.1	0/1:255,0,232:32:14,18:99	Similar to TA1: Short-chain dehydrogenase reductase ATA1 (Arabidopsis thaliana OX%3D3702)
4	7821644	C	A	missense_variant	MODERATE	V2_04g006060.1	0/1:255,0,255:37:17,20:99	Similar to TA1: Short-chain dehydrogenase reductase ATA1 (Arabidopsis thaliana OX%3D3702)
4	7822280	G	A	missense_variant	MODERATE	V2_04g006060.1	0/1:255,0,255:48:25,23:99	Similar to TA1: Short-chain dehydrogenase reductase ATA1 (Arabidopsis thaliana OX%3D3702)
4	7822290	G	T	missense_variant	MODERATE	V2_04g006060.1	0/1:255,0,255:50:24,26:99	Similar to TA1: Short-chain dehydrogenase reductase ATA1 (Arabidopsis thaliana OX%3D3702)
4	7822393	C	T	synonymous_variant	LOW	V2_04g006060.1	0/1:255,0,255:30:13,17:99	Similar to TA1: Short-chain dehydrogenase reductase ATA1 (Arabidopsis thaliana OX%3D3702)
4	7822819	A	G	missense_variant	MODERATE	V2_04g006060.1	0/1:108,0,255:21:14,7:99	Similar to TA1: Short-chain dehydrogenase reductase ATA1 (Arabidopsis thaliana OX%3D3702)
4	7822830	C	T	synonymous_variant	LOW	V2_04g006060.1	0/1:110,0,255:22:15,7:99	Similar to TA1: Short-chain dehydrogenase reductase ATA1 (Arabidopsis thaliana OX%3D3702)
4	7822831	G	A	missense_variant	MODERATE	V2_04g006060.1	0/1:110,0,255:22:15,7:99	Similar to TA1: Short-chain dehydrogenase reductase ATA1 (Arabidopsis thaliana OX%3D3702)
4	7822873	G	T	missense_variant	MODERATE	V2_04g006060.1	0/1:192,0,243:26:14,12:99	Similar to TA1: Short-chain dehydrogenase reductase ATA1 (Arabidopsis thaliana OX%3D3702)
4	7822919	T	A	missense_variant	MODERATE	V2_04g006060.1	0/1:219,0,255:29:16,13:99	Similar to TA1: Short-chain dehydrogenase reductase ATA1 (Arabidopsis thaliana OX%3D3702)
4	7822994	T	C	missense_variant	MODERATE	V2_04g006060.1	0/1:255,0,255:31:15,16:99	Similar to TA1: Short-chain dehydrogenase reductase ATA1 (Arabidopsis thaliana OX%3D3702)
4	7823006	T	C	missense_variant	MODERATE	V2_04g006060.1	0/1:240,0,255:32:18,14:99	Similar to TA1: Short-chain dehydrogenase reductase ATA1 (Arabidopsis thaliana OX%3D3702)
4	7823019	A	G	splice_region_variant&intron_variant	LOW	V2_04g006060.1	0/1:237,0,255:30:17,13:99	Similar to TA1: Short-chain dehydrogenase reductase ATA1 (Arabidopsis thaliana OX%3D3702)
4	7824113	G	A	synonymous_variant	LOW	V2_04g006060.1	0/1:255,0,255:36:18,18:99	Similar to TA1: Short-chain dehydrogenase reductase ATA1 (Arabidopsis thaliana OX%3D3702)
4	7824797	C	T	synonymous_variant	LOW	V2_04g006060.1	0/1:255,0,237:37:19,18:99	Similar to TA1: Short-chain dehydrogenase reductase ATA1 (Arabidopsis thaliana OX%3D3702)
4	7824821	T	C	synonymous_variant	LOW	V2_04g006060.1	0/1:255,0,255:39:18,21:99	Similar to TA1: Short-chain dehydrogenase reductase ATA1 (Arabidopsis thaliana OX%3D3702)
4	7825677	TCCAGCCAGCCA	TCCAGCCA	frameshift_variant	HIGH	V2_04g006060.1	0/1:56,0,255:47:43,4:59	Similar to TA1: Short-chain dehydrogenase reductase ATA1 (Arabidopsis thaliana OX%3D3702)
4	7831814	A	C	missense_variant	MODERATE	V2_04g006070.1	0/1:115,0,210:20:13,7:99	Similar to COBL4: COBRA-like protein 4 (Arabidopsis thaliana OX%3D3702)
4	7831852	A	C	missense_variant&splice_region_variant	MODERATE	V2_04g006070.1	0/1:110,0,148:16:10,6:99	Similar to COBL4: COBRA-like protein 4 (Arabidopsis thaliana OX%3D3702)
4	7835793	G	A	synonymous_variant	LOW	V2_04g006070.1	0/1:33,0,121:31:24,7:33	Similar to COBL4: COBRA-like protein 4 (Arabidopsis thaliana OX%3D3702)
4	7835795	T	G	missense_variant	MODERATE	V2_04g006070.1	0/1:36,0,130:30:21,9:37	Similar to COBL4: COBRA-like protein 4 (Arabidopsis thaliana OX%3D3702)
4	7835805	T	C	synonymous_variant	LOW	V2_04g006070.1	0/1:111,0,92:32:21,11:95	Similar to COBL4: COBRA-like protein 4 (Arabidopsis thaliana OX%3D3702)
4	7835859	G	A	synonymous_variant	LOW	V2_04g006070.1	0/1:40,0,143:36:25,11:42	Similar to COBL4: COBRA-like protein 4 (Arabidopsis thaliana OX%3D3702)
4	7835935	G	T	missense_variant	MODERATE	V2_04g006070.1	0/1:60,0,183:40:32,8:63	Similar to COBL4: COBRA-like protein 4 (Arabidopsis thaliana OX%3D3702)
4	7835943	A	T	synonymous_variant	LOW	V2_04g006070.1	0/1:163,0,126:42:10,32:99	Similar to COBL4: COBRA-like protein 4 (Arabidopsis thaliana OX%3D3702)
4	7835972	T	G	missense_variant	MODERATE	V2_04g006070.1	0/1:153,0,255:49:33,16:99	Similar to COBL4: COBRA-like protein 4 (Arabidopsis thaliana OX%3D3702)
4	7835977	C	T	missense_variant	MODERATE	V2_04g006070.1	0/1:149,0,255:50:34,16:99	Similar to COBL4: COBRA-like protein 4 (Arabidopsis thaliana OX%3D3702)
4	7836654	T	A	splice_region_variant&intron_variant	LOW	V2_04g006070.1	0/1:255,0,255:41:24,17:99	Similar to COBL4: COBRA-like protein 4 (Arabidopsis thaliana OX%3D3702)
4	7837153	A	G	missense_variant	MODERATE	V2_04g006070.1	0/1:179,0,255:33:23,10:99	Similar to COBL4: COBRA-like protein 4 (Arabidopsis thaliana OX%3D3702)
4	7837158	T	C	synonymous_variant	LOW	V2_04g006070.1	0/1:186,0,255:33:22,11:99	Similar to COBL4: COBRA-like protein 4 (Arabidopsis thaliana OX%3D3702)
4	7837959	T	C	synonymous_variant	LOW	V2_04g006070.1	0/1:255,0,181:26:11,15:99	Similar to COBL4: COBRA-like protein 4 (Arabidopsis thaliana OX%3D3702)
4	7837989	C	T	synonymous_variant	LOW	V2_04g006070.1	0/1:248,0,255:34:20,14:99	Similar to COBL4: COBRA-like protein 4 (Arabidopsis thaliana OX%3D3702)
4	7842101	A	C	synonymous_variant	LOW	V2_04g006070.1	0/1:255,0,190:27:11,16:99	Similar to COBL4: COBRA-like protein 4 (Arabidopsis thaliana OX%3D3702)
4	7842269	G	A	synonymous_variant	LOW	V2_04g006070.1	0/1:238,0,255:41:26,15:99	Similar to COBL4: COBRA-like protein 4 (Arabidopsis thaliana OX%3D3702)
4	7843750	A	C	missense_variant	MODERATE	V2_04g006070.1	0/1:162,0,255:36:23,13:99	Similar to COBL4: COBRA-like protein 4 (Arabidopsis thaliana OX%3D3702)
4	7844011	C	T	synonymous_variant	LOW	V2_04g006070.1	0/1:255,0,255:44:19,25:99	Similar to COBL4: COBRA-like protein 4 (Arabidopsis thaliana OX%3D3702)
4	7844038	A	G	synonymous_variant	LOW	V2_04g006070.1	0/1:255,0,239:42:15,27:99	Similar to COBL4: COBRA-like protein 4 (Arabidopsis thaliana OX%3D3702)
4	7844053	G	T	synonymous_variant	LOW	V2_04g006070.1	0/1:255,0,255:42:17,25:99	Similar to COBL4: COBRA-like protein 4 (Arabidopsis thaliana OX%3D3702)
4	7844060	C	A	missense_variant	MODERATE	V2_04g006070.1	0/1:255,0,253:43:16,26:99	Similar to COBL4: COBRA-like protein 4 (Arabidopsis thaliana OX%3D3702)
4	7844410	G	A	synonymous_variant	LOW	V2_04g006070.1	0/1:255,0,255:37:19,18:99	Similar to COBL4: COBRA-like protein 4 (Arabidopsis thaliana OX%3D3702)
4	7844497	G	A	synonymous_variant	LOW	V2_04g006070.1	0/1:255,0,255:41:21,20:99	Similar to COBL4: COBRA-like protein 4 (Arabidopsis thaliana OX%3D3702)
4	7845315	T	G	missense_variant	MODERATE	V2_04g006070.1	0/1:255,0,255:46:24,22:99	Similar to COBL4: COBRA-like protein 4 (Arabidopsis thaliana OX%3D3702)
4	7845336	T	C	missense_variant	MODERATE	V2_04g006070.1	0/1:255,0,255:45:27,18:99	Similar to COBL4: COBRA-like protein 4 (Arabidopsis thaliana OX%3D3702)
4	7845371	A	C	missense_variant	MODERATE	V2_04g006070.1	0/1:31,0,255:47:41,6:30	Similar to COBL4: COBRA-like protein 4 (Arabidopsis thaliana OX%3D3702)
4	7845526	A	C	synonymous_variant	LOW	V2_04g006070.1	0/1:255,0,227:39:12,27:99	Similar to COBL4: COBRA-like protein 4 (Arabidopsis thaliana OX%3D3702)
4	7845536	G	A	missense_variant	MODERATE	V2_04g006070.1	0/1:255,0,255:41:22,19:99	Similar to COBL4: COBRA-like protein 4 (Arabidopsis thaliana OX%3D3702)
4	7845648	A	G	missense_variant	MODERATE	V2_04g006070.1	0/1:130,0,255:51:35,16:99	Similar to COBL4: COBRA-like protein 4 (Arabidopsis thaliana OX%3D3702)
4	7845654	G	A	missense_variant	MODERATE	V2_04g006070.1	0/1:255,0,255:49:19,30:99	Similar to COBL4: COBRA-like protein 4 (Arabidopsis thaliana OX%3D3702)
4	7845677	G	A	synonymous_variant	LOW	V2_04g006070.1	0/1:213,0,255:48:34,14:99	Similar to COBL4: COBRA-like protein 4 (Arabidopsis thaliana OX%3D3702)
4	7845685	TGAGTCCTGGTTGGACCCTGGGATGGA	TGA	disruptive_inframe_deletion	MODERATE	V2_04g006070.1	0/1:255,0,255:33:24,9:99	Similar to COBL4: COBRA-like protein 4 (Arabidopsis thaliana OX%3D3702)
4	7845740	G	A	synonymous_variant	LOW	V2_04g006070.1	0/1:255,0,102:48:10,38:99	Similar to COBL4: COBRA-like protein 4 (Arabidopsis thaliana OX%3D3702)
4	7845752	C	T	synonymous_variant	LOW	V2_04g006070.1	0/1:140,0,255:49:36,13:99	Similar to COBL4: COBRA-like protein 4 (Arabidopsis thaliana OX%3D3702)
4	7845762	G	T	stop_gained	HIGH	V2_04g006070.1	0/1:174,0,255:45:35,10:99	Similar to COBL4: COBRA-like protein 4 (Arabidopsis thaliana OX%3D3702)
4	7845797	C	T	synonymous_variant	LOW	V2_04g006070.1	0/1:83,0,255:45:32,13:86	Similar to COBL4: COBRA-like protein 4 (Arabidopsis thaliana OX%3D3702)
4	7845830	G	A	synonymous_variant	LOW	V2_04g006070.1	0/1:56,0,166:40:27,13:59	Similar to COBL4: COBRA-like protein 4 (Arabidopsis thaliana OX%3D3702)
4	7845878	T	C	synonymous_variant	LOW	V2_04g006070.1	0/1:74,0,159:36:24,12:77	Similar to COBL4: COBRA-like protein 4 (Arabidopsis thaliana OX%3D3702)
4	7845932	G	A	synonymous_variant	LOW	V2_04g006070.1	0/1:143,0,81:24:14,10:84	Similar to COBL4: COBRA-like protein 4 (Arabidopsis thaliana OX%3D3702)
4	7849564	G	T	missense_variant	MODERATE	V2_04g006080.1	0/1:255,0,255:37:19,18:99	Protein of unknown function;
4	7849612	G	A	missense_variant	MODERATE	V2_04g006080.1	0/1:255,0,255:38:19,19:99	Protein of unknown function;
4	7855251	C	T	synonymous_variant	LOW	V2_04g006080.1	0/1:255,0,255:33:16,17:99	Protein of unknown function;
4	7861711	GTTTTTTTT	GTTTTTTTTT	splice_region_variant&intron_variant	LOW	V2_04g006080.1	0/1:54,0,31:32:13,19:34	Protein of unknown function;
4	7863073	G	A	synonymous_variant	LOW	V2_04g006080.1	0/1:204,0,255:39:27,12:99	Protein of unknown function;
4	7863196	A	G	synonymous_variant	LOW	V2_04g006080.1	0/1:255,0,255:39:24,15:99	Protein of unknown function;
4	7863419	A	T	missense_variant	MODERATE	V2_04g006080.1	0/1:80,0,255:24:19,5:83	Protein of unknown function;
4	7863439	T	G	synonymous_variant	LOW	V2_04g006080.1	0/1:165,0,255:29:20,9:99	Protein of unknown function;
4	7863467	A	T	missense_variant	MODERATE	V2_04g006080.1	0/1:248,0,191:26:10,16:99	Protein of unknown function;
4	7863515	T	A	missense_variant	MODERATE	V2_04g006080.1	0/1:255,0,249:35:15,20:99	Protein of unknown function;
4	7863668	C	A	missense_variant	MODERATE	V2_04g006080.1	0/1:255,0,255:38:19,19:99	Protein of unknown function;
4	7863714	A	C	missense_variant	MODERATE	V2_04g006080.1	0/1:234,0,255:32:19,13:99	Protein of unknown function;
4	7871081	C	T	synonymous_variant	LOW	V2_04g006090.1	0/1:255,0,238:32:12,20:99	Similar to LNG1: Protein LONGIFOLIA 1 (Arabidopsis thaliana OX%3D3702)
4	7871364	C	T	missense_variant	MODERATE	V2_04g006090.1	0/1:255,0,255:40:18,22:99	Similar to LNG1: Protein LONGIFOLIA 1 (Arabidopsis thaliana OX%3D3702)
4	7871417	T	A	missense_variant	MODERATE	V2_04g006090.1	0/1:255,0,255:49:25,24:99	Similar to LNG1: Protein LONGIFOLIA 1 (Arabidopsis thaliana OX%3D3702)
4	7871513	G	A	synonymous_variant	LOW	V2_04g006090.1	0/1:255,0,255:53:33,20:99	Similar to LNG1: Protein LONGIFOLIA 1 (Arabidopsis thaliana OX%3D3702)
4	7871747	T	A	missense_variant	MODERATE	V2_04g006090.1	0/1:255,0,255:42:23,19:99	Similar to LNG1: Protein LONGIFOLIA 1 (Arabidopsis thaliana OX%3D3702)
4	7871922	A	T	missense_variant	MODERATE	V2_04g006090.1	0/1:255,0,195:37:12,25:99	Similar to LNG1: Protein LONGIFOLIA 1 (Arabidopsis thaliana OX%3D3702)
4	7872024	AGG	AGGCGG	conservative_inframe_insertion	MODERATE	V2_04g006090.1	0/1:255,0,255:32:11,21:99	Similar to LNG1: Protein LONGIFOLIA 1 (Arabidopsis thaliana OX%3D3702)
4	7872115	C	T	missense_variant	MODERATE	V2_04g006090.1	0/1:255,0,202:37:11,26:99	Similar to LNG1: Protein LONGIFOLIA 1 (Arabidopsis thaliana OX%3D3702)
4	7872188	G	A	synonymous_variant	LOW	V2_04g006090.1	0/1:255,0,198:33:11,22:99	Similar to LNG1: Protein LONGIFOLIA 1 (Arabidopsis thaliana OX%3D3702)
4	7873057	C	T	synonymous_variant	LOW	V2_04g006090.1	0/1:255,0,252:28:12,16:99	Similar to LNG1: Protein LONGIFOLIA 1 (Arabidopsis thaliana OX%3D3702)
4	7873507	GGATGATGATGATGATGATG	GGATGATGATGATGATGATGATG	disruptive_inframe_insertion	MODERATE	V2_04g006090.1	0/1:255,0,255:33:19,13:99	Similar to LNG1: Protein LONGIFOLIA 1 (Arabidopsis thaliana OX%3D3702)
4	7873579	G	A	synonymous_variant	LOW	V2_04g006090.1	0/1:255,0,255:32:20,12:99	Similar to LNG1: Protein LONGIFOLIA 1 (Arabidopsis thaliana OX%3D3702)
4	7873678	T	C	synonymous_variant	LOW	V2_04g006090.1	0/1:255,0,255:43:22,21:99	Similar to LNG1: Protein LONGIFOLIA 1 (Arabidopsis thaliana OX%3D3702)
4	7890519	T	C	synonymous_variant	LOW	V2_04g006100.1	0/1:254,0,255:32:19,13:99	Similar to AHL16: AT-hook motif nuclear-localized protein 16 (Arabidopsis thaliana OX%3D3702)
4	7890660	T	C	synonymous_variant	LOW	V2_04g006100.1	0/1:255,0,255:35:19,16:99	Similar to AHL16: AT-hook motif nuclear-localized protein 16 (Arabidopsis thaliana OX%3D3702)
4	7890738	A	C	synonymous_variant	LOW	V2_04g006100.1	0/1:226,0,255:43:29,14:99	Similar to AHL16: AT-hook motif nuclear-localized protein 16 (Arabidopsis thaliana OX%3D3702)
4	7890843	T	A	synonymous_variant	LOW	V2_04g006100.1	0/1:255,0,255:41:22,19:99	Similar to AHL16: AT-hook motif nuclear-localized protein 16 (Arabidopsis thaliana OX%3D3702)
4	7891715	A	G	synonymous_variant	LOW	V2_04g006110.1	0/1:255,0,191:39:12,27:99	Similar to RPA1B: Replication protein A 70 kDa DNA-binding subunit B (Arabidopsis thaliana OX%3D3702)
4	7891769	C	T	synonymous_variant	LOW	V2_04g006110.1	0/1:255,0,236:42:13,29:99	Similar to RPA1B: Replication protein A 70 kDa DNA-binding subunit B (Arabidopsis thaliana OX%3D3702)
4	7891804	C	T	missense_variant	MODERATE	V2_04g006110.1	0/1:255,0,210:41:11,30:99	Similar to RPA1B: Replication protein A 70 kDa DNA-binding subunit B (Arabidopsis thaliana OX%3D3702)
4	7892419	C	T	missense_variant	MODERATE	V2_04g006110.1	0/1:255,0,255:33:14,19:99	Similar to RPA1B: Replication protein A 70 kDa DNA-binding subunit B (Arabidopsis thaliana OX%3D3702)
4	7892779	C	T	splice_region_variant&intron_variant	LOW	V2_04g006110.1	0/1:255,0,255:35:19,16:99	Similar to RPA1B: Replication protein A 70 kDa DNA-binding subunit B (Arabidopsis thaliana OX%3D3702)
4	7893153	A	T	stop_gained	HIGH	V2_04g006110.1	0/1:255,0,255:51:29,22:99	Similar to RPA1B: Replication protein A 70 kDa DNA-binding subunit B (Arabidopsis thaliana OX%3D3702)
4	7893431	A	C	missense_variant	MODERATE	V2_04g006110.1	0/1:255,0,255:33:14,19:99	Similar to RPA1B: Replication protein A 70 kDa DNA-binding subunit B (Arabidopsis thaliana OX%3D3702)
4	7893463	A	C	synonymous_variant	LOW	V2_04g006110.1	0/1:255,0,220:27:10,17:99	Similar to RPA1B: Replication protein A 70 kDa DNA-binding subunit B (Arabidopsis thaliana OX%3D3702)
4	7893744	G	A	synonymous_variant	LOW	V2_04g006110.1	0/1:255,0,255:40:19,21:99	Similar to RPA1B: Replication protein A 70 kDa DNA-binding subunit B (Arabidopsis thaliana OX%3D3702)
4	7894155	T	C	synonymous_variant	LOW	V2_04g006110.1	0/1:255,0,255:42:22,20:99	Similar to RPA1B: Replication protein A 70 kDa DNA-binding subunit B (Arabidopsis thaliana OX%3D3702)
4	7894233	G	A	synonymous_variant	LOW	V2_04g006110.1	0/1:225,0,255:39:27,12:99	Similar to RPA1B: Replication protein A 70 kDa DNA-binding subunit B (Arabidopsis thaliana OX%3D3702)
4	7894237	G	A	missense_variant	MODERATE	V2_04g006110.1	0/1:249,0,255:41:26,15:99	Similar to RPA1B: Replication protein A 70 kDa DNA-binding subunit B (Arabidopsis thaliana OX%3D3702)
4	7894250	A	C	missense_variant	MODERATE	V2_04g006110.1	0/1:255,0,255:42:24,18:99	Similar to RPA1B: Replication protein A 70 kDa DNA-binding subunit B (Arabidopsis thaliana OX%3D3702)
4	7894464	G	C	synonymous_variant	LOW	V2_04g006110.1	0/1:255,0,255:42:22,20:99	Similar to RPA1B: Replication protein A 70 kDa DNA-binding subunit B (Arabidopsis thaliana OX%3D3702)
4	7895292	G	C	missense_variant	MODERATE	V2_04g006110.1	0/1:243,0,238:25:12,13:99	Similar to RPA1B: Replication protein A 70 kDa DNA-binding subunit B (Arabidopsis thaliana OX%3D3702)
4	7895375	G	C	missense_variant	MODERATE	V2_04g006110.1	0/1:255,0,255:25:13,12:99	Similar to RPA1B: Replication protein A 70 kDa DNA-binding subunit B (Arabidopsis thaliana OX%3D3702)
4	7911503	G	A	missense_variant	MODERATE	V2_04g006120.1	0/1:246,0,255:33:19,14:99	Similar to SAMC1: S-adenosylmethionine carrier 1%2C chloroplastic/mitochondrial (Arabidopsis thaliana OX%3D3702);
4	7912602	C	A	splice_region_variant&intron_variant	LOW	V2_04g006120.1	0/1:238,0,255:29:15,14:99	Similar to SAMC1: S-adenosylmethionine carrier 1%2C chloroplastic/mitochondrial (Arabidopsis thaliana OX%3D3702);
4	7914392	A	G	synonymous_variant	LOW	V2_04g006120.1	0/1:255,0,253:30:13,17:99	Similar to SAMC1: S-adenosylmethionine carrier 1%2C chloroplastic/mitochondrial (Arabidopsis thaliana OX%3D3702);
4	7914421	G	A	missense_variant	MODERATE	V2_04g006120.1	0/1:255,0,255:31:14,17:99	Similar to SAMC1: S-adenosylmethionine carrier 1%2C chloroplastic/mitochondrial (Arabidopsis thaliana OX%3D3702);
4	7916000	G	C	missense_variant	MODERATE	V2_04g006120.1	0/1:247,0,255:33:20,13:99	Similar to SAMC1: S-adenosylmethionine carrier 1%2C chloroplastic/mitochondrial (Arabidopsis thaliana OX%3D3702);
4	7930411	T	C	synonymous_variant	LOW	V2_04g006130.1	0/1:255,0,230:29:11,18:99	Protein of unknown function;
4	7932560	T	C	synonymous_variant	LOW	V2_04g006130.1	0/1:192,0,255:28:18,10:99	Protein of unknown function;
4	7932684	C	T	missense_variant	MODERATE	V2_04g006130.1	0/1:255,0,225:24:11,13:99	Protein of unknown function;
4	7934394	G	T	splice_region_variant&intron_variant	LOW	V2_04g006140.1	0/1:145,0,255:29:21,8:99	Similar to SNAP33: SNAP25 homologous protein SNAP33 (Arabidopsis thaliana OX%3D3702);
4	7935820	C	T	missense_variant	MODERATE	V2_04g006140.1	0/1:255,0,213:28:11,17:99	Similar to SNAP33: SNAP25 homologous protein SNAP33 (Arabidopsis thaliana OX%3D3702);
4	7935980	T	A	synonymous_variant	LOW	V2_04g006140.1	0/1:223,0,255:30:17,13:99	Similar to SNAP33: SNAP25 homologous protein SNAP33 (Arabidopsis thaliana OX%3D3702);
4	7946030	T	C	synonymous_variant	LOW	V2_04g006150.1	0/1:58,0,255:33:30,3:61	Similar to ZAT9: Zinc finger protein ZAT9 (Arabidopsis thaliana OX%3D3702);
4	7946095	C	T	missense_variant	MODERATE	V2_04g006150.1	0/1:255,0,255:35:16,19:99	Similar to ZAT9: Zinc finger protein ZAT9 (Arabidopsis thaliana OX%3D3702);
4	7946152	A	G	synonymous_variant	LOW	V2_04g006150.1	0/1:255,0,255:38:16,22:99	Similar to ZAT9: Zinc finger protein ZAT9 (Arabidopsis thaliana OX%3D3702);
4	7946253	C	T	missense_variant	MODERATE	V2_04g006150.1	0/1:255,0,255:27:13,14:99	Similar to ZAT9: Zinc finger protein ZAT9 (Arabidopsis thaliana OX%3D3702);
4	7946256	A	C	missense_variant	MODERATE	V2_04g006150.1	0/1:255,0,255:28:13,15:99	Similar to ZAT9: Zinc finger protein ZAT9 (Arabidopsis thaliana OX%3D3702);
4	7946363	A	T	missense_variant	MODERATE	V2_04g006150.1	0/1:255,0,226:28:11,17:99	Similar to ZAT9: Zinc finger protein ZAT9 (Arabidopsis thaliana OX%3D3702);
4	7946500	C	T	missense_variant	MODERATE	V2_04g006150.1	0/1:255,0,191:36:10,26:99	Similar to ZAT9: Zinc finger protein ZAT9 (Arabidopsis thaliana OX%3D3702);
4	7946565	G	A	missense_variant	MODERATE	V2_04g006150.1	0/1:255,0,204:36:12,24:99	Similar to ZAT9: Zinc finger protein ZAT9 (Arabidopsis thaliana OX%3D3702);
4	7946627	C	G	missense_variant	MODERATE	V2_04g006150.1	0/1:255,0,194:35:12,23:99	Similar to ZAT9: Zinc finger protein ZAT9 (Arabidopsis thaliana OX%3D3702);
4	7946646	A	G	missense_variant	MODERATE	V2_04g006150.1	0/1:255,0,240:38:13,25:99	Similar to ZAT9: Zinc finger protein ZAT9 (Arabidopsis thaliana OX%3D3702);
4	7958515	A	G	synonymous_variant	LOW	V2_04g006160.1	0/1:255,0,255:32:15,17:99	Similar to IRL7: Plant intracellular Ras-group-related LRR protein 7 (Oryza sativa subsp. japonica OX%3D39947)
4	7959234	G	A	missense_variant	MODERATE	V2_04g006160.1	0/1:252,0,252:31:17,14:99	Similar to IRL7: Plant intracellular Ras-group-related LRR protein 7 (Oryza sativa subsp. japonica OX%3D39947)
4	7959973	G	A	splice_region_variant&synonymous_variant	LOW	V2_04g006160.1	0/1:255,0,255:44:21,23:99	Similar to IRL7: Plant intracellular Ras-group-related LRR protein 7 (Oryza sativa subsp. japonica OX%3D39947)
4	7960382	C	T	splice_region_variant&intron_variant	LOW	V2_04g006160.1	0/1:255,0,195:22:9,13:99	Similar to IRL7: Plant intracellular Ras-group-related LRR protein 7 (Oryza sativa subsp. japonica OX%3D39947)
4	7960482	G	A	synonymous_variant	LOW	V2_04g006160.1	0/1:255,0,154:27:10,17:99	Similar to IRL7: Plant intracellular Ras-group-related LRR protein 7 (Oryza sativa subsp. japonica OX%3D39947)
4	7968226	G	C	missense_variant	MODERATE	V2_04g006170.1	0/1:255,0,243:38:13,25:99	Similar to UGD5: UDP-glucose 6-dehydrogenase 5 (Oryza sativa subsp. japonica OX%3D39947)
4	7968520	A	C	synonymous_variant	LOW	V2_04g006170.1	0/1:255,0,255:31:19,12:99	Similar to UGD5: UDP-glucose 6-dehydrogenase 5 (Oryza sativa subsp. japonica OX%3D39947)
4	7969138	T	A	synonymous_variant	LOW	V2_04g006170.1	0/1:39,0,86:21:10,8:41	Similar to UGD5: UDP-glucose 6-dehydrogenase 5 (Oryza sativa subsp. japonica OX%3D39947)
4	7977764	A	G	synonymous_variant	LOW	V2_04g006180.1	0/1:255,0,150:25:8,17:99	Similar to BCCP2: Biotin carboxyl carrier protein of acetyl-CoA carboxylase 2%2C chloroplastic (Arabidopsis thaliana OX%3D3702)
4	7979103	G	A	missense_variant	MODERATE	V2_04g006180.1	1/1:255,96,0:32:0,32:99	Similar to BCCP2: Biotin carboxyl carrier protein of acetyl-CoA carboxylase 2%2C chloroplastic (Arabidopsis thaliana OX%3D3702)
4	7979124	A	G	missense_variant	MODERATE	V2_04g006180.1	0/1:255,0,240:34:15,19:99	Similar to BCCP2: Biotin carboxyl carrier protein of acetyl-CoA carboxylase 2%2C chloroplastic (Arabidopsis thaliana OX%3D3702)
4	7979135	A	T	missense_variant&splice_region_variant	MODERATE	V2_04g006180.1	0/1:255,0,255:35:20,15:99	Similar to BCCP2: Biotin carboxyl carrier protein of acetyl-CoA carboxylase 2%2C chloroplastic (Arabidopsis thaliana OX%3D3702)
4	7980037	C	G	missense_variant&splice_region_variant	MODERATE	V2_04g006180.1	1/1:255,114,0:38:0,38:99	Similar to BCCP2: Biotin carboxyl carrier protein of acetyl-CoA carboxylase 2%2C chloroplastic (Arabidopsis thaliana OX%3D3702)
4	7980131	G	A	missense_variant	MODERATE	V2_04g006180.1	0/1:255,0,243:34:14,20:99	Similar to BCCP2: Biotin carboxyl carrier protein of acetyl-CoA carboxylase 2%2C chloroplastic (Arabidopsis thaliana OX%3D3702)
4	7982251	A	G	synonymous_variant	LOW	V2_04g006180.1	0/1:255,0,255:40:16,24:99	Similar to BCCP2: Biotin carboxyl carrier protein of acetyl-CoA carboxylase 2%2C chloroplastic (Arabidopsis thaliana OX%3D3702)
4	7982267	T	G	missense_variant	MODERATE	V2_04g006180.1	1/1:255,129,0:43:0,43:99	Similar to BCCP2: Biotin carboxyl carrier protein of acetyl-CoA carboxylase 2%2C chloroplastic (Arabidopsis thaliana OX%3D3702)
4	7982829	CCCACCTCCT	CCCACCTCCTCCACCTCCT	conservative_inframe_insertion	MODERATE	V2_04g006180.1	1/1:255,102,0:34:0,34:99	Similar to BCCP2: Biotin carboxyl carrier protein of acetyl-CoA carboxylase 2%2C chloroplastic (Arabidopsis thaliana OX%3D3702)
4	7982930	C	T	missense_variant	MODERATE	V2_04g006180.1	0/1:255,0,255:44:20,24:99	Similar to BCCP2: Biotin carboxyl carrier protein of acetyl-CoA carboxylase 2%2C chloroplastic (Arabidopsis thaliana OX%3D3702)
4	7982937	G	C	synonymous_variant	LOW	V2_04g006180.1	0/1:255,0,255:43:20,23:99	Similar to BCCP2: Biotin carboxyl carrier protein of acetyl-CoA carboxylase 2%2C chloroplastic (Arabidopsis thaliana OX%3D3702)
4	7982978	C	T	missense_variant	MODERATE	V2_04g006180.1	0/1:255,0,255:45:27,18:99	Similar to BCCP2: Biotin carboxyl carrier protein of acetyl-CoA carboxylase 2%2C chloroplastic (Arabidopsis thaliana OX%3D3702)
4	7983492	T	C	synonymous_variant	LOW	V2_04g006180.1	0/1:255,0,255:35:18,17:99	Similar to BCCP2: Biotin carboxyl carrier protein of acetyl-CoA carboxylase 2%2C chloroplastic (Arabidopsis thaliana OX%3D3702)
4	7985210	C	A	missense_variant	MODERATE	V2_04g006180.1	0/1:234,0,255:39:22,17:99	Similar to BCCP2: Biotin carboxyl carrier protein of acetyl-CoA carboxylase 2%2C chloroplastic (Arabidopsis thaliana OX%3D3702)
4	7985242	TCTTCCCGCTACAGCAACCTACTTCCCG	TCTTCCCG	frameshift_variant	HIGH	V2_04g006180.1	0/1:255,0,255:36:25,11:99	Similar to BCCP2: Biotin carboxyl carrier protein of acetyl-CoA carboxylase 2%2C chloroplastic (Arabidopsis thaliana OX%3D3702)
4	7985285	G	A	missense_variant	MODERATE	V2_04g006180.1	1/1:255,105,0:35:0,35:99	Similar to BCCP2: Biotin carboxyl carrier protein of acetyl-CoA carboxylase 2%2C chloroplastic (Arabidopsis thaliana OX%3D3702)
4	7985696	C	A	missense_variant	MODERATE	V2_04g006180.1	0/1:255,0,255:33:16,17:99	Similar to BCCP2: Biotin carboxyl carrier protein of acetyl-CoA carboxylase 2%2C chloroplastic (Arabidopsis thaliana OX%3D3702)
4	7988910	T	C	missense_variant	MODERATE	V2_04g006180.1	0/1:255,0,255:36:16,20:99	Similar to BCCP2: Biotin carboxyl carrier protein of acetyl-CoA carboxylase 2%2C chloroplastic (Arabidopsis thaliana OX%3D3702)
4	7989223	G	A	missense_variant	MODERATE	V2_04g006180.1	1/1:182,45,0:15:0,15:87	Similar to BCCP2: Biotin carboxyl carrier protein of acetyl-CoA carboxylase 2%2C chloroplastic (Arabidopsis thaliana OX%3D3702)
4	7989233	A	G	missense_variant	MODERATE	V2_04g006180.1	1/1:179,42,0:14:0,14:81	Similar to BCCP2: Biotin carboxyl carrier protein of acetyl-CoA carboxylase 2%2C chloroplastic (Arabidopsis thaliana OX%3D3702)
4	7989253	A	C	missense_variant	MODERATE	V2_04g006180.1	1/1:154,33,0:11:0,11:63	Similar to BCCP2: Biotin carboxyl carrier protein of acetyl-CoA carboxylase 2%2C chloroplastic (Arabidopsis thaliana OX%3D3702)
4	7989263	T	C	missense_variant	MODERATE	V2_04g006180.1	1/1:143,27,0:9:0,9:51	Similar to BCCP2: Biotin carboxyl carrier protein of acetyl-CoA carboxylase 2%2C chloroplastic (Arabidopsis thaliana OX%3D3702)
4	7989295	G	A	missense_variant	MODERATE	V2_04g006180.1	1/1:124,21,0:7:0,7:39	Similar to BCCP2: Biotin carboxyl carrier protein of acetyl-CoA carboxylase 2%2C chloroplastic (Arabidopsis thaliana OX%3D3702)
4	7990162	G	A	missense_variant	MODERATE	V2_04g006180.1	0/1:96,0,250:32:24,8:99	Similar to BCCP2: Biotin carboxyl carrier protein of acetyl-CoA carboxylase 2%2C chloroplastic (Arabidopsis thaliana OX%3D3702)
4	7990163	C	T	synonymous_variant	LOW	V2_04g006180.1	0/1:55,0,227:34:29,5:58	Similar to BCCP2: Biotin carboxyl carrier protein of acetyl-CoA carboxylase 2%2C chloroplastic (Arabidopsis thaliana OX%3D3702)
4	7990173	C	T	synonymous_variant	LOW	V2_04g006180.1	0/1:109,0,255:34:23,11:99	Similar to BCCP2: Biotin carboxyl carrier protein of acetyl-CoA carboxylase 2%2C chloroplastic (Arabidopsis thaliana OX%3D3702)
4	7990208	T	A	missense_variant	MODERATE	V2_04g006180.1	0/1:251,0,51:32:5,27:54	Similar to BCCP2: Biotin carboxyl carrier protein of acetyl-CoA carboxylase 2%2C chloroplastic (Arabidopsis thaliana OX%3D3702)
4	7990223	G	A	missense_variant	MODERATE	V2_04g006180.1	0/1:93,0,255:33:24,9:96	Similar to BCCP2: Biotin carboxyl carrier protein of acetyl-CoA carboxylase 2%2C chloroplastic (Arabidopsis thaliana OX%3D3702)
4	7990243	C	T	missense_variant	MODERATE	V2_04g006180.1	0/1:154,0,255:35:22,9:99	Similar to BCCP2: Biotin carboxyl carrier protein of acetyl-CoA carboxylase 2%2C chloroplastic (Arabidopsis thaliana OX%3D3702)
4	7990250	A	T	synonymous_variant	LOW	V2_04g006180.1	0/1:103,0,255:34:25,9:99	Similar to BCCP2: Biotin carboxyl carrier protein of acetyl-CoA carboxylase 2%2C chloroplastic (Arabidopsis thaliana OX%3D3702)
4	7990266	G	A	missense_variant	MODERATE	V2_04g006180.1	0/1:123,0,255:29:22,7:99	Similar to BCCP2: Biotin carboxyl carrier protein of acetyl-CoA carboxylase 2%2C chloroplastic (Arabidopsis thaliana OX%3D3702)
4	7990271	C	T	synonymous_variant	LOW	V2_04g006180.1	0/1:93,0,254:28:20,7:96	Similar to BCCP2: Biotin carboxyl carrier protein of acetyl-CoA carboxylase 2%2C chloroplastic (Arabidopsis thaliana OX%3D3702)
4	7990293	G	A	missense_variant	MODERATE	V2_04g006180.1	0/1:52,0,255:32:25,7:55	Similar to BCCP2: Biotin carboxyl carrier protein of acetyl-CoA carboxylase 2%2C chloroplastic (Arabidopsis thaliana OX%3D3702)
4	7993391	G	A	splice_region_variant&intron_variant	LOW	V2_04g006200.1	0/1:255,0,255:36:15,21:99	Protein of unknown function;
4	7995625	G	T	missense_variant	MODERATE	V2_04g006200.1	0/1:255,0,255:30:15,15:99	Protein of unknown function;
4	7995634	A	G	missense_variant	MODERATE	V2_04g006200.1	0/1:255,0,255:27:13,14:99	Protein of unknown function;
4	7995767	T	A	missense_variant	MODERATE	V2_04g006200.1	0/1:255,0,255:31:17,14:99	Protein of unknown function;
4	7995917	G	C	missense_variant	MODERATE	V2_04g006200.1	0/1:255,0,255:33:20,13:99	Protein of unknown function;
4	7996643	A	G	missense_variant	MODERATE	V2_04g006200.1	0/1:255,0,255:38:16,22:99	Protein of unknown function;
4	7996681	T	C	synonymous_variant	LOW	V2_04g006200.1	0/1:244,0,255:34:20,14:99	Protein of unknown function;
4	7996708	A	G	synonymous_variant	LOW	V2_04g006200.1	0/1:255,0,250:34:13,21:99	Protein of unknown function;
4	7996728	G	A	missense_variant	MODERATE	V2_04g006200.1	0/1:255,0,255:32:16,16:99	Protein of unknown function;
4	7996734	C	T	missense_variant	MODERATE	V2_04g006200.1	0/1:255,0,255:32:16,16:99	Protein of unknown function;
4	7996775	C	G	missense_variant	MODERATE	V2_04g006200.1	0/1:255,0,255:34:15,19:99	Protein of unknown function;
4	7996833	G	A	missense_variant	MODERATE	V2_04g006200.1	0/1:210,0,255:30:18,12:99	Protein of unknown function;
4	7996959	C	T	missense_variant	MODERATE	V2_04g006200.1	0/1:255,0,255:39:17,22:99	Protein of unknown function;
4	7997076	G	A	missense_variant	MODERATE	V2_04g006200.1	0/1:240,0,255:29:17,12:99	Protein of unknown function;
4	7997148	T	A	missense_variant	MODERATE	V2_04g006200.1	0/1:255,0,255:37:20,17:99	Protein of unknown function;
4	7997186	G	T	missense_variant	MODERATE	V2_04g006200.1	0/1:218,0,255:30:18,12:99	Protein of unknown function;
4	7997224	T	G	synonymous_variant	LOW	V2_04g006200.1	0/1:253,0,255:37:17,20:99	Protein of unknown function;
4	7997256	C	T	missense_variant	MODERATE	V2_04g006200.1	1/1:255,53,0:30:1,29:99	Protein of unknown function;
4	7997324	A	G	missense_variant	MODERATE	V2_04g006200.1	0/1:255,0,255:39:21,18:99	Protein of unknown function;
4	7997505	A	G	missense_variant	MODERATE	V2_04g006200.1	0/1:255,0,255:41:23,18:99	Protein of unknown function;
4	7997522	C	G	missense_variant	MODERATE	V2_04g006200.1	0/1:255,0,255:35:17,18:99	Protein of unknown function;
4	7997607	C	T	missense_variant	MODERATE	V2_04g006200.1	0/1:255,0,255:40:19,21:99	Protein of unknown function;
4	7997649	T	C	missense_variant	MODERATE	V2_04g006200.1	0/1:226,0,255:35:22,13:99	Protein of unknown function;
4	7997665	T	G	missense_variant	MODERATE	V2_04g006200.1	0/1:255,0,242:37:14,23:99	Protein of unknown function;
4	7997686	G	A	synonymous_variant	LOW	V2_04g006200.1	0/1:201,0,255:32:20,12:99	Protein of unknown function;
4	7997850	T	G	missense_variant	MODERATE	V2_04g006200.1	0/1:251,0,255:33:19,14:99	Protein of unknown function;
4	7997875	G	C	synonymous_variant	LOW	V2_04g006200.1	0/1:255,0,255:39:18,21:99	Protein of unknown function;
4	7997935	G	T	synonymous_variant	LOW	V2_04g006200.1	0/1:255,0,255:42:22,20:99	Protein of unknown function;
4	7998213	A	C	missense_variant	MODERATE	V2_04g006200.1	0/1:255,0,255:34:19,15:99	Protein of unknown function;
4	7998805	C	T	missense_variant	MODERATE	V2_04g006200.1	0/1:255,0,255:40:22,18:99	Protein of unknown function;
4	7998840	G	A	synonymous_variant	LOW	V2_04g006200.1	0/1:255,0,255:32:15,17:99	Protein of unknown function;
4	7998920	C	T	missense_variant	MODERATE	V2_04g006200.1	0/1:255,0,255:36:19,17:99	Protein of unknown function;
4	7999043	A	T	missense_variant	MODERATE	V2_04g006200.1	0/1:255,0,255:35:19,16:99	Protein of unknown function;
4	7999179	A	C	missense_variant	MODERATE	V2_04g006200.1	0/1:255,0,255:41:15,26:99	Protein of unknown function;
4	7999208	C	T	missense_variant	MODERATE	V2_04g006200.1	0/1:255,0,255:40:24,16:99	Protein of unknown function;
4	7999212	C	T	synonymous_variant	LOW	V2_04g006200.1	1/1:255,117,0:39:0,39:99	Protein of unknown function;
4	7999331	A	C	missense_variant	MODERATE	V2_04g006200.1	0/1:226,0,255:32:18,14:99	Protein of unknown function;
4	7999604	C	T	missense_variant	MODERATE	V2_04g006200.1	0/1:255,0,255:39:19,20:99	Protein of unknown function;
4	7999693	C	A	missense_variant	MODERATE	V2_04g006200.1	0/1:255,0,255:33:18,15:99	Protein of unknown function;
4	7999736	G	T	synonymous_variant	LOW	V2_04g006200.1	0/1:255,0,255:29:15,14:99	Protein of unknown function;
4	7999773	A	G	synonymous_variant	LOW	V2_04g006200.1	0/1:255,0,231:29:12,17:99	Protein of unknown function;
4	7999784	G	T	missense_variant	MODERATE	V2_04g006200.1	0/1:255,0,217:28:10,18:99	Protein of unknown function;
4	8000171	A	G	synonymous_variant	LOW	V2_04g006200.1	0/1:255,0,240:32:14,18:99	Protein of unknown function;
4	8000440	C	T	missense_variant	MODERATE	V2_04g006200.1	0/1:255,0,255:40:22,18:99	Protein of unknown function;
4	8000453	T	A	missense_variant	MODERATE	V2_04g006200.1	1/1:255,120,0:40:0,40:99	Protein of unknown function;
4	8000611	C	T	missense_variant	MODERATE	V2_04g006200.1	0/1:138,0,255:23:15,8:99	Protein of unknown function;
4	8000793	A	G	synonymous_variant	LOW	V2_04g006200.1	0/1:255,0,200:33:12,21:99	Protein of unknown function;
4	8000833	G	T	missense_variant	MODERATE	V2_04g006200.1	0/1:255,0,195:31:11,20:99	Protein of unknown function;
4	8000904	T	A	synonymous_variant	LOW	V2_04g006200.1	1/1:255,111,0:37:0,37:99	Protein of unknown function;
4	8000905	G	T	missense_variant	MODERATE	V2_04g006200.1	1/1:255,108,0:36:0,36:99	Protein of unknown function;
4	8001247	G	T	missense_variant	MODERATE	V2_04g006200.1	0/1:255,0,255:40:23,17:99	Protein of unknown function;
4	8001293	C	T	missense_variant	MODERATE	V2_04g006200.1	0/1:255,0,254:35:15,20:99	Protein of unknown function;
4	8001294	G	A	synonymous_variant	LOW	V2_04g006200.1	0/1:255,0,255:37:21,16:99	Protein of unknown function;
4	8001512	A	T	missense_variant	MODERATE	V2_04g006200.1	0/1:255,0,203:39:13,26:99	Protein of unknown function;
4	8031575	G	A	splice_region_variant&intron_variant	LOW	V2_04g006210.1	1/1:255,84,0:28:0,28:99	Similar to BGLU18: Beta-glucosidase 18 (Oryza sativa subsp. japonica OX%3D39947)
4	8031705	G	T	synonymous_variant	LOW	V2_04g006210.1	0/1:255,0,255:37:18,19:99	Similar to BGLU18: Beta-glucosidase 18 (Oryza sativa subsp. japonica OX%3D39947)
4	8032242	A	G	synonymous_variant	LOW	V2_04g006210.1	0/1:35,0,68:17:12,5:36	Similar to BGLU18: Beta-glucosidase 18 (Oryza sativa subsp. japonica OX%3D39947)
4	8032245	C	T	synonymous_variant	LOW	V2_04g006210.1	1/1:122,54,0:18:0,18:99	Similar to BGLU18: Beta-glucosidase 18 (Oryza sativa subsp. japonica OX%3D39947)
4	8032248	C	G	synonymous_variant	LOW	V2_04g006210.1	0/1:42,0,68:18:10,8:44	Similar to BGLU18: Beta-glucosidase 18 (Oryza sativa subsp. japonica OX%3D39947)
4	8032296	C	A	synonymous_variant	LOW	V2_04g006210.1	0/1:56,0,62:17:12,5:58	Similar to BGLU18: Beta-glucosidase 18 (Oryza sativa subsp. japonica OX%3D39947)
4	8032338	C	G	synonymous_variant	LOW	V2_04g006210.1	0/1:54,0,121:29:23,6:57	Similar to BGLU18: Beta-glucosidase 18 (Oryza sativa subsp. japonica OX%3D39947)
4	8032357	A	G	missense_variant	MODERATE	V2_04g006210.1	1/1:204,102,0:34:0,34:99	Similar to BGLU18: Beta-glucosidase 18 (Oryza sativa subsp. japonica OX%3D39947)
4	8032371	C	T	synonymous_variant	LOW	V2_04g006210.1	0/1:149,0,38:33:9,24:41	Similar to BGLU18: Beta-glucosidase 18 (Oryza sativa subsp. japonica OX%3D39947)
4	8032461	T	C	synonymous_variant	LOW	V2_04g006210.1	1/1:255,126,0:42:0,42:99	Similar to BGLU18: Beta-glucosidase 18 (Oryza sativa subsp. japonica OX%3D39947)
4	8032470	T	A	synonymous_variant	LOW	V2_04g006210.1	0/1:64,0,219:44:34,10:67	Similar to BGLU18: Beta-glucosidase 18 (Oryza sativa subsp. japonica OX%3D39947)
4	8032476	T	C	synonymous_variant	LOW	V2_04g006210.1	1/1:255,123,0:41:0,41:99	Similar to BGLU18: Beta-glucosidase 18 (Oryza sativa subsp. japonica OX%3D39947)
4	8032522	G	A	missense_variant	MODERATE	V2_04g006210.1	0/1:236,0,255:53:36,17:99	Similar to BGLU18: Beta-glucosidase 18 (Oryza sativa subsp. japonica OX%3D39947)
4	8032524	C	T	synonymous_variant	LOW	V2_04g006210.1	0/1:111,0,255:53:43,10:99	Similar to BGLU18: Beta-glucosidase 18 (Oryza sativa subsp. japonica OX%3D39947)
4	8032727	G	A	synonymous_variant	LOW	V2_04g006210.1	0/1:255,0,255:44:22,22:99	Similar to BGLU18: Beta-glucosidase 18 (Oryza sativa subsp. japonica OX%3D39947)
4	8032734	A	G	missense_variant	MODERATE	V2_04g006210.1	0/1:255,0,255:43:22,21:99	Similar to BGLU18: Beta-glucosidase 18 (Oryza sativa subsp. japonica OX%3D39947)
4	8032776	A	G	missense_variant	MODERATE	V2_04g006210.1	1/1:255,87,0:29:0,29:99	Similar to BGLU18: Beta-glucosidase 18 (Oryza sativa subsp. japonica OX%3D39947)
4	8032781	G	C	synonymous_variant	LOW	V2_04g006210.1	0/1:255,0,234:29:13,16:99	Similar to BGLU18: Beta-glucosidase 18 (Oryza sativa subsp. japonica OX%3D39947)
4	8032810	T	G	missense_variant&splice_region_variant	MODERATE	V2_04g006210.1	1/1:255,78,0:26:0,26:99	Similar to BGLU18: Beta-glucosidase 18 (Oryza sativa subsp. japonica OX%3D39947)
4	8032891	GATCA	GA	splice_region_variant&intron_variant	LOW	V2_04g006210.1	1/1:255,66,0:22:0,22:99	Similar to BGLU18: Beta-glucosidase 18 (Oryza sativa subsp. japonica OX%3D39947)
4	8032954	C	T	synonymous_variant	LOW	V2_04g006210.1	0/1:225,0,158:17:6,11:99	Similar to BGLU18: Beta-glucosidase 18 (Oryza sativa subsp. japonica OX%3D39947)
4	8032961	C	T	synonymous_variant	LOW	V2_04g006210.1	1/1:255,57,0:19:0,19:99	Similar to BGLU18: Beta-glucosidase 18 (Oryza sativa subsp. japonica OX%3D39947)
4	8033083	G	C	splice_donor_variant&intron_variant	HIGH	V2_04g006210.1	0/1:231,0,125:18:6,12:99	Similar to BGLU18: Beta-glucosidase 18 (Oryza sativa subsp. japonica OX%3D39947)
4	8033682	T	A	missense_variant	MODERATE	V2_04g006210.1	0/1:151,0,59:14:4,10:62	Similar to BGLU18: Beta-glucosidase 18 (Oryza sativa subsp. japonica OX%3D39947)
4	8033939	C	T	synonymous_variant	LOW	V2_04g006210.1	0/1:59,0,255:51:42,9:62	Similar to BGLU18: Beta-glucosidase 18 (Oryza sativa subsp. japonica OX%3D39947)
4	8033941	G	A	missense_variant	MODERATE	V2_04g006210.1	0/1:255,0,255:51:30,21:99	Similar to BGLU18: Beta-glucosidase 18 (Oryza sativa subsp. japonica OX%3D39947)
4	8034065	T	C	synonymous_variant	LOW	V2_04g006210.1	1/1:255,123,0:41:0,41:99	Similar to BGLU18: Beta-glucosidase 18 (Oryza sativa subsp. japonica OX%3D39947)
4	8034077	C	T	synonymous_variant	LOW	V2_04g006210.1	1/1:255,110,0:42:1,41:99	Similar to BGLU18: Beta-glucosidase 18 (Oryza sativa subsp. japonica OX%3D39947)
4	8034089	A	G	synonymous_variant	LOW	V2_04g006210.1	1/1:255,113,0:43:1,42:99	Similar to BGLU18: Beta-glucosidase 18 (Oryza sativa subsp. japonica OX%3D39947)
4	8034221	C	A	synonymous_variant	LOW	V2_04g006210.1	0/1:255,0,255:33:13,20:99	Similar to BGLU18: Beta-glucosidase 18 (Oryza sativa subsp. japonica OX%3D39947)
4	8037543	T	C	synonymous_variant	LOW	V2_04g006210.1	0/1:100,0,160:20:14,6:99	Similar to BGLU18: Beta-glucosidase 18 (Oryza sativa subsp. japonica OX%3D39947)
4	8037547	G	A	missense_variant	MODERATE	V2_04g006210.1	0/1:160,0,103:19:6,13:99	Similar to BGLU18: Beta-glucosidase 18 (Oryza sativa subsp. japonica OX%3D39947)
4	8037567	C	T	synonymous_variant	LOW	V2_04g006210.1	1/1:254,63,0:21:0,21:99	Similar to BGLU18: Beta-glucosidase 18 (Oryza sativa subsp. japonica OX%3D39947)
4	8037607	A	C	splice_region_variant&intron_variant	LOW	V2_04g006210.1	0/1:255,0,161:29:11,18:99	Similar to BGLU18: Beta-glucosidase 18 (Oryza sativa subsp. japonica OX%3D39947)
4	8037688	A	G	splice_region_variant&intron_variant	LOW	V2_04g006210.1	0/1:255,0,255:31:14,17:99	Similar to BGLU18: Beta-glucosidase 18 (Oryza sativa subsp. japonica OX%3D39947)
4	8038617	A	G	synonymous_variant	LOW	V2_04g006210.1	0/1:134,0,233:23:15,8:99	Similar to BGLU18: Beta-glucosidase 18 (Oryza sativa subsp. japonica OX%3D39947)
4	8038713	G	C	synonymous_variant	LOW	V2_04g006210.1	0/1:142,0,181:15:7,8:99	Similar to BGLU18: Beta-glucosidase 18 (Oryza sativa subsp. japonica OX%3D39947)
4	8038791	A	G	synonymous_variant	LOW	V2_04g006210.1	1/1:231,39,0:13:0,13:75	Similar to BGLU18: Beta-glucosidase 18 (Oryza sativa subsp. japonica OX%3D39947)
4	8038897	G	A	missense_variant	MODERATE	V2_04g006210.1	0/1:77,0,47:8:4,4:50	Similar to BGLU18: Beta-glucosidase 18 (Oryza sativa subsp. japonica OX%3D39947)
4	8048943	C	T	synonymous_variant	LOW	V2_04g006220.1	1/1:255,111,0:37:0,37:99	Similar to LST8: Target of rapamycin complex subunit LST8 (Oryza sativa subsp. japonica OX%3D39947)
4	8050387	A	C	synonymous_variant	LOW	V2_04g006220.1	0/1:255,0,255:36:19,17:99	Similar to LST8: Target of rapamycin complex subunit LST8 (Oryza sativa subsp. japonica OX%3D39947)
4	8050524	G	A	splice_region_variant&intron_variant	LOW	V2_04g006220.1	0/1:190,0,255:24:15,9:99	Similar to LST8: Target of rapamycin complex subunit LST8 (Oryza sativa subsp. japonica OX%3D39947)
4	8058830	T	C	missense_variant	MODERATE	V2_04g006220.1	1/1:255,90,0:30:0,30:99	Similar to LST8: Target of rapamycin complex subunit LST8 (Oryza sativa subsp. japonica OX%3D39947)
4	8058865	C	T	missense_variant	MODERATE	V2_04g006220.1	0/1:204,0,255:31:20,11:99	Similar to LST8: Target of rapamycin complex subunit LST8 (Oryza sativa subsp. japonica OX%3D39947)
4	8058878	GCC	GCCC	frameshift_variant	HIGH	V2_04g006220.1	1/1:255,78,0:26:0,26:99	Similar to LST8: Target of rapamycin complex subunit LST8 (Oryza sativa subsp. japonica OX%3D39947)
4	8058888	C	T	synonymous_variant	LOW	V2_04g006220.1	0/1:172,0,255:31:22,9:99	Similar to LST8: Target of rapamycin complex subunit LST8 (Oryza sativa subsp. japonica OX%3D39947)
4	8058901	G	T	missense_variant	MODERATE	V2_04g006220.1	0/1:255,0,232:34:13,21:99	Similar to LST8: Target of rapamycin complex subunit LST8 (Oryza sativa subsp. japonica OX%3D39947)
4	8058962	A	G	missense_variant	MODERATE	V2_04g006220.1	1/1:255,78,0:26:0,26:99	Similar to LST8: Target of rapamycin complex subunit LST8 (Oryza sativa subsp. japonica OX%3D39947)
4	8058969	A	C	missense_variant	MODERATE	V2_04g006220.1	1/1:255,72,0:24:0,24:99	Similar to LST8: Target of rapamycin complex subunit LST8 (Oryza sativa subsp. japonica OX%3D39947)
4	8058972	C	T	synonymous_variant	LOW	V2_04g006220.1	0/1:229,0,255:26:15,11:99	Similar to LST8: Target of rapamycin complex subunit LST8 (Oryza sativa subsp. japonica OX%3D39947)
4	8058991	A	G	missense_variant	MODERATE	V2_04g006220.1	0/1:255,0,250:27:12,15:99	Similar to LST8: Target of rapamycin complex subunit LST8 (Oryza sativa subsp. japonica OX%3D39947)
4	8059005	C	T	start_lost	HIGH	V2_04g006220.1	0/1:255,0,219:27:11,16:99	Similar to LST8: Target of rapamycin complex subunit LST8 (Oryza sativa subsp. japonica OX%3D39947)
4	8068550	T	G	missense_variant	MODERATE	V2_04g006230.1	0/1:255,0,255:43:25,18:99	Similar to QQT2: GPN-loop GTPase QQT2 (Arabidopsis thaliana OX%3D3702);
4	8068561	T	C	synonymous_variant	LOW	V2_04g006230.1	0/1:255,0,255:39:18,21:99	Similar to QQT2: GPN-loop GTPase QQT2 (Arabidopsis thaliana OX%3D3702);
4	8068579	G	A	synonymous_variant	LOW	V2_04g006230.1	1/1:255,114,0:38:0,38:99	Similar to QQT2: GPN-loop GTPase QQT2 (Arabidopsis thaliana OX%3D3702);
4	8068597	C	T	synonymous_variant	LOW	V2_04g006230.1	1/1:255,114,0:38:0,38:99	Similar to QQT2: GPN-loop GTPase QQT2 (Arabidopsis thaliana OX%3D3702);
4	8068603	C	T	synonymous_variant	LOW	V2_04g006230.1	0/1:255,0,255:40:20,20:99	Similar to QQT2: GPN-loop GTPase QQT2 (Arabidopsis thaliana OX%3D3702);
4	8069451	G	C	missense_variant	MODERATE	V2_04g006230.1	1/1:255,72,0:24:0,24:99	Similar to QQT2: GPN-loop GTPase QQT2 (Arabidopsis thaliana OX%3D3702);
4	8069633	C	T	missense_variant	MODERATE	V2_04g006230.1	0/1:174,0,255:28:19,9:99	Similar to QQT2: GPN-loop GTPase QQT2 (Arabidopsis thaliana OX%3D3702);
4	8070553	A	C	synonymous_variant	LOW	V2_04g006230.1	1/1:255,87,0:29:0,29:99	Similar to QQT2: GPN-loop GTPase QQT2 (Arabidopsis thaliana OX%3D3702);
4	8070612	T	C	missense_variant	MODERATE	V2_04g006230.1	0/1:255,0,255:26:11,15:99	Similar to QQT2: GPN-loop GTPase QQT2 (Arabidopsis thaliana OX%3D3702);
4	8070758	G	A	synonymous_variant	LOW	V2_04g006230.1	0/1:255,0,255:34:16,18:99	Similar to QQT2: GPN-loop GTPase QQT2 (Arabidopsis thaliana OX%3D3702);
4	8071842	T	C	synonymous_variant	LOW	V2_04g006230.1	0/1:255,0,184:26:9,17:99	Similar to QQT2: GPN-loop GTPase QQT2 (Arabidopsis thaliana OX%3D3702);
4	8071933	T	C	synonymous_variant	LOW	V2_04g006230.1	0/1:255,0,227:33:14,19:99	Similar to QQT2: GPN-loop GTPase QQT2 (Arabidopsis thaliana OX%3D3702);
4	8071995	G	T	splice_region_variant&intron_variant	LOW	V2_04g006230.1	0/1:255,0,239:30:12,18:99	Similar to QQT2: GPN-loop GTPase QQT2 (Arabidopsis thaliana OX%3D3702);
4	8072257	T	C	synonymous_variant	LOW	V2_04g006230.1	0/1:255,0,255:42:22,20:99	Similar to QQT2: GPN-loop GTPase QQT2 (Arabidopsis thaliana OX%3D3702);
4	8072294	T	C	synonymous_variant	LOW	V2_04g006230.1	1/1:255,117,0:39:0,39:99	Similar to QQT2: GPN-loop GTPase QQT2 (Arabidopsis thaliana OX%3D3702);
4	8073817	G	A	missense_variant	MODERATE	V2_04g006230.1	0/1:218,0,255:26:16,10:99	Similar to QQT2: GPN-loop GTPase QQT2 (Arabidopsis thaliana OX%3D3702);
4	8073822	A	G	synonymous_variant	LOW	V2_04g006230.1	0/1:160,0,255:26:17,9:99	Similar to QQT2: GPN-loop GTPase QQT2 (Arabidopsis thaliana OX%3D3702);
4	8073903	C	A	missense_variant	MODERATE	V2_04g006230.1	0/1:255,0,204:31:11,20:99	Similar to QQT2: GPN-loop GTPase QQT2 (Arabidopsis thaliana OX%3D3702);
4	8075462	C	T	synonymous_variant	LOW	V2_04g006240.1	0/1:255,0,255:41:19,22:99	Similar to At5g07830: Heparanase-like protein 1 (Arabidopsis thaliana OX%3D3702)
4	8075525	T	C	synonymous_variant	LOW	V2_04g006240.1	0/1:255,0,255:35:17,18:99	Similar to At5g07830: Heparanase-like protein 1 (Arabidopsis thaliana OX%3D3702)
4	8075528	A	C	synonymous_variant	LOW	V2_04g006240.1	0/1:255,0,255:35:17,18:99	Similar to At5g07830: Heparanase-like protein 1 (Arabidopsis thaliana OX%3D3702)
4	8075585	G	A	synonymous_variant	LOW	V2_04g006240.1	0/1:255,0,255:37:18,19:99	Similar to At5g07830: Heparanase-like protein 1 (Arabidopsis thaliana OX%3D3702)
4	8075647	T	G	missense_variant	MODERATE	V2_04g006240.1	0/1:255,0,255:32:16,16:99	Similar to At5g07830: Heparanase-like protein 1 (Arabidopsis thaliana OX%3D3702)
4	8075714	G	A	synonymous_variant	LOW	V2_04g006240.1	0/1:255,0,222:25:12,13:99	Similar to At5g07830: Heparanase-like protein 1 (Arabidopsis thaliana OX%3D3702)
4	8077157	C	T	missense_variant	MODERATE	V2_04g006240.1	0/1:255,0,255:44:27,17:99	Similar to At5g07830: Heparanase-like protein 1 (Arabidopsis thaliana OX%3D3702)
4	8077874	C	G	missense_variant	MODERATE	V2_04g006240.1	0/1:255,0,177:31:10,21:99	Similar to At5g07830: Heparanase-like protein 1 (Arabidopsis thaliana OX%3D3702)
4	8077920	C	T	missense_variant&splice_region_variant	MODERATE	V2_04g006240.1	0/1:255,0,239:35:13,22:99	Similar to At5g07830: Heparanase-like protein 1 (Arabidopsis thaliana OX%3D3702)
4	8078231	T	A	missense_variant	MODERATE	V2_04g006240.1	0/1:255,0,234:37:13,24:99	Similar to At5g07830: Heparanase-like protein 1 (Arabidopsis thaliana OX%3D3702)
4	8080307	T	C	synonymous_variant	LOW	V2_04g006240.1	1/1:255,126,0:42:0,42:99	Similar to At5g07830: Heparanase-like protein 1 (Arabidopsis thaliana OX%3D3702)
4	8080394	C	T	synonymous_variant	LOW	V2_04g006240.1	1/1:255,105,0:35:0,35:99	Similar to At5g07830: Heparanase-like protein 1 (Arabidopsis thaliana OX%3D3702)
4	8094369	G	A	missense_variant	MODERATE	V2_04g006250.1	1/1:255,75,0:25:0,25:99	Protein of unknown function;
4	8094413	C	T	missense_variant	MODERATE	V2_04g006250.1	0/1:255,0,207:24:10,14:99	Protein of unknown function;
4	8094422	T	G	missense_variant	MODERATE	V2_04g006250.1	1/1:255,66,0:22:0,22:99	Protein of unknown function;
4	8094661	T	G	synonymous_variant	LOW	V2_04g006250.1	1/1:255,87,0:29:0,29:99	Protein of unknown function;
4	8094713	G	A	missense_variant	MODERATE	V2_04g006250.1	0/1:255,0,255:31:15,16:99	Protein of unknown function;
4	8094784	T	C	synonymous_variant	LOW	V2_04g006250.1	1/1:255,108,0:36:0,36:99	Protein of unknown function;
4	8094823	T	C	synonymous_variant	LOW	V2_04g006250.1	1/1:255,93,0:31:0,31:99	Protein of unknown function;
4	8095552	T	A	missense_variant	MODERATE	V2_04g006250.1	1/1:255,105,0:35:0,35:99	Protein of unknown function;
4	8095652	G	A	missense_variant	MODERATE	V2_04g006250.1	1/1:255,93,0:31:0,31:99	Protein of unknown function;
4	8095841	A	T	missense_variant	MODERATE	V2_04g006250.1	0/1:255,0,211:31:13,18:99	Protein of unknown function;
4	8095864	G	C	synonymous_variant	LOW	V2_04g006250.1	0/1:240,0,255:27:14,13:99	Protein of unknown function;
4	8095924	A	G	synonymous_variant	LOW	V2_04g006250.1	1/1:255,99,0:33:0,33:99	Protein of unknown function;
4	8096002	T	G	synonymous_variant	LOW	V2_04g006250.1	0/1:228,0,255:37:23,14:99	Protein of unknown function;
4	8096263	C	T	synonymous_variant	LOW	V2_04g006250.1	0/1:255,0,255:33:14,19:99	Protein of unknown function;
4	8096828	C	T	missense_variant	MODERATE	V2_04g006250.1	0/1:255,0,255:40:21,19:99	Protein of unknown function;
4	8096920	T	C	synonymous_variant	LOW	V2_04g006250.1	1/1:255,78,0:26:0,26:99	Protein of unknown function;
4	8096947	T	G	missense_variant	MODERATE	V2_04g006250.1	0/1:255,0,243:28:12,16:99	Protein of unknown function;
4	8097106	G	C	synonymous_variant	LOW	V2_04g006250.1	1/1:255,111,0:37:0,37:99	Protein of unknown function;
4	8097109	G	A	synonymous_variant	LOW	V2_04g006250.1	0/1:255,0,255:38:18,20:99	Protein of unknown function;
4	8097900	T	A	missense_variant	MODERATE	V2_04g006250.1	1/1:255,90,0:30:0,30:99	Protein of unknown function;
4	8098070	G	A	missense_variant	MODERATE	V2_04g006250.1	0/1:255,0,213:26:11,15:99	Protein of unknown function;
4	8098136	A	G	missense_variant	MODERATE	V2_04g006250.1	0/1:231,0,255:30:18,12:99	Protein of unknown function;
4	8103145	C	T	missense_variant	MODERATE	V2_04g006250.1	0/1:255,0,255:33:18,15:99	Protein of unknown function;
4	8103219	A	G	synonymous_variant	LOW	V2_04g006250.1	0/1:193,0,255:35:24,11:99	Protein of unknown function;
4	8103453	T	C	synonymous_variant	LOW	V2_04g006250.1	0/1:63,0,255:27:22,5:66	Protein of unknown function;
4	8113487	A	G	synonymous_variant	LOW	V2_04g006260.1	1/1:255,72,0:24:0,24:99	Protein of unknown function;
4	8113570	ATGA	ATGATGTTGA	conservative_inframe_insertion	MODERATE	V2_04g006260.1	0/1:255,0,255:37:26,11:99	Protein of unknown function;
4	8113801	T	A	missense_variant	MODERATE	V2_04g006260.1	1/1:255,96,0:32:0,32:99	Protein of unknown function;
4	8125921	A	G	synonymous_variant	LOW	V2_04g006270.1	1/1:255,72,0:24:0,24:99	Similar to At1g74360: Probable LRR receptor-like serine/threonine-protein kinase At1g74360 (Arabidopsis thaliana OX%3D3702)
4	8125934	G	A	missense_variant	MODERATE	V2_04g006270.1	0/1:255,0,254:29:14,15:99	Similar to At1g74360: Probable LRR receptor-like serine/threonine-protein kinase At1g74360 (Arabidopsis thaliana OX%3D3702)
4	8126188	G	A	synonymous_variant	LOW	V2_04g006270.1	0/1:255,0,255:40:17,23:99	Similar to At1g74360: Probable LRR receptor-like serine/threonine-protein kinase At1g74360 (Arabidopsis thaliana OX%3D3702)
4	8126437	G	A	synonymous_variant	LOW	V2_04g006270.1	0/1:255,0,255:36:19,17:99	Similar to At1g74360: Probable LRR receptor-like serine/threonine-protein kinase At1g74360 (Arabidopsis thaliana OX%3D3702)
4	8126827	A	C	synonymous_variant	LOW	V2_04g006270.1	0/1:255,0,170:30:9,21:99	Similar to At1g74360: Probable LRR receptor-like serine/threonine-protein kinase At1g74360 (Arabidopsis thaliana OX%3D3702)
4	8127670	G	C	missense_variant	MODERATE	V2_04g006270.1	1/1:255,84,0:28:0,28:99	Similar to At1g74360: Probable LRR receptor-like serine/threonine-protein kinase At1g74360 (Arabidopsis thaliana OX%3D3702)
4	8127724	A	C	missense_variant	MODERATE	V2_04g006270.1	0/1:255,0,236:33:12,21:99	Similar to At1g74360: Probable LRR receptor-like serine/threonine-protein kinase At1g74360 (Arabidopsis thaliana OX%3D3702)
4	8127870	A	G	missense_variant	MODERATE	V2_04g006270.1	0/1:255,0,255:43:20,23:99	Similar to At1g74360: Probable LRR receptor-like serine/threonine-protein kinase At1g74360 (Arabidopsis thaliana OX%3D3702)
4	8127987	G	C	missense_variant	MODERATE	V2_04g006270.1	1/1:255,154,0:51:0,51:99	Similar to At1g74360: Probable LRR receptor-like serine/threonine-protein kinase At1g74360 (Arabidopsis thaliana OX%3D3702)
4	8128017	T	G	missense_variant	MODERATE	V2_04g006270.1	0/1:255,0,255:43:18,25:99	Similar to At1g74360: Probable LRR receptor-like serine/threonine-protein kinase At1g74360 (Arabidopsis thaliana OX%3D3702)
4	8176221	G' peak
4	8181846	T	A	synonymous_variant	LOW	V2_04g006280.1	0/1:241,0,255:31:16,15:99	Similar to IBS1: Protein IMPAIRED IN BABA-INDUCED STERILITY 1 (Arabidopsis thaliana OX%3D3702)
4	8183656	C	A	missense_variant	MODERATE	V2_04g006280.1	0/1:149,0,237:34:25,9:99	Similar to IBS1: Protein IMPAIRED IN BABA-INDUCED STERILITY 1 (Arabidopsis thaliana OX%3D3702)
4	8190525	G	A	missense_variant	MODERATE	V2_04g006290.1	0/1:255,0,209:26:11,15:99	Similar to At2g39790: Uncharacterized protein At2g39790%2C mitochondrial (Arabidopsis thaliana OX%3D3702)
4	8190553	T	C	synonymous_variant	LOW	V2_04g006290.1	0/1:199,0,245:20:11,9:99	Similar to At2g39790: Uncharacterized protein At2g39790%2C mitochondrial (Arabidopsis thaliana OX%3D3702)
4	8190612	A	G	missense_variant	MODERATE	V2_04g006290.1	0/1:255,0,255:31:14,17:99	Similar to At2g39790: Uncharacterized protein At2g39790%2C mitochondrial (Arabidopsis thaliana OX%3D3702)
4	8192648	G	T	missense_variant	MODERATE	V2_04g006290.1	0/1:252,0,255:39:21,18:99	Similar to At2g39790: Uncharacterized protein At2g39790%2C mitochondrial (Arabidopsis thaliana OX%3D3702)
4	8206525	T	C	missense_variant	MODERATE	V2_04g006300.1	0/1:255,0,255:41:21,20:99	Similar to FH20: Formin-like protein 20 (Arabidopsis thaliana OX%3D3702);
4	8207125	C	T	missense_variant	MODERATE	V2_04g006300.1	0/1:255,0,255:36:20,16:99	Similar to FH20: Formin-like protein 20 (Arabidopsis thaliana OX%3D3702);
4	8207216	C	T	synonymous_variant	LOW	V2_04g006300.1	0/1:255,0,255:34:16,18:99	Similar to FH20: Formin-like protein 20 (Arabidopsis thaliana OX%3D3702);
4	8207740	CACCTCC	CACCTCCTGGACCTCC	disruptive_inframe_insertion	MODERATE	V2_04g006300.1	0/1:255,0,255:49:22,27:99	Similar to FH20: Formin-like protein 20 (Arabidopsis thaliana OX%3D3702);
4	8231203	G	C	missense_variant	MODERATE	V2_04g006320.1	0/1:255,0,255:46:17,29:99	Protein of unknown function;
4	8238937	C	A	stop_gained	HIGH	V2_04g006320.1	0/1:255,0,255:37:14,23:99	Protein of unknown function;
4	8238977	C	T	synonymous_variant	LOW	V2_04g006320.1	0/1:255,0,255:36:14,22:99	Protein of unknown function;
4	8264033	G	A	synonymous_variant	LOW	V2_04g006330.1	0/1:255,0,255:37:18,19:99	Similar to PRT1: E3 ubiquitin-protein ligase PRT1 (Arabidopsis thaliana OX%3D3702)
4	8266474	C	A	missense_variant	MODERATE	V2_04g006330.1	0/1:216,0,224:23:12,11:99	Similar to PRT1: E3 ubiquitin-protein ligase PRT1 (Arabidopsis thaliana OX%3D3702)
4	8267067	G	T	missense_variant	MODERATE	V2_04g006330.1	0/1:230,0,255:34:21,13:99	Similar to PRT1: E3 ubiquitin-protein ligase PRT1 (Arabidopsis thaliana OX%3D3702)
4	8267433	G	A	missense_variant	MODERATE	V2_04g006330.1	0/1:255,0,255:44:16,28:99	Similar to PRT1: E3 ubiquitin-protein ligase PRT1 (Arabidopsis thaliana OX%3D3702)
4	8267688	C	T	missense_variant	MODERATE	V2_04g006330.1	0/1:255,0,255:27:13,14:99	Similar to PRT1: E3 ubiquitin-protein ligase PRT1 (Arabidopsis thaliana OX%3D3702)
4	8267871	G	A	missense_variant	MODERATE	V2_04g006330.1	0/1:255,0,255:42:21,21:99	Similar to PRT1: E3 ubiquitin-protein ligase PRT1 (Arabidopsis thaliana OX%3D3702)
4	8267935	G	T	synonymous_variant	LOW	V2_04g006330.1	1/1:255,117,0:39:0,39:99	Similar to PRT1: E3 ubiquitin-protein ligase PRT1 (Arabidopsis thaliana OX%3D3702)
4	8268377	C	T	missense_variant	MODERATE	V2_04g006330.1	0/1:98,0,255:39:33,6:99	Similar to PRT1: E3 ubiquitin-protein ligase PRT1 (Arabidopsis thaliana OX%3D3702)
4	8268395	A	T	missense_variant	MODERATE	V2_04g006330.1	0/1:197,0,255:43:31,12:99	Similar to PRT1: E3 ubiquitin-protein ligase PRT1 (Arabidopsis thaliana OX%3D3702)
4	8286432	G	C	missense_variant	MODERATE	V2_04g006340.1	0/1:255,0,255:36:18,18:99	Protein of unknown function;
4	8286629	C	T	synonymous_variant	LOW	V2_04g006340.1	0/1:217,0,255:41:28,13:99	Protein of unknown function;
4	8293906	A	T	splice_region_variant&intron_variant	LOW	V2_04g006350.1	0/1:123,0,255:25:16,9:99	Similar to VTI13: Vesicle transport v-SNARE 13 (Arabidopsis thaliana OX%3D3702)
4	8294023	G	C	synonymous_variant	LOW	V2_04g006350.1	0/1:255,0,255:37:19,18:99	Similar to VTI13: Vesicle transport v-SNARE 13 (Arabidopsis thaliana OX%3D3702)
4	8294113	A	G	synonymous_variant	LOW	V2_04g006350.1	0/1:255,0,255:32:15,17:99	Similar to VTI13: Vesicle transport v-SNARE 13 (Arabidopsis thaliana OX%3D3702)
4	8294462	G	A	splice_acceptor_variant&intron_variant	HIGH	V2_04g006350.1	0/1:255,0,243:41:18,23:99	Similar to VTI13: Vesicle transport v-SNARE 13 (Arabidopsis thaliana OX%3D3702)
4	8294570	C	T	splice_region_variant&intron_variant	LOW	V2_04g006350.1	0/1:255,0,255:40:18,22:99	Similar to VTI13: Vesicle transport v-SNARE 13 (Arabidopsis thaliana OX%3D3702)
4	8294915	A	T	splice_region_variant&intron_variant	LOW	V2_04g006350.1	0/1:255,0,251:33:16,16:99	Similar to VTI13: Vesicle transport v-SNARE 13 (Arabidopsis thaliana OX%3D3702)
4	8295700	GTCATCATCATCATCA	GTCATCATCATCATCATCA	conservative_inframe_insertion	MODERATE	V2_04g006360.1	0/1:255,0,255:31:15,16:99	Similar to APRR1: Two-component response regulator-like APRR1 (Arabidopsis thaliana OX%3D3702)
4	8295787	G	A	synonymous_variant	LOW	V2_04g006360.1	0/1:255,0,240:36:14,22:99	Similar to APRR1: Two-component response regulator-like APRR1 (Arabidopsis thaliana OX%3D3702)
4	8295898	A	G	synonymous_variant	LOW	V2_04g006360.1	0/1:255,0,253:35:13,22:99	Similar to APRR1: Two-component response regulator-like APRR1 (Arabidopsis thaliana OX%3D3702)
4	8296027	C	T	synonymous_variant	LOW	V2_04g006360.1	0/1:255,0,228:40:18,22:99	Similar to APRR1: Two-component response regulator-like APRR1 (Arabidopsis thaliana OX%3D3702)
4	8296194	A	G	missense_variant	MODERATE	V2_04g006360.1	0/1:255,0,255:55:22,33:99	Similar to APRR1: Two-component response regulator-like APRR1 (Arabidopsis thaliana OX%3D3702)
4	8296241	A	T	missense_variant	MODERATE	V2_04g006360.1	0/1:255,0,255:50:21,29:99	Similar to APRR1: Two-component response regulator-like APRR1 (Arabidopsis thaliana OX%3D3702)
4	8296268	A	G	missense_variant	MODERATE	V2_04g006360.1	0/1:255,0,255:46:17,29:99	Similar to APRR1: Two-component response regulator-like APRR1 (Arabidopsis thaliana OX%3D3702)
4	8296324	C	A	missense_variant	MODERATE	V2_04g006360.1	0/1:255,0,250:39:15,24:99	Similar to APRR1: Two-component response regulator-like APRR1 (Arabidopsis thaliana OX%3D3702)
4	8296370	C	T	missense_variant	MODERATE	V2_04g006360.1	0/1:255,0,255:35:12,23:99	Similar to APRR1: Two-component response regulator-like APRR1 (Arabidopsis thaliana OX%3D3702)
4	8296410	G	A	missense_variant	MODERATE	V2_04g006360.1	0/1:255,0,255:36:16,20:99	Similar to APRR1: Two-component response regulator-like APRR1 (Arabidopsis thaliana OX%3D3702)
4	8296432	A	T	synonymous_variant	LOW	V2_04g006360.1	0/1:255,0,255:38:18,20:99	Similar to APRR1: Two-component response regulator-like APRR1 (Arabidopsis thaliana OX%3D3702)
4	8297272	A	G	synonymous_variant	LOW	V2_04g006360.1	0/1:230,0,255:33:19,14:99	Similar to APRR1: Two-component response regulator-like APRR1 (Arabidopsis thaliana OX%3D3702)
4	8297285	T	C	synonymous_variant	LOW	V2_04g006360.1	0/1:207,0,255:29:18,11:99	Similar to APRR1: Two-component response regulator-like APRR1 (Arabidopsis thaliana OX%3D3702)
4	8299922	A	T	synonymous_variant	LOW	V2_04g006360.1	0/1:255,0,255:34:19,15:99	Similar to APRR1: Two-component response regulator-like APRR1 (Arabidopsis thaliana OX%3D3702)
4	8303925	GTT	GTTTT	frameshift_variant	HIGH	V2_04g006370.1	0/1:137,0,255:28:19,9:99	Similar to PCMP-E68: Putative pentatricopeptide repeat-containing protein At1g74400 (Arabidopsis thaliana OX%3D3702)
4	8303981	T	G	missense_variant	MODERATE	V2_04g006370.1	0/1:203,0,214:35:24,11:99	Similar to PCMP-E68: Putative pentatricopeptide repeat-containing protein At1g74400 (Arabidopsis thaliana OX%3D3702)
4	8304131	T	C	missense_variant	MODERATE	V2_04g006370.1	0/1:243,0,255:53:39,14:99	Similar to PCMP-E68: Putative pentatricopeptide repeat-containing protein At1g74400 (Arabidopsis thaliana OX%3D3702)
4	8304471	C	A	synonymous_variant	LOW	V2_04g006370.1	0/1:255,0,255:38:16,22:99	Similar to PCMP-E68: Putative pentatricopeptide repeat-containing protein At1g74400 (Arabidopsis thaliana OX%3D3702)
4	8304528	C	T	synonymous_variant	LOW	V2_04g006370.1	0/1:255,0,255:35:16,19:99	Similar to PCMP-E68: Putative pentatricopeptide repeat-containing protein At1g74400 (Arabidopsis thaliana OX%3D3702)
4	8304838	G	C	missense_variant	MODERATE	V2_04g006370.1	0/1:255,0,235:34:11,23:99	Similar to PCMP-E68: Putative pentatricopeptide repeat-containing protein At1g74400 (Arabidopsis thaliana OX%3D3702)
4	8304846	C	T	synonymous_variant	LOW	V2_04g006370.1	0/1:255,0,255:36:13,23:99	Similar to PCMP-E68: Putative pentatricopeptide repeat-containing protein At1g74400 (Arabidopsis thaliana OX%3D3702)
4	8304908	T	G	missense_variant	MODERATE	V2_04g006370.1	0/1:255,0,212:28:10,18:99	Similar to PCMP-E68: Putative pentatricopeptide repeat-containing protein At1g74400 (Arabidopsis thaliana OX%3D3702)
4	8305032	G	C	synonymous_variant	LOW	V2_04g006370.1	0/1:255,0,94:33:6,27:97	Similar to PCMP-E68: Putative pentatricopeptide repeat-containing protein At1g74400 (Arabidopsis thaliana OX%3D3702)
4	8308860	CAAA	CAA	frameshift_variant	HIGH	V2_04g006370.1	0/1:127,0,228:30:18,12:99	Similar to PCMP-E68: Putative pentatricopeptide repeat-containing protein At1g74400 (Arabidopsis thaliana OX%3D3702)
4	8315728	A	G	splice_region_variant&intron_variant	LOW	V2_04g006380.1	0/1:184,0,181:17:9,8:99	Similar to RPE: Ribulose-phosphate 3-epimerase%2C chloroplastic (Spinacia oleracea OX%3D3562)
4	8315903	C	G	missense_variant&splice_region_variant	MODERATE	V2_04g006380.1	0/1:237,0,227:23:11,12:99	Similar to RPE: Ribulose-phosphate 3-epimerase%2C chloroplastic (Spinacia oleracea OX%3D3562)
4	8317261	A	G	missense_variant	MODERATE	V2_04g006380.1	0/1:222,0,243:23:12,11:99	Similar to RPE: Ribulose-phosphate 3-epimerase%2C chloroplastic (Spinacia oleracea OX%3D3562)
4	8318298	T	A	synonymous_variant	LOW	V2_04g006380.1	0/1:253,0,250:27:15,12:99	Similar to RPE: Ribulose-phosphate 3-epimerase%2C chloroplastic (Spinacia oleracea OX%3D3562)
4	8319310	T	C	synonymous_variant	LOW	V2_04g006380.1	0/1:248,0,255:39:24,15:99	Similar to RPE: Ribulose-phosphate 3-epimerase%2C chloroplastic (Spinacia oleracea OX%3D3562)
4	8321903	T	A	synonymous_variant	LOW	V2_04g006390.1	0/1:228,0,255:30:18,12:99	Similar to PARV12.8: Peptidyl-prolyl cis-trans isomerase Pin1 (Digitalis lanata OX%3D49450)
4	8333053	ACTCCTC	ACTCCTCCTC	conservative_inframe_insertion	MODERATE	V2_04g006400.1	0/1:255,0,255:25:11,14:99	Similar to GRXS15: Monothiol glutaredoxin-S15%2C mitochondrial (Arabidopsis thaliana OX%3D3702)
4	8333193	A	G	splice_donor_variant&intron_variant	HIGH	V2_04g006400.1	0/1:255,0,233:32:15,17:99	Similar to GRXS15: Monothiol glutaredoxin-S15%2C mitochondrial (Arabidopsis thaliana OX%3D3702)
4	8344163	T	G	missense_variant	MODERATE	V2_04g006400.1	0/1:255,0,255:32:14,18:99	Similar to GRXS15: Monothiol glutaredoxin-S15%2C mitochondrial (Arabidopsis thaliana OX%3D3702)
4	8345927	A	T	missense_variant&splice_region_variant	MODERATE	V2_04g006400.1	0/1:255,0,255:33:16,17:99	Similar to GRXS15: Monothiol glutaredoxin-S15%2C mitochondrial (Arabidopsis thaliana OX%3D3702)
4	8345985	C	T	synonymous_variant	LOW	V2_04g006400.1	0/1:244,0,255:29:16,13:99	Similar to GRXS15: Monothiol glutaredoxin-S15%2C mitochondrial (Arabidopsis thaliana OX%3D3702)
4	8350176	G	T	stop_gained	HIGH	V2_04g006400.1	0/1:156,0,255:32:23,9:99	Similar to GRXS15: Monothiol glutaredoxin-S15%2C mitochondrial (Arabidopsis thaliana OX%3D3702)
4	8350305	G	A	missense_variant	MODERATE	V2_04g006400.1	0/1:34,0,255:21:19,2:34	Similar to GRXS15: Monothiol glutaredoxin-S15%2C mitochondrial (Arabidopsis thaliana OX%3D3702)
4	8350320	C	T	missense_variant	MODERATE	V2_04g006400.1	0/1:124,0,255:24:18,6:99	Similar to GRXS15: Monothiol glutaredoxin-S15%2C mitochondrial (Arabidopsis thaliana OX%3D3702)
4	8365455	G	A	synonymous_variant	LOW	V2_04g006410.1	0/1:255,0,181:32:10,22:99	Similar to NAC100: NAC domain-containing protein 100 (Arabidopsis thaliana OX%3D3702)
4	8365632	T	A	synonymous_variant	LOW	V2_04g006410.1	0/1:255,0,216:34:13,21:99	Similar to NAC100: NAC domain-containing protein 100 (Arabidopsis thaliana OX%3D3702)
4	8365881	T	C	synonymous_variant	LOW	V2_04g006410.1	0/1:209,0,255:29:18,11:99	Similar to NAC100: NAC domain-containing protein 100 (Arabidopsis thaliana OX%3D3702)
4	8365886	C	T	missense_variant	MODERATE	V2_04g006410.1	0/1:228,0,255:30:18,12:99	Similar to NAC100: NAC domain-containing protein 100 (Arabidopsis thaliana OX%3D3702)
4	8398610	G	A	missense_variant	MODERATE	V2_04g006420.1	0/1:255,0,244:28:9,19:99	Similar to CML46: Probable calcium-binding protein CML46 (Arabidopsis thaliana OX%3D3702)
4	8398652	T	C	missense_variant	MODERATE	V2_04g006420.1	0/1:255,0,228:31:9,22:99	Similar to CML46: Probable calcium-binding protein CML46 (Arabidopsis thaliana OX%3D3702)
4	8398836	G	A	synonymous_variant	LOW	V2_04g006420.1	0/1:255,0,43:21:3,18:46	Similar to CML46: Probable calcium-binding protein CML46 (Arabidopsis thaliana OX%3D3702)
4	8398859	G	T	missense_variant	MODERATE	V2_04g006420.1	0/1:255,0,34:24:3,21:37	Similar to CML46: Probable calcium-binding protein CML46 (Arabidopsis thaliana OX%3D3702)
4	8398914	C	T	synonymous_variant	LOW	V2_04g006420.1	0/1:255,0,74:23:5,18:77	Similar to CML46: Probable calcium-binding protein CML46 (Arabidopsis thaliana OX%3D3702)
4	8398983	G	A	synonymous_variant	LOW	V2_04g006420.1	0/1:255,0,143:28:9,19:99	Similar to CML46: Probable calcium-binding protein CML46 (Arabidopsis thaliana OX%3D3702)
4	8398995	G	T	missense_variant	MODERATE	V2_04g006420.1	0/1:255,0,162:31:10,21:99	Similar to CML46: Probable calcium-binding protein CML46 (Arabidopsis thaliana OX%3D3702)
4	8401752	A	G	missense_variant	MODERATE	V2_04g006420.1	0/1:255,0,255:48:24,24:99	Similar to CML46: Probable calcium-binding protein CML46 (Arabidopsis thaliana OX%3D3702)
4	8401795	G	T	missense_variant	MODERATE	V2_04g006420.1	0/1:77,0,255:45:37,8:80	Similar to CML46: Probable calcium-binding protein CML46 (Arabidopsis thaliana OX%3D3702)
4	8401797	A	G	missense_variant	MODERATE	V2_04g006420.1	0/1:255,0,255:48:22,26:99	Similar to CML46: Probable calcium-binding protein CML46 (Arabidopsis thaliana OX%3D3702)
4	8401898	A	G	synonymous_variant	LOW	V2_04g006420.1	0/1:78,0,255:31:20,11:81	Similar to CML46: Probable calcium-binding protein CML46 (Arabidopsis thaliana OX%3D3702)
4	8401942	A	G	missense_variant	MODERATE	V2_04g006420.1	0/1:86,0,255:28:19,9:89	Similar to CML46: Probable calcium-binding protein CML46 (Arabidopsis thaliana OX%3D3702)
4	8415981	T	A	missense_variant	MODERATE	V2_04g006430.1	0/1:255,0,255:49:23,26:99	Similar to CDF3: Cyclic dof factor 3 (Arabidopsis thaliana OX%3D3702)
4	8416164	G	C	missense_variant	MODERATE	V2_04g006430.1	0/1:190,0,255:31:21,10:99	Similar to CDF3: Cyclic dof factor 3 (Arabidopsis thaliana OX%3D3702)
4	8416471	T	A	synonymous_variant	LOW	V2_04g006430.1	0/1:255,0,255:40:23,17:99	Similar to CDF3: Cyclic dof factor 3 (Arabidopsis thaliana OX%3D3702)
4	8416632	T	C	missense_variant	MODERATE	V2_04g006430.1	0/1:248,0,255:30:15,15:99	Similar to CDF3: Cyclic dof factor 3 (Arabidopsis thaliana OX%3D3702)

## Sheet: Table_S2b
Chromosome	SNP coordinate	Ref	Alt	Effect	Impact	Gene	Genotype	Function
12	2050127	G	A	synonymous_variant	LOW	V2_12g001740.1	0/1:63,0,101:16:12,4:66	Protein of unknown function;
12	2050171	C	T	missense_variant	MODERATE	V2_12g001740.1	0/1:146,0,166:31:13,18:99	Protein of unknown function;
12	2050204	A	T	missense_variant	MODERATE	V2_12g001740.1	0/1:153,0,158:45:13,32:99	Protein of unknown function;
12	2050206	C	T	missense_variant	MODERATE	V2_12g001740.1	0/1:159,0,200:45:20,25:99	Protein of unknown function;
12	2050237	G	T	missense_variant	MODERATE	V2_12g001740.1	0/1:165,0,186:45:19,26:99	Protein of unknown function;
12	2050243	C	T	missense_variant	MODERATE	V2_12g001740.1	0/1:201,0,210:44:20,24:99	Protein of unknown function;
12	2050286	A	G	synonymous_variant	LOW	V2_12g001740.1	0/1:42,0,255:51:43,8:44	Protein of unknown function;
12	2051208	G	A	missense_variant	MODERATE	V2_12g001740.1	0/1:52,0,90:10:6,4:55	Protein of unknown function;
12	2056378	G	A	missense_variant	MODERATE	V2_12g001750.1	1/1:255,81,0:27:0,27:99	Similar to GLOX1: Aldehyde oxidase GLOX1 (Arabidopsis thaliana OX%3D3702);
12	2067698	G	A	missense_variant	MODERATE	V2_12g001760.1	1/1:255,108,0:36:0,36:99	Protein of unknown function;
12	2067977	A	G	missense_variant	MODERATE	V2_12g001760.1	1/1:255,111,0:37:0,37:99	Protein of unknown function;
12	2087866	A	G	synonymous_variant	LOW	V2_12g001780.1	1/1:255,117,0:39:0,39:99	Similar to Mitochondrial outer membrane protein porin of 36 kDa (Solanum tuberosum OX%3D4113)
12	2097086	T	C	synonymous_variant	LOW	V2_12g001790.1	1/1:255,114,0:38:0,38:99	Similar to Os01g0905400: B3 domain-containing protein Os01g0905400 (Oryza sativa subsp. japonica OX%3D39947)
12	2097572	G	T	missense_variant	MODERATE	V2_12g001800.1	1/1:255,57,0:19:0,19:99	Similar to PCMP-E22: Pentatricopeptide repeat-containing protein At2g02750 (Arabidopsis thaliana OX%3D3702)
12	2097593	G	T	missense_variant	MODERATE	V2_12g001800.1	1/1:255,57,0:19:0,19:99	Similar to PCMP-E22: Pentatricopeptide repeat-containing protein At2g02750 (Arabidopsis thaliana OX%3D3702)
12	2105696	G	A	synonymous_variant	LOW	V2_12g001800.1	1/1:255,78,0:26:0,26:99	Similar to PCMP-E22: Pentatricopeptide repeat-containing protein At2g02750 (Arabidopsis thaliana OX%3D3702)
12	2117296	G	C	missense_variant	MODERATE	V2_12g001820.1	1/1:255,105,0:35:0,35:99	Similar to At1g14390: Probable LRR receptor-like serine/threonine-protein kinase At1g14390 (Arabidopsis thaliana OX%3D3702)
12	2121971	G	A	missense_variant	MODERATE	V2_12g001820.1	0/1:53,0,255:58:48,10:56	Similar to At1g14390: Probable LRR receptor-like serine/threonine-protein kinase At1g14390 (Arabidopsis thaliana OX%3D3702)
12	2121973	G	A	synonymous_variant	LOW	V2_12g001820.1	0/1:54,0,255:59:48,11:57	Similar to At1g14390: Probable LRR receptor-like serine/threonine-protein kinase At1g14390 (Arabidopsis thaliana OX%3D3702)
12	2121992	A	T	missense_variant	MODERATE	V2_12g001820.1	0/1:78,0,255:59:47,12:81	Similar to At1g14390: Probable LRR receptor-like serine/threonine-protein kinase At1g14390 (Arabidopsis thaliana OX%3D3702)
12	2122001	C	T	stop_gained	HIGH	V2_12g001820.1	0/1:82,0,255:62:49,13:85	Similar to At1g14390: Probable LRR receptor-like serine/threonine-protein kinase At1g14390 (Arabidopsis thaliana OX%3D3702)
12	2122076	G	A	missense_variant	MODERATE	V2_12g001820.1	0/1:204,0,255:54:41,13:99	Similar to At1g14390: Probable LRR receptor-like serine/threonine-protein kinase At1g14390 (Arabidopsis thaliana OX%3D3702)
12	2145274	C	T	missense_variant	MODERATE	V2_12g001850.1	0/1:127,0,63:11:3,8:66	Similar to MYB124: Transcription factor MYB124 (Arabidopsis thaliana OX%3D3702);
12	2145479	C	A	missense_variant	MODERATE	V2_12g001850.1	0/1:226,0,255:38:26,12:99	Similar to MYB124: Transcription factor MYB124 (Arabidopsis thaliana OX%3D3702);
12	2145513	G	A	synonymous_variant	LOW	V2_12g001850.1	0/1:222,0,255:42:28,14:99	Similar to MYB124: Transcription factor MYB124 (Arabidopsis thaliana OX%3D3702);
12	2145542	A	G	missense_variant	MODERATE	V2_12g001850.1	0/1:252,0,255:49:30,19:99	Similar to MYB124: Transcription factor MYB124 (Arabidopsis thaliana OX%3D3702);
12	2145589	G	T	synonymous_variant	LOW	V2_12g001850.1	0/1:238,0,255:54:34,20:99	Similar to MYB124: Transcription factor MYB124 (Arabidopsis thaliana OX%3D3702);
12	2145893	C	T	synonymous_variant	LOW	V2_12g001850.1	0/1:229,0,255:42:25,17:99	Similar to MYB124: Transcription factor MYB124 (Arabidopsis thaliana OX%3D3702);
12	2146237	C	G	missense_variant	MODERATE	V2_12g001850.1	0/1:60,0,255:55:45,10:63	Similar to MYB124: Transcription factor MYB124 (Arabidopsis thaliana OX%3D3702);
12	2301893	T	C	synonymous_variant	LOW	V2_12g001920.1	1/1:255,78,0:26:0,26:99	Similar to RPS9C: 40S ribosomal protein S9-2 (Arabidopsis thaliana OX%3D3702)
12	2303304	A	G	missense_variant	MODERATE	V2_12g001920.1	1/1:255,102,0:34:0,34:99	Similar to RPS9C: 40S ribosomal protein S9-2 (Arabidopsis thaliana OX%3D3702)
12	2303422	C	A	synonymous_variant	LOW	V2_12g001920.1	1/1:255,90,0:30:0,30:99	Similar to RPS9C: 40S ribosomal protein S9-2 (Arabidopsis thaliana OX%3D3702)
12	2316650	G	C	missense_variant	MODERATE	V2_12g001940.1	1/1:255,99,0:33:0,33:99	Similar to PKS2: Protein PHYTOCHROME KINASE SUBSTRATE 2 (Arabidopsis thaliana OX%3D3702)
12	2316670	T	C	synonymous_variant	LOW	V2_12g001940.1	1/1:255,102,0:34:0,34:99	Similar to PKS2: Protein PHYTOCHROME KINASE SUBSTRATE 2 (Arabidopsis thaliana OX%3D3702)
12	2320597	C	A	splice_region_variant&intron_variant	LOW	V2_12g001950.1	1/1:255,81,0:27:0,27:99	Protein of unknown function;
12	2320710	A	G	synonymous_variant	LOW	V2_12g001960.1	1/1:255,78,0:26:0,26:99	Similar to RPL34: 60S ribosomal protein L34 (Nicotiana tabacum OX%3D4097)
12	2322685	T	C	synonymous_variant	LOW	V2_12g001960.1	1/1:255,57,0:19:0,19:99	Similar to RPL34: 60S ribosomal protein L34 (Nicotiana tabacum OX%3D4097)
12	2352849	A	C	initiator_codon_variant	LOW	V2_12g002000.1	0/1:146,0,255:37:29,8:99	Protein of unknown function
12	2352882	G	A	missense_variant	MODERATE	V2_12g002000.1	0/1:59,0,255:42:35,7:62	Protein of unknown function
12	2394933	T	C	synonymous_variant	LOW	V2_12g002030.1	1/1:255,54,0:18:0,18:99	Protein of unknown function;
12	2405117	A	T	missense_variant	MODERATE	V2_12g002040.1	1/1:255,96,0:32:0,32:99	Protein of unknown function;
12	2405134	A	T	missense_variant	MODERATE	V2_12g002040.1	1/1:255,90,0:30:0,30:99	Protein of unknown function;
12	2405185	G	C	synonymous_variant	LOW	V2_12g002040.1	1/1:255,96,0:32:0,32:99	Protein of unknown function;
12	2410783	TATGATGATGATGATGATG	TATGATGATGATGATG	conservative_inframe_deletion	MODERATE	V2_12g002050.1	0/1:50,0,255:31:28,3:53	Similar to MYB105: Transcription factor MYB105 (Arabidopsis thaliana OX%3D3702);
12	2471837	G	A	missense_variant&splice_region_variant	MODERATE	V2_12g002080.1	1/1:255,84,0:28:0,28:99	Protein of unknown function;
12	2534980	G	A	synonymous_variant	LOW	V2_12g002140.1	1/1:255,72,0:24:0,24:99	Similar to At1g69450: CSC1-like protein At1g69450 (Arabidopsis thaliana OX%3D3702)
12	2540994	A	G	splice_region_variant&intron_variant	LOW	V2_12g002140.1	1/1:255,78,0:26:0,26:99	Similar to At1g69450: CSC1-like protein At1g69450 (Arabidopsis thaliana OX%3D3702)
12	2542307	A	C	synonymous_variant	LOW	V2_12g002140.1	1/1:255,111,0:37:0,37:99	Similar to At1g69450: CSC1-like protein At1g69450 (Arabidopsis thaliana OX%3D3702)
12	2568259	GCAACAACAACAACA	GCAACAACAACAACAACA	conservative_inframe_insertion	MODERATE	V2_12g002150.1	1/1:255,24,0:8:0,8:45	Protein of unknown function;
12	2569125	GAAAA	GAAAAA	frameshift_variant	HIGH	V2_12g002150.1	1/1:162,39,0:13:0,13:75	Protein of unknown function;
12	2569261	T	C	missense_variant	MODERATE	V2_12g002160.1	1/1:255,69,0:23:0,23:99	Similar to AGO7: Protein argonaute 7 (Oryza sativa subsp. japonica OX%3D39947)
12	2569307	C	T	synonymous_variant	LOW	V2_12g002160.1	1/1:255,66,0:22:0,22:99	Similar to AGO7: Protein argonaute 7 (Oryza sativa subsp. japonica OX%3D39947)
12	2569478	C	A	synonymous_variant	LOW	V2_12g002160.1	0/1:37,0,255:25:23,2:39	Similar to AGO7: Protein argonaute 7 (Oryza sativa subsp. japonica OX%3D39947)
12	2569772	A	G	synonymous_variant	LOW	V2_12g002160.1	1/1:255,108,0:36:0,36:99	Similar to AGO7: Protein argonaute 7 (Oryza sativa subsp. japonica OX%3D39947)
12	2569775	G	A	synonymous_variant	LOW	V2_12g002160.1	1/1:255,108,0:36:0,36:99	Similar to AGO7: Protein argonaute 7 (Oryza sativa subsp. japonica OX%3D39947)
12	2569953	C	T	missense_variant	MODERATE	V2_12g002160.1	1/1:255,81,0:27:0,27:99	Similar to AGO7: Protein argonaute 7 (Oryza sativa subsp. japonica OX%3D39947)
12	2571842	G	A	synonymous_variant	LOW	V2_12g002160.1	1/1:193,57,0:20:0,19:99	Similar to AGO7: Protein argonaute 7 (Oryza sativa subsp. japonica OX%3D39947)
12	2572181	G	A	synonymous_variant	LOW	V2_12g002160.1	1/1:169,60,0:20:0,20:99	Similar to AGO7: Protein argonaute 7 (Oryza sativa subsp. japonica OX%3D39947)
12	2582121	C	G	synonymous_variant	LOW	V2_12g002170.1	1/1:255,35,0:24:1,23:67	Protein of unknown function;
12	2582182	C	A	missense_variant	MODERATE	V2_12g002170.1	1/1:255,38,0:25:1,24:73	Protein of unknown function;
12	2582186	C	T	missense_variant	MODERATE	V2_12g002170.1	1/1:255,35,0:24:1,23:67	Protein of unknown function;
12	2582194	G	A	missense_variant	MODERATE	V2_12g002170.1	1/1:255,38,0:25:1,24:73	Protein of unknown function;
12	2582695	A	T	missense_variant	MODERATE	V2_12g002170.1	1/1:255,84,0:28:0,28:99	Protein of unknown function;
12	2582830	A	G	missense_variant	MODERATE	V2_12g002170.1	1/1:255,75,0:25:0,25:99	Protein of unknown function;
12	2582925	C	T	synonymous_variant	LOW	V2_12g002170.1	1/1:255,75,0:25:0,25:99	Protein of unknown function;
12	2595901	A	G	missense_variant	MODERATE	V2_12g002180.1	1/1:255,108,0:36:0,36:99	Protein of unknown function;
12	2596472	T	C	missense_variant	MODERATE	V2_12g002180.1	1/1:255,63,0:21:0,21:99	Protein of unknown function;
12	2596590	A	G	synonymous_variant	LOW	V2_12g002180.1	1/1:255,48,0:16:0,16:93	Protein of unknown function;
12	2596632	G	A	synonymous_variant	LOW	V2_12g002180.1	1/1:255,45,0:15:0,15:87	Protein of unknown function;
12	2597157	T	C	synonymous_variant	LOW	V2_12g002180.1	1/1:255,45,0:15:0,15:87	Protein of unknown function;
12	2597334	A	T	missense_variant	MODERATE	V2_12g002180.1	1/1:255,54,0:18:0,18:99	Protein of unknown function;
12	2599706	G	T	synonymous_variant	LOW	V2_12g002190.1	1/1:255,117,0:39:0,39:99	Similar to WRKY4: Probable WRKY transcription factor 4 (Arabidopsis thaliana OX%3D3702)
12	2602130	T	C	missense_variant	MODERATE	V2_12g002190.1	1/1:255,45,0:15:0,15:87	Similar to WRKY4: Probable WRKY transcription factor 4 (Arabidopsis thaliana OX%3D3702)
12	2602193	T	A	missense_variant	MODERATE	V2_12g002190.1	1/1:255,72,0:24:0,24:99	Similar to WRKY4: Probable WRKY transcription factor 4 (Arabidopsis thaliana OX%3D3702)
12	2602333	C	G	missense_variant	MODERATE	V2_12g002190.1	1/1:255,93,0:31:0,31:99	Similar to WRKY4: Probable WRKY transcription factor 4 (Arabidopsis thaliana OX%3D3702)
12	2602491	TTGGGAGTGGGAGTGGGAGTGG	TTGGGAGTGGGAGTGG	conservative_inframe_deletion	MODERATE	V2_12g002190.1	1/1:255,99,0:33:0,33:99	Similar to WRKY4: Probable WRKY transcription factor 4 (Arabidopsis thaliana OX%3D3702)
12	2617780	G	A	synonymous_variant	LOW	V2_12g002220.1	1/1:255,78,0:26:0,26:99	Protein of unknown function;
12	2715140	A	G	synonymous_variant	LOW	V2_12g002280.1	1/1:255,108,0:36:0,36:99	Similar to ZAT4: Zinc finger protein ZAT4 (Arabidopsis thaliana OX%3D3702);
12	2715785	G	A	synonymous_variant	LOW	V2_12g002280.1	1/1:255,129,0:43:0,43:99	Similar to ZAT4: Zinc finger protein ZAT4 (Arabidopsis thaliana OX%3D3702);
12	2722425	C	T	missense_variant	MODERATE	V2_12g002290.1	1/1:255,141,0:47:0,47:99	Similar to MPPbeta: Probable mitochondrial-processing peptidase subunit beta%2C mitochondrial (Arabidopsis thaliana OX%3D3702)
12	2728824	A	C	missense_variant	MODERATE	V2_12g002290.1	1/1:255,135,0:45:0,45:99	Similar to MPPbeta: Probable mitochondrial-processing peptidase subunit beta%2C mitochondrial (Arabidopsis thaliana OX%3D3702)
12	2766713	AACCGGAACCGGGACTAGTACCGGAAC	AACCGGAACCGGGACTAGTACCGGAACCGGGACTAGTACCGGAAC	disruptive_inframe_insertion	MODERATE	V2_12g002330.1	1/1:255,78,0:26:0,26:99	Similar to PDCB3: PLASMODESMATA CALLOSE-BINDING PROTEIN 3 (Arabidopsis thaliana OX%3D3702);
12	2775202	A	T	splice_region_variant&intron_variant	LOW	V2_12g002340.1	1/1:255,126,0:42:0,42:99	Similar to AFP1: Ninja-family protein AFP1 (Arabidopsis thaliana OX%3D3702)
12	2795167	T	C	missense_variant	MODERATE	V2_12g002360.1	1/1:249,63,0:21:0,21:99	Protein of unknown function;
12	2827742	G	A	synonymous_variant	LOW	V2_12g002390.1	1/1:255,81,0:27:0,27:99	Protein of unknown function
12	2834784	A	G	missense_variant	MODERATE	V2_12g002390.1	1/1:255,105,0:35:0,35:99	Protein of unknown function
12	2835656	T	C	missense_variant	MODERATE	V2_12g002390.1	1/1:255,69,0:23:0,23:99	Protein of unknown function
12	2837381	T	A	missense_variant	MODERATE	V2_12g002390.1	1/1:255,123,0:41:0,41:99	Protein of unknown function
12	2841184	C	T	missense_variant	MODERATE	V2_12g002390.1	1/1:255,135,0:45:0,45:99	Protein of unknown function
12	2841313	G	A	missense_variant	MODERATE	V2_12g002390.1	1/1:255,93,0:31:0,31:99	Protein of unknown function
12	2841324	C	A	missense_variant	MODERATE	V2_12g002390.1	1/1:255,81,0:27:0,27:99	Protein of unknown function
12	2841431	T	C	synonymous_variant	LOW	V2_12g002390.1	1/1:255,117,0:39:0,39:99	Protein of unknown function
12	2843481	T	C	missense_variant	MODERATE	V2_12g002390.1	1/1:255,69,0:23:0,23:99	Protein of unknown function
12	2844388	C	T	missense_variant	MODERATE	V2_12g002390.1	1/1:255,90,0:30:0,30:99	Protein of unknown function
12	2851117	T	A	synonymous_variant	LOW	V2_12g002400.1	1/1:255,108,0:36:0,36:99	Similar to At1g69160: Protein BIG GRAIN 1-like E (Arabidopsis thaliana OX%3D3702)
12	2887629	A	G	missense_variant	MODERATE	V2_12g002430.1	1/1:255,84,0:28:0,28:99	Protein of unknown function;
12	2895419	G	A	synonymous_variant	LOW	V2_12g002420.1	1/1:255,78,0:26:0,26:99	Similar to Secoisolariciresinol dehydrogenase (Fragment) (Forsythia intermedia OX%3D55183)
12	2895432	G	A	missense_variant	MODERATE	V2_12g002420.1	1/1:255,78,0:26:0,26:99	Similar to Secoisolariciresinol dehydrogenase (Fragment) (Forsythia intermedia OX%3D55183)
12	2895434	A	T	synonymous_variant	LOW	V2_12g002420.1	1/1:255,78,0:26:0,26:99	Similar to Secoisolariciresinol dehydrogenase (Fragment) (Forsythia intermedia OX%3D55183)
12	2895462	G	A	missense_variant	MODERATE	V2_12g002420.1	1/1:255,81,0:27:0,27:99	Similar to Secoisolariciresinol dehydrogenase (Fragment) (Forsythia intermedia OX%3D55183)
12	2895478	C	T	missense_variant	MODERATE	V2_12g002420.1	1/1:255,81,0:27:0,27:99	Similar to Secoisolariciresinol dehydrogenase (Fragment) (Forsythia intermedia OX%3D55183)
12	2895479	C	G	synonymous_variant	LOW	V2_12g002420.1	1/1:255,84,0:28:0,28:99	Similar to Secoisolariciresinol dehydrogenase (Fragment) (Forsythia intermedia OX%3D55183)
12	2895497	T	A	synonymous_variant	LOW	V2_12g002420.1	1/1:255,93,0:31:0,31:99	Similar to Secoisolariciresinol dehydrogenase (Fragment) (Forsythia intermedia OX%3D55183)
12	2895576	G	A	missense_variant	MODERATE	V2_12g002420.1	1/1:255,72,0:24:0,24:99	Similar to Secoisolariciresinol dehydrogenase (Fragment) (Forsythia intermedia OX%3D55183)
12	2895758	C	G	synonymous_variant	LOW	V2_12g002420.1	1/1:255,78,0:26:0,26:99	Similar to Secoisolariciresinol dehydrogenase (Fragment) (Forsythia intermedia OX%3D55183)
12	2895888	C	G	missense_variant	MODERATE	V2_12g002420.1	1/1:255,81,0:27:0,27:99	Similar to Secoisolariciresinol dehydrogenase (Fragment) (Forsythia intermedia OX%3D55183)
12	2895910	C	T	missense_variant	MODERATE	V2_12g002420.1	1/1:255,57,0:19:0,19:99	Similar to Secoisolariciresinol dehydrogenase (Fragment) (Forsythia intermedia OX%3D55183)
12	2895940	A	G	missense_variant	MODERATE	V2_12g002420.1	1/1:255,81,0:27:0,27:99	Similar to Secoisolariciresinol dehydrogenase (Fragment) (Forsythia intermedia OX%3D55183)
12	2896043	C	T	synonymous_variant	LOW	V2_12g002420.1	1/1:255,117,0:39:0,39:99	Similar to Secoisolariciresinol dehydrogenase (Fragment) (Forsythia intermedia OX%3D55183)
12	2896125	A	G	missense_variant	MODERATE	V2_12g002420.1	1/1:255,117,0:39:0,39:99	Similar to Secoisolariciresinol dehydrogenase (Fragment) (Forsythia intermedia OX%3D55183)
12	2898707	C	T	synonymous_variant	LOW	V2_12g002420.1	1/1:255,126,0:42:0,42:99	Similar to Secoisolariciresinol dehydrogenase (Fragment) (Forsythia intermedia OX%3D55183)
12	2898713	GTTTT	GTT	frameshift_variant&stop_lost&splice_region_variant	HIGH	V2_12g002420.1	1/1:255,108,0:36:0,36:99	Similar to Secoisolariciresinol dehydrogenase (Fragment) (Forsythia intermedia OX%3D55183)
12	2912346	A	G	missense_variant	MODERATE	V2_12g002440.1	1/1:255,117,0:39:0,39:99	Similar to Secoisolariciresinol dehydrogenase (Fragment) (Forsythia intermedia OX%3D55183)
12	2912369	G	A	synonymous_variant	LOW	V2_12g002440.1	1/1:255,117,0:39:0,39:99	Similar to Secoisolariciresinol dehydrogenase (Fragment) (Forsythia intermedia OX%3D55183)
12	2912516	T	C	synonymous_variant	LOW	V2_12g002440.1	1/1:255,77,0:38:1,37:99	Similar to Secoisolariciresinol dehydrogenase (Fragment) (Forsythia intermedia OX%3D55183)
12	2912705	A	G	synonymous_variant	LOW	V2_12g002440.1	1/1:255,69,0:23:0,23:99	Similar to Secoisolariciresinol dehydrogenase (Fragment) (Forsythia intermedia OX%3D55183)
12	2912711	G	A	synonymous_variant	LOW	V2_12g002440.1	1/1:255,66,0:22:0,22:99	Similar to Secoisolariciresinol dehydrogenase (Fragment) (Forsythia intermedia OX%3D55183)
12	2912717	C	A	synonymous_variant	LOW	V2_12g002440.1	1/1:255,66,0:22:0,22:99	Similar to Secoisolariciresinol dehydrogenase (Fragment) (Forsythia intermedia OX%3D55183)
12	2912865	G	T	missense_variant	MODERATE	V2_12g002440.1	1/1:255,81,0:27:0,27:99	Similar to Secoisolariciresinol dehydrogenase (Fragment) (Forsythia intermedia OX%3D55183)
12	2920872	G	A	missense_variant	MODERATE	V2_12g002440.1	1/1:255,72,0:24:0,24:99	Similar to Secoisolariciresinol dehydrogenase (Fragment) (Forsythia intermedia OX%3D55183)
12	2932746	G	A	missense_variant	MODERATE	V2_12g002460.1	0/1:248,0,255:46:22,24:99	Similar to Secoisolariciresinol dehydrogenase (Fragment) (Forsythia intermedia OX%3D55183)
12	2933266	T	C	synonymous_variant	LOW	V2_12g002460.1	1/1:255,117,0:39:0,39:99	Similar to Secoisolariciresinol dehydrogenase (Fragment) (Forsythia intermedia OX%3D55183)
12	2937986	C	T	splice_region_variant&intron_variant	LOW	V2_12g002470.1	0/1:128,0,247:56:38,18:99	Protein of unknown function;
12	2937999	G	A	synonymous_variant	LOW	V2_12g002470.1	0/1:74,0,219:48:37,11:77	Protein of unknown function;
12	2938054	G	A	missense_variant	MODERATE	V2_12g002470.1	0/1:111,0,176:36:21,15:99	Protein of unknown function;
12	2938066	C	T	missense_variant	MODERATE	V2_12g002470.1	0/1:68,0,164:28:18,10:71	Protein of unknown function;

## Sheet: Table_S2c
Chromosome	SNP coordinate	Ref	Alt	Effect	Impact	Gene	Genotype	Function
14	3572	A	T	missense_variant	MODERATE	V2_14g000100.1	0/1:119,0,210:16:9,7:99	Protein of unknown function;
14	3877	T	C	missense_variant	MODERATE	V2_14g000100.1	1/1:255,16,0:20:2,18:29	Protein of unknown function;
14	3887	A	T	synonymous_variant	LOW	V2_14g000100.1	1/1:255,1,0:19:2,17:4	Protein of unknown function;
14	4055	A	G	synonymous_variant	LOW	V2_14g000100.1	1/1:255,57,0:19:0,19:99	Protein of unknown function;
14	4072	T	A	missense_variant	MODERATE	V2_14g000100.1	1/1:255,57,0:19:0,19:99	Protein of unknown function;
14	4217	A	G	synonymous_variant	LOW	V2_14g000100.1	0/1:255,0,13:19:4,15:16	Protein of unknown function;
14	4238	C	A	synonymous_variant	LOW	V2_14g000100.1	0/1:35,0,246:20:14,6:36	Protein of unknown function;
14	4251	T	A	missense_variant	MODERATE	V2_14g000100.1	0/1:211,0,55:21:9,12:58	Protein of unknown function;
14	4264	G	T	missense_variant	MODERATE	V2_14g000100.1	0/1:42,0,255:25:18,6:44	Protein of unknown function;
14	11581	C	T	synonymous_variant	LOW	V2_14g000100.1	0/1:162,0,119:29:9,20:99	Protein of unknown function;
14	11592	C	T	missense_variant	MODERATE	V2_14g000100.1	0/1:164,0,118:33:12,21:99	Protein of unknown function;
14	11622	A	G	missense_variant	MODERATE	V2_14g000100.1	0/1:102,0,210:42:31,11:99	Protein of unknown function;
14	11629	T	G	synonymous_variant	LOW	V2_14g000100.1	0/1:37,0,230:49:41,8:39	Protein of unknown function;
14	11636	A	T	missense_variant	MODERATE	V2_14g000100.1	0/1:112,0,255:63:46,17:99	Protein of unknown function;
14	11691	C	G	splice_region_variant&intron_variant	LOW	V2_14g000100.1	0/1:255,0,255:77:57,20:99	Protein of unknown function;
14	18774	T	A	missense_variant	MODERATE	V2_14g000100.1	0/1:59,0,14:10:2,8:17	Protein of unknown function;
14	18792	T	C	missense_variant	MODERATE	V2_14g000100.1	1/1:69,18,0:6:0,6:33	Protein of unknown function;
14	18801	A	T	missense_variant	MODERATE	V2_14g000100.1	1/1:57,9,0:3:0,3:15	Protein of unknown function;
14	18803	C	T	missense_variant	MODERATE	V2_14g000100.1	1/1:57,9,0:3:0,3:15	Protein of unknown function;
14	18810	C	A	missense_variant	MODERATE	V2_14g000100.1	1/1:57,9,0:3:0,3:15	Protein of unknown function;
14	18813	T	A	missense_variant	MODERATE	V2_14g000100.1	1/1:57,9,0:3:0,3:15	Protein of unknown function;
14	18815	T	C	synonymous_variant	LOW	V2_14g000100.1	1/1:57,9,0:3:0,3:15	Protein of unknown function;
14	18823	T	G	synonymous_variant	LOW	V2_14g000100.1	1/1:57,9,0:3:0,3:15	Protein of unknown function;
14	18824	T	C	synonymous_variant	LOW	V2_14g000100.1	1/1:57,9,0:3:0,3:15	Protein of unknown function;
14	52425	T	C	synonymous_variant	LOW	V2_14g000110.1	1/1:255,99,0:33:0,33:99	Similar to At1g79540: Pentatricopeptide repeat-containing protein At1g79540 (Arabidopsis thaliana OX%3D3702)
14	53015	T	C	missense_variant	MODERATE	V2_14g000110.1	1/1:255,102,0:34:0,34:99	Similar to At1g79540: Pentatricopeptide repeat-containing protein At1g79540 (Arabidopsis thaliana OX%3D3702)
14	53226	C	G	missense_variant	MODERATE	V2_14g000110.1	1/1:255,54,0:18:0,18:99	Similar to At1g79540: Pentatricopeptide repeat-containing protein At1g79540 (Arabidopsis thaliana OX%3D3702)
14	53308	C	T	missense_variant	MODERATE	V2_14g000110.1	1/1:255,105,0:35:0,35:99	Similar to At1g79540: Pentatricopeptide repeat-containing protein At1g79540 (Arabidopsis thaliana OX%3D3702)
14	53502	C	A	synonymous_variant	LOW	V2_14g000110.1	1/1:255,123,0:41:0,41:99	Similar to At1g79540: Pentatricopeptide repeat-containing protein At1g79540 (Arabidopsis thaliana OX%3D3702)
14	53730	T	C	synonymous_variant	LOW	V2_14g000110.1	1/1:255,141,0:47:0,47:99	Similar to At1g79540: Pentatricopeptide repeat-containing protein At1g79540 (Arabidopsis thaliana OX%3D3702)
14	53874	C	T	synonymous_variant	LOW	V2_14g000110.1	1/1:255,117,0:39:0,39:99	Similar to At1g79540: Pentatricopeptide repeat-containing protein At1g79540 (Arabidopsis thaliana OX%3D3702)
14	54262	C	T	synonymous_variant	LOW	V2_14g000110.1	1/1:255,96,0:32:0,32:99	Similar to At1g79540: Pentatricopeptide repeat-containing protein At1g79540 (Arabidopsis thaliana OX%3D3702)
14	54591	C	T	synonymous_variant	LOW	V2_14g000110.1	1/1:255,87,0:29:0,29:99	Similar to At1g79540: Pentatricopeptide repeat-containing protein At1g79540 (Arabidopsis thaliana OX%3D3702)
14	66279	T	C	synonymous_variant	LOW	V2_14g000120.1	1/1:255,99,0:33:0,33:99	Similar to CURT1B: Protein CURVATURE THYLAKOID 1B%2C chloroplastic (Arabidopsis thaliana OX%3D3702)
14	66522	T	G	splice_region_variant&intron_variant	LOW	V2_14g000120.1	1/1:255,93,0:31:0,31:99	Similar to CURT1B: Protein CURVATURE THYLAKOID 1B%2C chloroplastic (Arabidopsis thaliana OX%3D3702)
14	92055	G	T	start_lost	HIGH	V2_14g000140.1	0/1:255,0,255:28:13,15:99	Similar to WAXY: Granule-bound starch synthase 1%2C chloroplastic/amyloplastic (Solanum tuberosum OX%3D4113);
14	93084	G	A	missense_variant	MODERATE	V2_14g000140.1	0/1:255,0,103:48:13,35:99	Similar to WAXY: Granule-bound starch synthase 1%2C chloroplastic/amyloplastic (Solanum tuberosum OX%3D4113);
14	100173	G	T	synonymous_variant	LOW	V2_14g000140.1	1/1:255,96,0:32:0,32:99	Similar to WAXY: Granule-bound starch synthase 1%2C chloroplastic/amyloplastic (Solanum tuberosum OX%3D4113);
14	100174	C	T	missense_variant	MODERATE	V2_14g000140.1	1/1:255,96,0:32:0,32:99	Similar to WAXY: Granule-bound starch synthase 1%2C chloroplastic/amyloplastic (Solanum tuberosum OX%3D4113);
14	100186	G	T	stop_gained	HIGH	V2_14g000140.1	1/1:255,90,0:30:0,30:99	Similar to WAXY: Granule-bound starch synthase 1%2C chloroplastic/amyloplastic (Solanum tuberosum OX%3D4113);
14	106855	A	G	missense_variant	MODERATE	V2_14g000160.1	1/1:255,60,0:20:0,20:99	Protein of unknown function;
14	107585	G	A	missense_variant	MODERATE	V2_14g000160.1	1/1:196,39,0:13:0,13:75	Protein of unknown function;
14	107692	G	A	synonymous_variant	LOW	V2_14g000160.1	1/1:255,60,0:20:0,20:99	Protein of unknown function;
14	107750	T	C	synonymous_variant	LOW	V2_14g000160.1	1/1:250,57,0:19:0,19:99	Protein of unknown function;
14	107777	G	A	splice_donor_variant&intron_variant	HIGH	V2_14g000160.1	1/1:252,63,0:21:0,21:99	Protein of unknown function;
14	108240	G	A	splice_region_variant&intron_variant	LOW	V2_14g000160.1	1/1:125,30,0:10:0,10:57	Protein of unknown function;
14	108270	A	C	missense_variant	MODERATE	V2_14g000160.1	1/1:197,39,0:13:0,13:75	Protein of unknown function;
14	108380	C	T	synonymous_variant	LOW	V2_14g000160.1	1/1:255,78,0:26:0,26:99	Protein of unknown function;
14	133611	G	A	missense_variant	MODERATE	V2_14g000170.1	1/1:255,114,0:38:0,38:99	Similar to WAXY: Granule-bound starch synthase 1%2C chloroplastic/amyloplastic (Solanum tuberosum OX%3D4113)
14	133726	G	A	missense_variant	MODERATE	V2_14g000170.1	1/1:255,90,0:30:0,30:99	Similar to WAXY: Granule-bound starch synthase 1%2C chloroplastic/amyloplastic (Solanum tuberosum OX%3D4113)
14	133985	G	A	splice_region_variant&intron_variant	LOW	V2_14g000170.1	1/1:179,18,0:6:0,6:33	Similar to WAXY: Granule-bound starch synthase 1%2C chloroplastic/amyloplastic (Solanum tuberosum OX%3D4113)
14	134544	A	G	synonymous_variant	LOW	V2_14g000170.1	0/1:30,0,255:31:27,4:28	Similar to WAXY: Granule-bound starch synthase 1%2C chloroplastic/amyloplastic (Solanum tuberosum OX%3D4113)
14	134565	C	T	synonymous_variant	LOW	V2_14g000170.1	0/1:85,0,255:32:25,7:88	Similar to WAXY: Granule-bound starch synthase 1%2C chloroplastic/amyloplastic (Solanum tuberosum OX%3D4113)
14	134702	T	C	missense_variant	MODERATE	V2_14g000170.1	0/1:234,0,255:37:24,13:99	Similar to WAXY: Granule-bound starch synthase 1%2C chloroplastic/amyloplastic (Solanum tuberosum OX%3D4113)
14	134715	T	G	missense_variant	MODERATE	V2_14g000170.1	0/1:192,0,255:36:26,10:99	Similar to WAXY: Granule-bound starch synthase 1%2C chloroplastic/amyloplastic (Solanum tuberosum OX%3D4113)
14	134741	T	C	missense_variant	MODERATE	V2_14g000170.1	0/1:255,0,255:47:29,18:99	Similar to WAXY: Granule-bound starch synthase 1%2C chloroplastic/amyloplastic (Solanum tuberosum OX%3D4113)
14	134753	G	A	missense_variant	MODERATE	V2_14g000170.1	0/1:255,0,255:49:29,20:99	Similar to WAXY: Granule-bound starch synthase 1%2C chloroplastic/amyloplastic (Solanum tuberosum OX%3D4113)
14	134754	G	A	missense_variant	MODERATE	V2_14g000170.1	0/1:255,0,255:49:30,19:99	Similar to WAXY: Granule-bound starch synthase 1%2C chloroplastic/amyloplastic (Solanum tuberosum OX%3D4113)
14	134851	TTATAT	TTAT	splice_region_variant&intron_variant	LOW	V2_14g000170.1	0/1:90,0,255:44:31,13:93	Similar to WAXY: Granule-bound starch synthase 1%2C chloroplastic/amyloplastic (Solanum tuberosum OX%3D4113)
14	135085	ATT	AT	frameshift_variant	HIGH	V2_14g000170.1	0/1:137,0,255:60:41,19:99	Similar to WAXY: Granule-bound starch synthase 1%2C chloroplastic/amyloplastic (Solanum tuberosum OX%3D4113)
14	135121	A	T	stop_gained	HIGH	V2_14g000170.1	0/1:255,0,255:55:35,20:99	Similar to WAXY: Granule-bound starch synthase 1%2C chloroplastic/amyloplastic (Solanum tuberosum OX%3D4113)
14	135138	C	G	missense_variant	MODERATE	V2_14g000170.1	0/1:255,0,255:49:29,20:99	Similar to WAXY: Granule-bound starch synthase 1%2C chloroplastic/amyloplastic (Solanum tuberosum OX%3D4113)
14	135148	G	A	missense_variant	MODERATE	V2_14g000170.1	0/1:255,0,255:50:33,17:99	Similar to WAXY: Granule-bound starch synthase 1%2C chloroplastic/amyloplastic (Solanum tuberosum OX%3D4113)
14	135149	C	A	missense_variant	MODERATE	V2_14g000170.1	0/1:255,0,255:49:33,16:99	Similar to WAXY: Granule-bound starch synthase 1%2C chloroplastic/amyloplastic (Solanum tuberosum OX%3D4113)
14	135156	G	A	synonymous_variant	LOW	V2_14g000170.1	0/1:255,0,255:48:31,17:99	Similar to WAXY: Granule-bound starch synthase 1%2C chloroplastic/amyloplastic (Solanum tuberosum OX%3D4113)
14	135164	C	T	missense_variant	MODERATE	V2_14g000170.1	0/1:255,0,255:47:32,15:99	Similar to WAXY: Granule-bound starch synthase 1%2C chloroplastic/amyloplastic (Solanum tuberosum OX%3D4113)
14	135170	C	T	missense_variant	MODERATE	V2_14g000170.1	0/1:255,0,255:47:32,15:99	Similar to WAXY: Granule-bound starch synthase 1%2C chloroplastic/amyloplastic (Solanum tuberosum OX%3D4113)
14	135205	A	G	missense_variant	MODERATE	V2_14g000170.1	0/1:216,0,255:41:29,12:99	Similar to WAXY: Granule-bound starch synthase 1%2C chloroplastic/amyloplastic (Solanum tuberosum OX%3D4113)
14	135222	GA	GAA	frameshift_variant	HIGH	V2_14g000170.1	0/1:167,0,223:42:28,14:99	Similar to WAXY: Granule-bound starch synthase 1%2C chloroplastic/amyloplastic (Solanum tuberosum OX%3D4113)
14	135269	A	T	missense_variant	MODERATE	V2_14g000170.1	0/1:213,0,187:24:13,11:99	Similar to WAXY: Granule-bound starch synthase 1%2C chloroplastic/amyloplastic (Solanum tuberosum OX%3D4113)
14	135279	T	C	synonymous_variant	LOW	V2_14g000170.1	0/1:229,0,188:25:13,12:99	Similar to WAXY: Granule-bound starch synthase 1%2C chloroplastic/amyloplastic (Solanum tuberosum OX%3D4113)
14	135398	GTGTATGTAT	GTGTATGTATGTATGTAT	splice_acceptor_variant&intron_variant	HIGH	V2_14g000170.1	1/1:120,6,0:2:0,2:10	Similar to WAXY: Granule-bound starch synthase 1%2C chloroplastic/amyloplastic (Solanum tuberosum OX%3D4113)
14	135425	C	G	missense_variant	MODERATE	V2_14g000170.1	0/1:99,0,154:11:7,4:99	Similar to WAXY: Granule-bound starch synthase 1%2C chloroplastic/amyloplastic (Solanum tuberosum OX%3D4113)
14	135429	T	C	missense_variant	MODERATE	V2_14g000170.1	0/1:85,0,160:12:8,4:88	Similar to WAXY: Granule-bound starch synthase 1%2C chloroplastic/amyloplastic (Solanum tuberosum OX%3D4113)
14	135440	G	A	missense_variant	MODERATE	V2_14g000170.1	0/1:75,0,195:13:9,4:78	Similar to WAXY: Granule-bound starch synthase 1%2C chloroplastic/amyloplastic (Solanum tuberosum OX%3D4113)
14	135466	G	A	synonymous_variant	LOW	V2_14g000170.1	0/1:130,0,168:15:9,6:99	Similar to WAXY: Granule-bound starch synthase 1%2C chloroplastic/amyloplastic (Solanum tuberosum OX%3D4113)
14	135502	C	T	synonymous_variant	LOW	V2_14g000170.1	0/1:175,0,172:22:11,11:99	Similar to WAXY: Granule-bound starch synthase 1%2C chloroplastic/amyloplastic (Solanum tuberosum OX%3D4113)
14	135505	A	G	synonymous_variant	LOW	V2_14g000170.1	0/1:177,0,177:25:13,12:99	Similar to WAXY: Granule-bound starch synthase 1%2C chloroplastic/amyloplastic (Solanum tuberosum OX%3D4113)
14	135508	T	C	synonymous_variant	LOW	V2_14g000170.1	0/1:179,0,177:25:12,13:99	Similar to WAXY: Granule-bound starch synthase 1%2C chloroplastic/amyloplastic (Solanum tuberosum OX%3D4113)
14	135550	T	A	synonymous_variant	LOW	V2_14g000170.1	0/1:217,0,255:35:21,14:99	Similar to WAXY: Granule-bound starch synthase 1%2C chloroplastic/amyloplastic (Solanum tuberosum OX%3D4113)
14	135553	A	G	synonymous_variant	LOW	V2_14g000170.1	0/1:217,0,255:35:21,14:99	Similar to WAXY: Granule-bound starch synthase 1%2C chloroplastic/amyloplastic (Solanum tuberosum OX%3D4113)
14	135562	C	T	synonymous_variant	LOW	V2_14g000170.1	0/1:226,0,255:32:20,12:99	Similar to WAXY: Granule-bound starch synthase 1%2C chloroplastic/amyloplastic (Solanum tuberosum OX%3D4113)
14	135564	G	T	missense_variant	MODERATE	V2_14g000170.1	0/1:255,0,227:33:12,21:99	Similar to WAXY: Granule-bound starch synthase 1%2C chloroplastic/amyloplastic (Solanum tuberosum OX%3D4113)
14	135682	C	T	splice_region_variant&intron_variant	LOW	V2_14g000170.1	0/1:245,0,255:31:18,13:99	Similar to WAXY: Granule-bound starch synthase 1%2C chloroplastic/amyloplastic (Solanum tuberosum OX%3D4113)
14	135685	G	C	splice_acceptor_variant&intron_variant	HIGH	V2_14g000170.1	0/1:219,0,255:34:22,12:99	Similar to WAXY: Granule-bound starch synthase 1%2C chloroplastic/amyloplastic (Solanum tuberosum OX%3D4113)
14	135686	G	A	missense_variant&splice_region_variant	MODERATE	V2_14g000170.1	0/1:245,0,255:35:22,13:99	Similar to WAXY: Granule-bound starch synthase 1%2C chloroplastic/amyloplastic (Solanum tuberosum OX%3D4113)
14	135715	G	C	missense_variant	MODERATE	V2_14g000170.1	0/1:255,0,255:35:20,15:99	Similar to WAXY: Granule-bound starch synthase 1%2C chloroplastic/amyloplastic (Solanum tuberosum OX%3D4113)
14	135733	A	G	synonymous_variant	LOW	V2_14g000170.1	0/1:241,0,255:35:20,15:99	Similar to WAXY: Granule-bound starch synthase 1%2C chloroplastic/amyloplastic (Solanum tuberosum OX%3D4113)
14	135742	G	A	synonymous_variant	LOW	V2_14g000170.1	0/1:216,0,255:34:22,12:99	Similar to WAXY: Granule-bound starch synthase 1%2C chloroplastic/amyloplastic (Solanum tuberosum OX%3D4113)
14	135747	A	G	missense_variant	MODERATE	V2_14g000170.1	0/1:228,0,255:37:23,14:99	Similar to WAXY: Granule-bound starch synthase 1%2C chloroplastic/amyloplastic (Solanum tuberosum OX%3D4113)
14	135758	G	T	missense_variant	MODERATE	V2_14g000170.1	0/1:204,0,255:36:23,13:99	Similar to WAXY: Granule-bound starch synthase 1%2C chloroplastic/amyloplastic (Solanum tuberosum OX%3D4113)
14	135771	A	T	missense_variant	MODERATE	V2_14g000170.1	0/1:255,0,255:36:23,13:99	Similar to WAXY: Granule-bound starch synthase 1%2C chloroplastic/amyloplastic (Solanum tuberosum OX%3D4113)
14	135785	C	T	missense_variant	MODERATE	V2_14g000170.1	0/1:255,0,255:36:21,15:99	Similar to WAXY: Granule-bound starch synthase 1%2C chloroplastic/amyloplastic (Solanum tuberosum OX%3D4113)
14	135798	C	T	missense_variant	MODERATE	V2_14g000170.1	0/1:251,0,255:37:22,15:99	Similar to WAXY: Granule-bound starch synthase 1%2C chloroplastic/amyloplastic (Solanum tuberosum OX%3D4113)
14	135818	G	A	missense_variant	MODERATE	V2_14g000170.1	0/1:255,0,255:38:23,15:99	Similar to WAXY: Granule-bound starch synthase 1%2C chloroplastic/amyloplastic (Solanum tuberosum OX%3D4113)
14	136428	C	T	synonymous_variant	LOW	V2_14g000170.1	1/1:255,96,0:32:0,32:99	Similar to WAXY: Granule-bound starch synthase 1%2C chloroplastic/amyloplastic (Solanum tuberosum OX%3D4113)
14	137046	C	G	missense_variant	MODERATE	V2_14g000170.1	1/1:255,66,0:22:0,22:99	Similar to WAXY: Granule-bound starch synthase 1%2C chloroplastic/amyloplastic (Solanum tuberosum OX%3D4113)
14	150306	GCCCAGGCCCAGCCCCAGCCCCAGCCCCAG	GCCCAGCCCCAGCCCCAG	conservative_inframe_deletion	MODERATE	V2_14g000180.1	1/1:255,78,0:26:0,26:99	Similar to IQD1: Protein IQ-DOMAIN 1 (Arabidopsis thaliana OX%3D3702)
14	151440	G	C	synonymous_variant	LOW	V2_14g000180.1	1/1:255,81,0:27:0,27:99	Similar to IQD1: Protein IQ-DOMAIN 1 (Arabidopsis thaliana OX%3D3702)
14	151981	T	A	missense_variant	MODERATE	V2_14g000180.1	1/1:255,84,0:28:0,28:99	Similar to IQD1: Protein IQ-DOMAIN 1 (Arabidopsis thaliana OX%3D3702)
14	152145	T	C	synonymous_variant	LOW	V2_14g000180.1	1/1:255,66,0:22:0,22:99	Similar to IQD1: Protein IQ-DOMAIN 1 (Arabidopsis thaliana OX%3D3702)
14	154902	C	A	missense_variant	MODERATE	V2_14g000190.1	1/1:255,96,0:32:0,32:99	Similar to ARL2: ADP-ribosylation factor-like protein 2 (Arabidopsis thaliana OX%3D3702)
14	155485	T	C	missense_variant	MODERATE	V2_14g000190.1	1/1:255,57,0:19:0,19:99	Similar to ARL2: ADP-ribosylation factor-like protein 2 (Arabidopsis thaliana OX%3D3702)
14	155507	G	A	synonymous_variant	LOW	V2_14g000190.1	1/1:255,60,0:20:0,20:99	Similar to ARL2: ADP-ribosylation factor-like protein 2 (Arabidopsis thaliana OX%3D3702)
14	162023	G	A	synonymous_variant	LOW	V2_14g000210.1	1/1:255,154,0:51:0,51:99	Similar to KCS1: 3-ketoacyl-CoA synthase 1 (Arabidopsis thaliana OX%3D3702)
14	162068	T	A	missense_variant	MODERATE	V2_14g000210.1	1/1:255,120,0:40:0,40:99	Similar to KCS1: 3-ketoacyl-CoA synthase 1 (Arabidopsis thaliana OX%3D3702)
14	162107	A	C	synonymous_variant	LOW	V2_14g000210.1	1/1:255,93,0:31:0,31:99	Similar to KCS1: 3-ketoacyl-CoA synthase 1 (Arabidopsis thaliana OX%3D3702)
14	162218	C	G	synonymous_variant	LOW	V2_14g000210.1	1/1:255,90,0:30:0,30:99	Similar to KCS1: 3-ketoacyl-CoA synthase 1 (Arabidopsis thaliana OX%3D3702)
14	162428	G	T	synonymous_variant	LOW	V2_14g000210.1	1/1:255,95,0:44:1,43:99	Similar to KCS1: 3-ketoacyl-CoA synthase 1 (Arabidopsis thaliana OX%3D3702)
14	181900	G	A	synonymous_variant	LOW	V2_14g000220.1	0/1:107,0,255:39:29,10:99	Similar to PAT12: Probable protein S-acyltransferase 12 (Arabidopsis thaliana OX%3D3702)
14	182104	C	G	missense_variant	MODERATE	V2_14g000220.1	0/1:255,0,255:62:30,32:99	Similar to PAT12: Probable protein S-acyltransferase 12 (Arabidopsis thaliana OX%3D3702)
14	182115	T	G	missense_variant	MODERATE	V2_14g000220.1	0/1:255,0,255:57:24,33:99	Similar to PAT12: Probable protein S-acyltransferase 12 (Arabidopsis thaliana OX%3D3702)
14	182294	G	A	synonymous_variant	LOW	V2_14g000220.1	1/1:255,123,0:41:0,41:99	Similar to PAT12: Probable protein S-acyltransferase 12 (Arabidopsis thaliana OX%3D3702)
14	182344	T	C	missense_variant	MODERATE	V2_14g000220.1	0/1:107,0,255:40:29,11:99	Similar to PAT12: Probable protein S-acyltransferase 12 (Arabidopsis thaliana OX%3D3702)
14	226518	A	G	missense_variant	MODERATE	V2_14g000230.1	1/1:255,105,0:35:0,35:99	Similar to MYC4: Transcription factor MYC4 (Arabidopsis thaliana OX%3D3702)
14	226563	T	C	missense_variant	MODERATE	V2_14g000230.1	1/1:255,111,0:37:0,37:99	Similar to MYC4: Transcription factor MYC4 (Arabidopsis thaliana OX%3D3702)
14	226662	G	C	missense_variant	MODERATE	V2_14g000230.1	1/1:255,154,0:51:0,51:99	Similar to MYC4: Transcription factor MYC4 (Arabidopsis thaliana OX%3D3702)
14	226781	CCTACTTCTACTTCTACTTCTACTTCTACTTCTACTTCTACTTCT	CCTACTTCTACTTCTACTTCTACTTCTACTTCT	conservative_inframe_deletion	MODERATE	V2_14g000230.1	1/1:255,126,0:42:0,42:99	Similar to MYC4: Transcription factor MYC4 (Arabidopsis thaliana OX%3D3702)
14	227189	A	G	missense_variant	MODERATE	V2_14g000230.1	1/1:255,166,0:55:0,55:99	Similar to MYC4: Transcription factor MYC4 (Arabidopsis thaliana OX%3D3702)
14	227350	A	G	synonymous_variant	LOW	V2_14g000230.1	1/1:255,96,0:32:0,32:99	Similar to MYC4: Transcription factor MYC4 (Arabidopsis thaliana OX%3D3702)
14	240075	T	C	synonymous_variant	LOW	V2_14g000240.1	1/1:255,108,0:36:0,36:99	Similar to ROPGAP3: Rho GTPase-activating protein 3 (Arabidopsis thaliana OX%3D3702)
14	240245	A	C	missense_variant	MODERATE	V2_14g000240.1	1/1:255,138,0:46:0,46:99	Similar to ROPGAP3: Rho GTPase-activating protein 3 (Arabidopsis thaliana OX%3D3702)
14	240336	C	T	synonymous_variant	LOW	V2_14g000240.1	1/1:255,129,0:43:0,43:99	Similar to ROPGAP3: Rho GTPase-activating protein 3 (Arabidopsis thaliana OX%3D3702)
14	240834	T	C	synonymous_variant	LOW	V2_14g000240.1	1/1:255,93,0:31:0,31:99	Similar to ROPGAP3: Rho GTPase-activating protein 3 (Arabidopsis thaliana OX%3D3702)
14	241157	G	T	synonymous_variant	LOW	V2_14g000240.1	1/1:255,132,0:44:0,44:99	Similar to ROPGAP3: Rho GTPase-activating protein 3 (Arabidopsis thaliana OX%3D3702)
14	241250	C	T	synonymous_variant	LOW	V2_14g000240.1	1/1:255,132,0:44:0,44:99	Similar to ROPGAP3: Rho GTPase-activating protein 3 (Arabidopsis thaliana OX%3D3702)
14	241978	TGGAAGAGGAAGAGGAAGAGGAAGAGGAAGAGGAA	TGGAAGAGGAAGAGGAAGAGGAAGAGGAA	conservative_inframe_deletion	MODERATE	V2_14g000240.1	1/1:255,99,0:33:0,33:99	Similar to ROPGAP3: Rho GTPase-activating protein 3 (Arabidopsis thaliana OX%3D3702)
14	242071	A	C	missense_variant	MODERATE	V2_14g000240.1	1/1:255,123,0:41:0,41:99	Similar to ROPGAP3: Rho GTPase-activating protein 3 (Arabidopsis thaliana OX%3D3702)
14	242189	GTCTT	GTCTTAATCTTTATCTT	stop_gained&conservative_inframe_insertion	HIGH	V2_14g000240.1	0/1:255,0,111:35:9,26:99	Similar to ROPGAP3: Rho GTPase-activating protein 3 (Arabidopsis thaliana OX%3D3702)
14	255747	C	T	synonymous_variant	LOW	V2_14g000250.1	1/1:255,72,0:24:0,24:99	Similar to CRK3: CDPK-related kinase 3 (Arabidopsis thaliana OX%3D3702)
14	255774	C	G	missense_variant	MODERATE	V2_14g000250.1	1/1:255,69,0:23:0,23:99	Similar to CRK3: CDPK-related kinase 3 (Arabidopsis thaliana OX%3D3702)
14	255921	C	T	synonymous_variant	LOW	V2_14g000250.1	1/1:255,93,0:31:0,31:99	Similar to CRK3: CDPK-related kinase 3 (Arabidopsis thaliana OX%3D3702)
14	258661	C	T	synonymous_variant	LOW	V2_14g000250.1	1/1:255,120,0:40:0,40:99	Similar to CRK3: CDPK-related kinase 3 (Arabidopsis thaliana OX%3D3702)
14	260627	G	A	splice_region_variant&intron_variant	LOW	V2_14g000250.1	1/1:255,90,0:30:0,30:99	Similar to CRK3: CDPK-related kinase 3 (Arabidopsis thaliana OX%3D3702)
14	261621	C	A	synonymous_variant	LOW	V2_14g000250.1	1/1:255,111,0:37:0,37:99	Similar to CRK3: CDPK-related kinase 3 (Arabidopsis thaliana OX%3D3702)
14	264690	A	G	missense_variant	MODERATE	V2_14g000260.1	1/1:255,138,0:46:0,46:99	Similar to ATHB-7: Homeobox-leucine zipper protein ATHB-7 (Arabidopsis thaliana OX%3D3702)
14	287511	T	C	missense_variant	MODERATE	V2_14g000270.1	1/1:255,96,0:32:0,32:99	Similar to CYP78A9: Cytochrome P450 78A9 (Arabidopsis thaliana OX%3D3702)
14	287542	C	A	synonymous_variant	LOW	V2_14g000270.1	1/1:255,99,0:33:0,33:99	Similar to CYP78A9: Cytochrome P450 78A9 (Arabidopsis thaliana OX%3D3702)
14	287737	T	C	synonymous_variant	LOW	V2_14g000270.1	1/1:255,111,0:37:0,37:99	Similar to CYP78A9: Cytochrome P450 78A9 (Arabidopsis thaliana OX%3D3702)
14	287773	A	G	synonymous_variant	LOW	V2_14g000270.1	1/1:255,129,0:43:0,43:99	Similar to CYP78A9: Cytochrome P450 78A9 (Arabidopsis thaliana OX%3D3702)
14	287906	A	G	missense_variant	MODERATE	V2_14g000270.1	1/1:255,111,0:37:0,37:99	Similar to CYP78A9: Cytochrome P450 78A9 (Arabidopsis thaliana OX%3D3702)
14	293297	G	A	synonymous_variant	LOW	V2_14g000280.1	1/1:255,60,0:20:0,20:99	Similar to CYTB5-E: Cytochrome b5 isoform E (Arabidopsis thaliana OX%3D3702)
14	293397	G	A	splice_region_variant&synonymous_variant	LOW	V2_14g000280.1	1/1:255,75,0:25:0,25:99	Similar to CYTB5-E: Cytochrome b5 isoform E (Arabidopsis thaliana OX%3D3702)
14	296381	A	G	synonymous_variant	LOW	V2_14g000280.1	1/1:255,111,0:37:0,37:99	Similar to CYTB5-E: Cytochrome b5 isoform E (Arabidopsis thaliana OX%3D3702)
14	310332	T	C	missense_variant	MODERATE	V2_14g000290.1	1/1:255,90,0:30:0,30:99	Protein of unknown function;
14	310391	A	G	synonymous_variant	LOW	V2_14g000290.1	1/1:255,114,0:38:0,38:99	Protein of unknown function;
14	310446	T	A	missense_variant	MODERATE	V2_14g000290.1	1/1:255,126,0:42:0,42:99	Protein of unknown function;
14	310460	GTTCTTCTTC	GTTCTTC	conservative_inframe_deletion	MODERATE	V2_14g000290.1	1/1:255,135,0:45:0,45:99	Protein of unknown function;
14	310520	G	T	missense_variant	MODERATE	V2_14g000290.1	1/1:255,126,0:42:0,42:99	Protein of unknown function;
14	310529	T	C	synonymous_variant	LOW	V2_14g000290.1	1/1:255,123,0:41:0,41:99	Protein of unknown function;
14	310707	C	T	missense_variant	MODERATE	V2_14g000290.1	1/1:255,84,0:28:0,28:99	Protein of unknown function;
14	310722	CCATCATCATCA	CCATCATCA	conservative_inframe_deletion	MODERATE	V2_14g000290.1	1/1:255,60,0:20:0,20:99	Protein of unknown function;
14	310856	A	G	synonymous_variant	LOW	V2_14g000290.1	1/1:255,84,0:28:0,28:99	Protein of unknown function;
14	310882	T	C	missense_variant	MODERATE	V2_14g000290.1	1/1:255,69,0:23:0,23:99	Protein of unknown function;
14	315149	A	G	missense_variant	MODERATE	V2_14g000300.1	1/1:255,63,0:21:0,21:99	Protein of unknown function;
14	315150	T	C	missense_variant	MODERATE	V2_14g000300.1	1/1:255,63,0:21:0,21:99	Protein of unknown function;
14	315296	C	T	missense_variant	MODERATE	V2_14g000300.1	0/1:30,0,190:13:11,2:28	Protein of unknown function;
14	315298	A	C	synonymous_variant	LOW	V2_14g000300.1	0/1:69,0,80:7:4,3:72	Protein of unknown function;
14	315307	T	A	synonymous_variant	LOW	V2_14g000300.1	0/1:78,0,53:5:2,3:56	Protein of unknown function;
14	315310	T	A	synonymous_variant	LOW	V2_14g000300.1	0/1:56,0,46:4:2,2:49	Protein of unknown function;
14	315312	C	A	missense_variant	MODERATE	V2_14g000300.1	0/1:48,0,132:7:5,2:51	Protein of unknown function;
14	315530	T	C	synonymous_variant	LOW	V2_14g000300.1	1/1:255,93,0:31:0,31:99	Protein of unknown function;
14	315673	A	G	synonymous_variant	LOW	V2_14g000300.1	1/1:255,87,0:29:0,29:99	Protein of unknown function;
14	315942	C	A	missense_variant	MODERATE	V2_14g000300.1	1/1:255,111,0:37:0,37:99	Protein of unknown function;
14	336091	G	A	missense_variant	MODERATE	V2_14g000320.1	1/1:255,102,0:34:0,34:99	Similar to At2g46620: AAA-ATPase At2g46620 (Arabidopsis thaliana OX%3D3702)
14	336360	T	C	synonymous_variant	LOW	V2_14g000320.1	1/1:255,84,0:28:0,28:99	Similar to At2g46620: AAA-ATPase At2g46620 (Arabidopsis thaliana OX%3D3702)
14	336724	C	T	missense_variant	MODERATE	V2_14g000320.1	1/1:255,114,0:38:0,38:99	Similar to At2g46620: AAA-ATPase At2g46620 (Arabidopsis thaliana OX%3D3702)
14	343936	G	A	missense_variant	MODERATE	V2_14g000330.1	1/1:255,93,0:31:0,31:99	Similar to At5g16420: Pentatricopeptide repeat-containing protein At5g16420%2C mitochondrial (Arabidopsis thaliana OX%3D3702)
14	344127	T	C	synonymous_variant	LOW	V2_14g000330.1	1/1:255,99,0:33:0,33:99	Similar to At5g16420: Pentatricopeptide repeat-containing protein At5g16420%2C mitochondrial (Arabidopsis thaliana OX%3D3702)
14	344430	C	A	synonymous_variant	LOW	V2_14g000330.1	1/1:255,99,0:33:0,33:99	Similar to At5g16420: Pentatricopeptide repeat-containing protein At5g16420%2C mitochondrial (Arabidopsis thaliana OX%3D3702)
14	344871	T	C	synonymous_variant	LOW	V2_14g000330.1	1/1:255,111,0:37:0,37:99	Similar to At5g16420: Pentatricopeptide repeat-containing protein At5g16420%2C mitochondrial (Arabidopsis thaliana OX%3D3702)
14	345309	G	T	synonymous_variant	LOW	V2_14g000330.1	1/1:255,45,0:15:0,15:87	Similar to At5g16420: Pentatricopeptide repeat-containing protein At5g16420%2C mitochondrial (Arabidopsis thaliana OX%3D3702)
14	346210	T	A	missense_variant	MODERATE	V2_14g000330.1	1/1:255,78,0:26:0,26:99	Similar to At5g16420: Pentatricopeptide repeat-containing protein At5g16420%2C mitochondrial (Arabidopsis thaliana OX%3D3702)
14	346696	G	C	missense_variant	MODERATE	V2_14g000330.1	1/1:255,129,0:43:0,43:99	Similar to At5g16420: Pentatricopeptide repeat-containing protein At5g16420%2C mitochondrial (Arabidopsis thaliana OX%3D3702)
14	347788	G	A	synonymous_variant	LOW	V2_14g000330.1	1/1:255,120,0:40:0,40:99	Similar to At5g16420: Pentatricopeptide repeat-containing protein At5g16420%2C mitochondrial (Arabidopsis thaliana OX%3D3702)
14	349231	G	A	synonymous_variant	LOW	V2_14g000340.1	1/1:255,90,0:30:0,30:99	Similar to LCA1: Calcium-transporting ATPase%2C endoplasmic reticulum-type (Solanum lycopersicum OX%3D4081)
14	349244	G	C	missense_variant	MODERATE	V2_14g000340.1	1/1:255,93,0:31:0,31:99	Similar to LCA1: Calcium-transporting ATPase%2C endoplasmic reticulum-type (Solanum lycopersicum OX%3D4081)
14	349822	G	A	synonymous_variant	LOW	V2_14g000340.1	1/1:255,120,0:40:0,40:99	Similar to LCA1: Calcium-transporting ATPase%2C endoplasmic reticulum-type (Solanum lycopersicum OX%3D4081)
14	349984	G	A	synonymous_variant	LOW	V2_14g000340.1	1/1:255,138,0:46:0,46:99	Similar to LCA1: Calcium-transporting ATPase%2C endoplasmic reticulum-type (Solanum lycopersicum OX%3D4081)
14	350053	A	G	synonymous_variant	LOW	V2_14g000340.1	1/1:255,117,0:39:0,39:99	Similar to LCA1: Calcium-transporting ATPase%2C endoplasmic reticulum-type (Solanum lycopersicum OX%3D4081)
14	350333	A	G	synonymous_variant	LOW	V2_14g000340.1	1/1:255,160,0:53:0,53:99	Similar to LCA1: Calcium-transporting ATPase%2C endoplasmic reticulum-type (Solanum lycopersicum OX%3D4081)
14	351125	A	T	missense_variant	MODERATE	V2_14g000340.1	1/1:255,54,0:18:0,18:99	Similar to LCA1: Calcium-transporting ATPase%2C endoplasmic reticulum-type (Solanum lycopersicum OX%3D4081)
14	351433	C	T	synonymous_variant	LOW	V2_14g000340.1	1/1:255,102,0:34:0,34:99	Similar to LCA1: Calcium-transporting ATPase%2C endoplasmic reticulum-type (Solanum lycopersicum OX%3D4081)
14	351658	C	T	synonymous_variant	LOW	V2_14g000340.1	1/1:255,99,0:33:0,33:99	Similar to LCA1: Calcium-transporting ATPase%2C endoplasmic reticulum-type (Solanum lycopersicum OX%3D4081)
14	351769	C	T	synonymous_variant	LOW	V2_14g000340.1	1/1:255,114,0:38:0,38:99	Similar to LCA1: Calcium-transporting ATPase%2C endoplasmic reticulum-type (Solanum lycopersicum OX%3D4081)
14	351967	A	G	synonymous_variant	LOW	V2_14g000340.1	1/1:255,126,0:42:0,42:99	Similar to LCA1: Calcium-transporting ATPase%2C endoplasmic reticulum-type (Solanum lycopersicum OX%3D4081)
14	352246	G	T	synonymous_variant	LOW	V2_14g000340.1	1/1:255,78,0:26:0,26:99	Similar to LCA1: Calcium-transporting ATPase%2C endoplasmic reticulum-type (Solanum lycopersicum OX%3D4081)
14	352486	A	G	synonymous_variant	LOW	V2_14g000340.1	1/1:255,141,0:47:0,47:99	Similar to LCA1: Calcium-transporting ATPase%2C endoplasmic reticulum-type (Solanum lycopersicum OX%3D4081)
14	360391	ACCC	ACC	frameshift_variant	HIGH	V2_14g000350.1	1/1:255,84,0:28:0,28:99	Protein of unknown function;
14	360436	G	C	synonymous_variant	LOW	V2_14g000350.1	1/1:255,114,0:38:0,38:99	Protein of unknown function;
14	363351	A	G	synonymous_variant	LOW	V2_14g000360.1	1/1:255,114,0:38:0,38:99	Similar to RS31: Serine/arginine-rich splicing factor RS31 (Arabidopsis thaliana OX%3D3702)
14	364944	C	T	splice_region_variant&synonymous_variant	LOW	V2_14g000350.1	1/1:255,138,0:46:0,46:99	Protein of unknown function;
14	364945	G	A	missense_variant&splice_region_variant	MODERATE	V2_14g000350.1	1/1:255,138,0:46:0,46:99	Protein of unknown function;
14	365414	A	G	missense_variant	MODERATE	V2_14g000360.1	1/1:255,87,0:29:0,29:99	Similar to RS31: Serine/arginine-rich splicing factor RS31 (Arabidopsis thaliana OX%3D3702)
14	365649	A	C	missense_variant	MODERATE	V2_14g000360.1	1/1:255,111,0:37:0,37:99	Similar to RS31: Serine/arginine-rich splicing factor RS31 (Arabidopsis thaliana OX%3D3702)
14	367500	A	G	synonymous_variant	LOW	V2_14g000370.1	1/1:255,105,0:35:0,35:99	Similar to FKGP: Bifunctional fucokinase/fucose pyrophosphorylase (Arabidopsis thaliana OX%3D3702)
14	367545	C	T	synonymous_variant	LOW	V2_14g000370.1	1/1:255,99,0:33:0,33:99	Similar to FKGP: Bifunctional fucokinase/fucose pyrophosphorylase (Arabidopsis thaliana OX%3D3702)
14	368285	G	A	splice_region_variant&intron_variant	LOW	V2_14g000370.1	1/1:255,96,0:32:0,32:99	Similar to FKGP: Bifunctional fucokinase/fucose pyrophosphorylase (Arabidopsis thaliana OX%3D3702)
14	369280	A	G	missense_variant	MODERATE	V2_14g000370.1	1/1:255,105,0:35:0,35:99	Similar to FKGP: Bifunctional fucokinase/fucose pyrophosphorylase (Arabidopsis thaliana OX%3D3702)
14	369351	G	A	synonymous_variant	LOW	V2_14g000370.1	1/1:255,114,0:38:0,38:99	Similar to FKGP: Bifunctional fucokinase/fucose pyrophosphorylase (Arabidopsis thaliana OX%3D3702)
14	369879	T	C	synonymous_variant	LOW	V2_14g000370.1	1/1:255,126,0:42:0,42:99	Similar to FKGP: Bifunctional fucokinase/fucose pyrophosphorylase (Arabidopsis thaliana OX%3D3702)
14	370510	G	A	missense_variant	MODERATE	V2_14g000370.1	1/1:255,111,0:37:0,37:99	Similar to FKGP: Bifunctional fucokinase/fucose pyrophosphorylase (Arabidopsis thaliana OX%3D3702)
14	371566	C	T	synonymous_variant	LOW	V2_14g000370.1	1/1:255,96,0:32:0,32:99	Similar to FKGP: Bifunctional fucokinase/fucose pyrophosphorylase (Arabidopsis thaliana OX%3D3702)
14	371567	G	A	missense_variant	MODERATE	V2_14g000370.1	1/1:255,96,0:32:0,32:99	Similar to FKGP: Bifunctional fucokinase/fucose pyrophosphorylase (Arabidopsis thaliana OX%3D3702)
14	371587	G	A	synonymous_variant	LOW	V2_14g000370.1	1/1:255,114,0:38:0,38:99	Similar to FKGP: Bifunctional fucokinase/fucose pyrophosphorylase (Arabidopsis thaliana OX%3D3702)
14	371659	T	A	synonymous_variant	LOW	V2_14g000370.1	1/1:255,80,0:35:1,34:99	Similar to FKGP: Bifunctional fucokinase/fucose pyrophosphorylase (Arabidopsis thaliana OX%3D3702)
14	372621	A	T	synonymous_variant	LOW	V2_14g000370.1	1/1:255,81,0:27:0,27:99	Similar to FKGP: Bifunctional fucokinase/fucose pyrophosphorylase (Arabidopsis thaliana OX%3D3702)
14	372735	A	G	synonymous_variant	LOW	V2_14g000370.1	1/1:255,63,0:21:0,21:99	Similar to FKGP: Bifunctional fucokinase/fucose pyrophosphorylase (Arabidopsis thaliana OX%3D3702)
14	374431	T	A	stop_gained	HIGH	V2_14g000380.1	1/1:255,99,0:33:0,33:99	Protein of unknown function;
14	374514	T	C	missense_variant	MODERATE	V2_14g000380.1	1/1:255,93,0:31:0,31:99	Protein of unknown function;
14	374520	C	T	missense_variant	MODERATE	V2_14g000380.1	1/1:255,102,0:34:0,34:99	Protein of unknown function;
14	375728	CCCTCCT	CCCTCCTCCT	disruptive_inframe_insertion	MODERATE	V2_14g000380.1	1/1:255,114,0:38:0,38:99	Protein of unknown function;
14	375851	A	G	missense_variant	MODERATE	V2_14g000380.1	1/1:255,90,0:30:0,30:99	Protein of unknown function;
14	375910	C	G	synonymous_variant	LOW	V2_14g000380.1	1/1:255,90,0:30:0,30:99	Protein of unknown function;
14	379075	A	G	splice_region_variant&intron_variant	LOW	V2_14g000390.1	1/1:255,87,0:29:0,29:99	Similar to ALMT10: Aluminum-activated malate transporter 10 (Arabidopsis thaliana OX%3D3702)
14	379079	C	A	splice_region_variant&intron_variant	LOW	V2_14g000390.1	1/1:255,87,0:29:0,29:99	Similar to ALMT10: Aluminum-activated malate transporter 10 (Arabidopsis thaliana OX%3D3702)
14	379586	T	C	missense_variant	MODERATE	V2_14g000390.1	1/1:255,93,0:31:0,31:99	Similar to ALMT10: Aluminum-activated malate transporter 10 (Arabidopsis thaliana OX%3D3702)
14	379673	G	C	missense_variant	MODERATE	V2_14g000390.1	1/1:255,66,0:22:0,22:99	Similar to ALMT10: Aluminum-activated malate transporter 10 (Arabidopsis thaliana OX%3D3702)
14	381521	A	G	missense_variant	MODERATE	V2_14g000400.1	1/1:255,105,0:35:0,35:99	Protein of unknown function;
14	381525	TTGATGACATGAT	TTGAT	frameshift_variant	HIGH	V2_14g000400.1	1/1:255,99,0:33:0,33:99	Protein of unknown function;
14	384902	C	T	synonymous_variant	LOW	V2_14g000410.1	1/1:255,105,0:35:0,35:99	Similar to DOF3.7: Dof zinc finger protein DOF3.7 (Arabidopsis thaliana OX%3D3702)
14	385065	G	A	missense_variant	MODERATE	V2_14g000400.1	1/1:255,99,0:33:0,33:99	Protein of unknown function;
14	392651	T	G	synonymous_variant	LOW	V2_14g000420.1	1/1:255,84,0:28:0,28:99	Protein of unknown function;
14	444700	G' Peak
14	455565	C	T	missense_variant	MODERATE	V2_14g000490.1	1/1:255,69,0:23:0,23:99	Similar to CYP703A3: Cytochrome P450 703A2 (Oryza sativa subsp. japonica OX%3D39947)
14	548978	A	G	missense_variant	MODERATE	V2_14g000560.1	1/1:255,96,0:32:0,32:99	Similar to ATX4: Histone-lysine N-methyltransferase ATX4 (Arabidopsis thaliana OX%3D3702)
14	549022	C	T	synonymous_variant	LOW	V2_14g000560.1	1/1:255,96,0:32:0,32:99	Similar to ATX4: Histone-lysine N-methyltransferase ATX4 (Arabidopsis thaliana OX%3D3702)
14	549063	T	C	synonymous_variant	LOW	V2_14g000560.1	1/1:255,84,0:28:0,28:99	Similar to ATX4: Histone-lysine N-methyltransferase ATX4 (Arabidopsis thaliana OX%3D3702)
14	549084	T	C	synonymous_variant	LOW	V2_14g000560.1	1/1:255,93,0:31:0,31:99	Similar to ATX4: Histone-lysine N-methyltransferase ATX4 (Arabidopsis thaliana OX%3D3702)
14	549117	C	T	synonymous_variant	LOW	V2_14g000560.1	1/1:255,96,0:32:0,32:99	Similar to ATX4: Histone-lysine N-methyltransferase ATX4 (Arabidopsis thaliana OX%3D3702)
14	549165	T	A	synonymous_variant	LOW	V2_14g000560.1	1/1:255,102,0:34:0,34:99	Similar to ATX4: Histone-lysine N-methyltransferase ATX4 (Arabidopsis thaliana OX%3D3702)
14	549171	G	A	synonymous_variant	LOW	V2_14g000560.1	1/1:255,102,0:34:0,34:99	Similar to ATX4: Histone-lysine N-methyltransferase ATX4 (Arabidopsis thaliana OX%3D3702)
14	549347	T	C	missense_variant	MODERATE	V2_14g000560.1	1/1:255,87,0:29:0,29:99	Similar to ATX4: Histone-lysine N-methyltransferase ATX4 (Arabidopsis thaliana OX%3D3702)
14	549399	G	A	synonymous_variant	LOW	V2_14g000560.1	1/1:255,84,0:28:0,28:99	Similar to ATX4: Histone-lysine N-methyltransferase ATX4 (Arabidopsis thaliana OX%3D3702)
14	549483	T	C	synonymous_variant	LOW	V2_14g000560.1	1/1:255,72,0:24:0,24:99	Similar to ATX4: Histone-lysine N-methyltransferase ATX4 (Arabidopsis thaliana OX%3D3702)
14	552382	T	A	synonymous_variant	LOW	V2_14g000560.1	1/1:255,75,0:25:0,25:99	Similar to ATX4: Histone-lysine N-methyltransferase ATX4 (Arabidopsis thaliana OX%3D3702)
14	553572	G	T	synonymous_variant	LOW	V2_14g000560.1	1/1:255,78,0:26:0,26:99	Similar to ATX4: Histone-lysine N-methyltransferase ATX4 (Arabidopsis thaliana OX%3D3702)
14	554618	A	C	splice_region_variant&intron_variant	LOW	V2_14g000560.1	1/1:255,65,0:34:1,33:99	Similar to ATX4: Histone-lysine N-methyltransferase ATX4 (Arabidopsis thaliana OX%3D3702)
14	554619	C	T	splice_region_variant&intron_variant	LOW	V2_14g000560.1	1/1:255,68,0:35:1,34:99	Similar to ATX4: Histone-lysine N-methyltransferase ATX4 (Arabidopsis thaliana OX%3D3702)
14	571235	G	T	missense_variant	MODERATE	V2_14g000580.1	1/1:255,151,0:50:0,50:99	Similar to ATL21A: Putative RING-H2 finger protein ATL21A (Arabidopsis thaliana OX%3D3702)
14	571571	G	A	missense_variant	MODERATE	V2_14g000580.1	1/1:255,108,0:36:0,36:99	Similar to ATL21A: Putative RING-H2 finger protein ATL21A (Arabidopsis thaliana OX%3D3702)
14	571696	T	C	synonymous_variant	LOW	V2_14g000580.1	1/1:255,157,0:52:0,52:99	Similar to ATL21A: Putative RING-H2 finger protein ATL21A (Arabidopsis thaliana OX%3D3702)
14	573011	G	A	synonymous_variant	LOW	V2_14g000580.1	1/1:255,90,0:30:0,30:99	Similar to ATL21A: Putative RING-H2 finger protein ATL21A (Arabidopsis thaliana OX%3D3702)
14	573144	G	A	missense_variant	MODERATE	V2_14g000580.1	1/1:255,141,0:47:0,47:99	Similar to ATL21A: Putative RING-H2 finger protein ATL21A (Arabidopsis thaliana OX%3D3702)

## Sheet: Table_S2d
Chromosome	SNP coordinate	Ref	Alt	Effect	Impact	Gene	Genotype	Function
14	25413330	T	C	synonymous_variant	LOW	V2_14g007940.1	0/1:255,0,255:41:22,19:99	Similar to CHER1: Choline transporter protein 1 (Arabidopsis thaliana OX%3D3702);
14	25413856	C	G	synonymous_variant	LOW	V2_14g007940.1	0/1:255,0,255:30:16,14:99	Similar to CHER1: Choline transporter protein 1 (Arabidopsis thaliana OX%3D3702);
14	25413910	G	A	synonymous_variant	LOW	V2_14g007940.1	0/1:252,0,255:30:16,14:99	Similar to CHER1: Choline transporter protein 1 (Arabidopsis thaliana OX%3D3702);
14	25414042	C	T	synonymous_variant	LOW	V2_14g007940.1	0/1:255,0,255:30:18,12:99	Similar to CHER1: Choline transporter protein 1 (Arabidopsis thaliana OX%3D3702);
14	25414045	C	T	synonymous_variant	LOW	V2_14g007940.1	0/1:255,0,255:31:18,13:99	Similar to CHER1: Choline transporter protein 1 (Arabidopsis thaliana OX%3D3702);
14	25414490	T	C	synonymous_variant	LOW	V2_14g007940.1	0/1:219,0,255:27:16,11:99	Similar to CHER1: Choline transporter protein 1 (Arabidopsis thaliana OX%3D3702);
14	25414520	G	A	synonymous_variant	LOW	V2_14g007940.1	0/1:236,0,251:26:14,12:99	Similar to CHER1: Choline transporter protein 1 (Arabidopsis thaliana OX%3D3702);
14	25414610	T	C	synonymous_variant	LOW	V2_14g007940.1	0/1:195,0,255:22:13,9:99	Similar to CHER1: Choline transporter protein 1 (Arabidopsis thaliana OX%3D3702);
14	25414625	A	G	synonymous_variant	LOW	V2_14g007940.1	0/1:192,0,255:27:17,10:99	Similar to CHER1: Choline transporter protein 1 (Arabidopsis thaliana OX%3D3702);
14	25414671	G	A	missense_variant	MODERATE	V2_14g007940.1	0/1:196,0,255:30:21,9:99	Similar to CHER1: Choline transporter protein 1 (Arabidopsis thaliana OX%3D3702);
14	25415733	G	A	synonymous_variant	LOW	V2_14g007940.1	0/1:215,0,255:31:19,12:99	Similar to CHER1: Choline transporter protein 1 (Arabidopsis thaliana OX%3D3702);
14	25415856	T	G	missense_variant	MODERATE	V2_14g007940.1	0/1:252,0,199:25:11,14:99	Similar to CHER1: Choline transporter protein 1 (Arabidopsis thaliana OX%3D3702);
14	25417740	G	A	stop_gained	HIGH	V2_14g007950.1	0/1:104,0,255:29:23,6:99	Similar to TSJT1: Stem-specific protein TSJT1 (Nicotiana tabacum OX%3D4097);
14	25417752	C	T	missense_variant	MODERATE	V2_14g007950.1	1/1:255,87,0:29:0,29:99	Similar to TSJT1: Stem-specific protein TSJT1 (Nicotiana tabacum OX%3D4097);
14	25417960	A	G	synonymous_variant	LOW	V2_14g007950.1	0/1:255,0,219:31:11,20:99	Similar to TSJT1: Stem-specific protein TSJT1 (Nicotiana tabacum OX%3D4097);
14	25418550	T	C	synonymous_variant	LOW	V2_14g007950.1	0/1:207,0,248:24:12,12:99	Similar to TSJT1: Stem-specific protein TSJT1 (Nicotiana tabacum OX%3D4097);
14	25423734	C	G	splice_region_variant&intron_variant	LOW	V2_14g007960.1	0/1:235,0,255:34:20,14:99	Similar to ALN: Allantoinase (Arabidopsis thaliana OX%3D3702)
14	25440790	T	C	missense_variant	MODERATE	V2_14g007980.1	0/1:255,0,255:40:21,19:99	Similar to CBSX5: CBS domain-containing protein CBSX5 (Arabidopsis thaliana OX%3D3702);
14	25442201	G	T	missense_variant	MODERATE	V2_14g007980.1	0/1:255,0,255:37:16,21:99	Similar to CBSX5: CBS domain-containing protein CBSX5 (Arabidopsis thaliana OX%3D3702);
14	25460066	A	C	splice_region_variant&intron_variant	LOW	V2_14g007990.1	0/1:220,0,255:35:24,11:99	Protein of unknown function;
14	25462553	C	A	splice_region_variant&intron_variant	LOW	V2_14g007990.1	0/1:255,0,255:37:19,18:99	Protein of unknown function;
14	25463634	CTAA	CTAATAA	splice_region_variant&intron_variant	LOW	V2_14g007990.1	0/1:255,0,255:28:17,11:99	Protein of unknown function;
14	25463819	C	G	synonymous_variant	LOW	V2_14g007990.1	0/1:255,0,255:36:16,20:99	Protein of unknown function;
14	25486703	G	A	missense_variant	MODERATE	V2_14g008000.1	0/1:255,0,255:36:21,15:99	Similar to CRPK1: Cold-responsive protein kinase 1 (Arabidopsis thaliana OX%3D3702)
14	25486812	G	A	missense_variant	MODERATE	V2_14g008000.1	0/1:255,0,223:36:13,23:99	Similar to CRPK1: Cold-responsive protein kinase 1 (Arabidopsis thaliana OX%3D3702)
14	25496498	T	C	missense_variant	MODERATE	V2_14g008010.1	0/1:255,0,255:37:19,18:99	Similar to At2g20760: Clathrin light chain 1 (Arabidopsis thaliana OX%3D3702)
14	25496517	A	G	synonymous_variant	LOW	V2_14g008010.1	0/1:255,0,255:38:20,18:99	Similar to At2g20760: Clathrin light chain 1 (Arabidopsis thaliana OX%3D3702)
14	25496576	TGGTGGCGG	TGG	conservative_inframe_deletion	MODERATE	V2_14g008010.1	0/1:255,0,255:34:20,14:99	Similar to At2g20760: Clathrin light chain 1 (Arabidopsis thaliana OX%3D3702)
14	25496666	G	C	missense_variant	MODERATE	V2_14g008010.1	0/1:221,0,255:26:15,11:99	Similar to At2g20760: Clathrin light chain 1 (Arabidopsis thaliana OX%3D3702)
14	25496667	T	A	synonymous_variant	LOW	V2_14g008010.1	0/1:224,0,255:25:14,11:99	Similar to At2g20760: Clathrin light chain 1 (Arabidopsis thaliana OX%3D3702)
14	25496738	C	A	missense_variant	MODERATE	V2_14g008010.1	0/1:255,0,255:36:21,15:99	Similar to At2g20760: Clathrin light chain 1 (Arabidopsis thaliana OX%3D3702)
14	25511070	A	G	missense_variant	MODERATE	V2_14g008020.1	1/1:255,120,0:40:0,40:99	Similar to CPL1: RNA polymerase II C-terminal domain phosphatase-like 1 (Arabidopsis thaliana OX%3D3702)
14	25512935	T	C	synonymous_variant	LOW	V2_14g008020.1	0/1:223,0,254:32:19,13:99	Similar to CPL1: RNA polymerase II C-terminal domain phosphatase-like 1 (Arabidopsis thaliana OX%3D3702)
14	25516399	A	T	missense_variant	MODERATE	V2_14g008020.1	0/1:255,0,255:34:15,19:99	Similar to CPL1: RNA polymerase II C-terminal domain phosphatase-like 1 (Arabidopsis thaliana OX%3D3702)
14	25516405	T	A	missense_variant	MODERATE	V2_14g008020.1	0/1:255,0,255:37:16,21:99	Similar to CPL1: RNA polymerase II C-terminal domain phosphatase-like 1 (Arabidopsis thaliana OX%3D3702)
14	25516700	G	T	synonymous_variant	LOW	V2_14g008020.1	1/1:255,114,0:38:0,38:99	Similar to CPL1: RNA polymerase II C-terminal domain phosphatase-like 1 (Arabidopsis thaliana OX%3D3702)
14	25517235	C	G	synonymous_variant	LOW	V2_14g008020.1	0/1:255,0,186:30:10,20:99	Similar to CPL1: RNA polymerase II C-terminal domain phosphatase-like 1 (Arabidopsis thaliana OX%3D3702)
14	25517404	A	G	synonymous_variant	LOW	V2_14g008020.1	1/1:255,72,0:24:0,24:99	Similar to CPL1: RNA polymerase II C-terminal domain phosphatase-like 1 (Arabidopsis thaliana OX%3D3702)
14	25517882	T	C	synonymous_variant	LOW	V2_14g008020.1	1/1:255,53,0:30:1,29:99	Similar to CPL1: RNA polymerase II C-terminal domain phosphatase-like 1 (Arabidopsis thaliana OX%3D3702)
14	25518184	A	C	missense_variant	MODERATE	V2_14g008020.1	0/1:227,0,196:25:11,14:99	Similar to CPL1: RNA polymerase II C-terminal domain phosphatase-like 1 (Arabidopsis thaliana OX%3D3702)
14	25518763	C	T	synonymous_variant	LOW	V2_14g008020.1	1/1:255,102,0:34:0,34:99	Similar to CPL1: RNA polymerase II C-terminal domain phosphatase-like 1 (Arabidopsis thaliana OX%3D3702)
14	25542351	A	G	synonymous_variant	LOW	V2_14g008030.1	1/1:255,78,0:26:0,26:99	Similar to WAPL1: Wings apart-like protein 1 (Arabidopsis thaliana OX%3D3702);
14	25546766	G	C	missense_variant	MODERATE	V2_14g008040.1	0/1:255,0,244:35:14,21:99	Protein of unknown function
14	25552853	T	G	missense_variant	MODERATE	V2_14g008040.1	0/1:214,0,255:27:15,12:99	Protein of unknown function
14	25553913	G	A	synonymous_variant	LOW	V2_14g008040.1	0/1:255,0,250:33:15,18:99	Protein of unknown function
14	25572299	G	A	synonymous_variant	LOW	V2_14g008050.1	0/1:145,0,255:51:42,9:99	Protein of unknown function
14	25575872	G	A	missense_variant	MODERATE	V2_14g008050.1	1/1:255,60,0:20:0,20:99	Protein of unknown function
14	25576021	T	G	missense_variant	MODERATE	V2_14g008050.1	0/1:86,0,240:20:13,7:89	Protein of unknown function
14	25576034	A	G	missense_variant	MODERATE	V2_14g008050.1	0/1:90,0,255:19:12,7:93	Protein of unknown function
14	25576093	G	C	missense_variant	MODERATE	V2_14g008050.1	0/1:90,0,255:28:19,9:93	Protein of unknown function
14	25576264	C	T	missense_variant	MODERATE	V2_14g008050.1	1/1:255,51,0:17:0,17:99	Protein of unknown function
14	25576269	T	G	missense_variant	MODERATE	V2_14g008060.1	0/1:105,0,222:17:10,7:99	Protein of unknown function;
14	25576434	C	A	synonymous_variant	LOW	V2_14g008060.1	0/1:61,0,255:74:64,10:64	Protein of unknown function;
14	25576439	C	G	missense_variant	MODERATE	V2_14g008060.1	0/1:255,0,255:66:29,37:99	Protein of unknown function;
14	25576452	GGCAGTTGGGCTCGGTGCACGATCT	G	conservative_inframe_deletion	MODERATE	V2_14g008060.1	0/1:255,0,255:28:18,10:99	Protein of unknown function;
14	25576481	T	A	missense_variant	MODERATE	V2_14g008060.1	0/1:252,0,230:50:12,38:99	Protein of unknown function;
14	25588984	C	T	splice_donor_variant&intron_variant	HIGH	V2_14g008050.1	0/1:255,0,39:34:8,26:42	Protein of unknown function
14	25589062	A	G	missense_variant	MODERATE	V2_14g008050.1	1/1:255,99,0:33:0,33:99	Protein of unknown function
14	25589136	A	G	synonymous_variant	LOW	V2_14g008050.1	1/1:255,87,0:29:0,29:99	Protein of unknown function
14	25589160	T	G	synonymous_variant	LOW	V2_14g008050.1	1/1:255,90,0:30:0,30:99	Protein of unknown function
14	25589186	C	A	missense_variant	MODERATE	V2_14g008050.1	1/1:255,69,0:23:0,23:99	Protein of unknown function
14	25589211	A	G	synonymous_variant	LOW	V2_14g008050.1	1/1:255,66,0:22:0,22:99	Protein of unknown function
14	25589221	G	A	missense_variant	MODERATE	V2_14g008050.1	1/1:255,75,0:25:0,25:99	Protein of unknown function
14	25589236	T	G	splice_region_variant&intron_variant	LOW	V2_14g008050.1	1/1:255,81,0:27:0,27:99	Protein of unknown function
14	25589677	G	A	synonymous_variant	LOW	V2_14g008050.1	0/1:255,0,70:39:13,26:73	Protein of unknown function
14	25589683	G	A	synonymous_variant	LOW	V2_14g008050.1	0/1:70,0,255:39:26,13:73	Protein of unknown function
14	25589696	T	C	missense_variant	MODERATE	V2_14g008050.1	0/1:68,0,255:43:28,15:71	Protein of unknown function
14	25589736	C	A	missense_variant	MODERATE	V2_14g008050.1	0/1:65,0,255:63:46,17:68	Protein of unknown function
14	25589756	A	G	missense_variant	MODERATE	V2_14g008050.1	1/1:255,214,0:71:0,71:99	Protein of unknown function
14	25589855	A	G	splice_region_variant&intron_variant	LOW	V2_14g008050.1	0/1:255,0,255:65:27,38:99	Protein of unknown function
14	25589952	G	T	synonymous_variant	LOW	V2_14g008050.1	0/1:255,0,255:62:27,35:99	Protein of unknown function
14	25590009	G	A	synonymous_variant	LOW	V2_14g008050.1	1/1:255,81,0:27:0,27:99	Protein of unknown function
14	25590397	T	C	synonymous_variant	LOW	V2_14g008050.1	1/1:255,111,0:37:0,37:99	Protein of unknown function
14	25590427	G	A	synonymous_variant	LOW	V2_14g008050.1	1/1:255,96,0:34:0,32:99	Protein of unknown function
14	25614639	A	G	missense_variant	MODERATE	V2_14g008090.1	0/1:253,0,249:30:13,17:99	Protein of unknown function
14	25614714	T	C	missense_variant	MODERATE	V2_14g008090.1	0/1:255,0,164:29:9,20:99	Protein of unknown function
14	25614975	T	G	synonymous_variant	LOW	V2_14g008090.1	0/1:255,0,255:41:21,20:99	Protein of unknown function
14	25615089	A	G	synonymous_variant	LOW	V2_14g008090.1	0/1:255,0,255:30:13,17:99	Protein of unknown function
14	25615158	C	A	synonymous_variant	LOW	V2_14g008090.1	0/1:255,0,201:23:9,14:99	Protein of unknown function
14	25615361	G	A	synonymous_variant	LOW	V2_14g008090.1	0/1:255,0,193:29:10,19:99	Protein of unknown function
14	25615612	C	T	missense_variant	MODERATE	V2_14g008090.1	0/1:199,0,255:57:42,15:99	Protein of unknown function
14	25615630	T	C	missense_variant	MODERATE	V2_14g008090.1	0/1:142,0,255:61:48,13:99	Protein of unknown function
14	25615658	T	A	synonymous_variant	LOW	V2_14g008090.1	0/1:58,0,255:60:52,8:61	Protein of unknown function
14	25615682	G	A	synonymous_variant	LOW	V2_14g008090.1	0/1:221,0,255:64:34,30:99	Protein of unknown function
14	25615684	T	C	missense_variant	MODERATE	V2_14g008090.1	0/1:220,0,255:64:35,29:99	Protein of unknown function
14	25615706	G	A	synonymous_variant	LOW	V2_14g008090.1	0/1:184,0,255:63:48,15:99	Protein of unknown function
14	25615720	T	G	missense_variant	MODERATE	V2_14g008090.1	0/1:81,0,255:60:42,10:84	Protein of unknown function
14	25615727	G	A	synonymous_variant	LOW	V2_14g008090.1	0/1:224,0,255:58:34,24:99	Protein of unknown function
14	25615733	C	G	synonymous_variant	LOW	V2_14g008090.1	0/1:227,0,255:58:33,25:99	Protein of unknown function
14	25615736	G	A	synonymous_variant	LOW	V2_14g008090.1	0/1:232,0,255:56:32,24:99	Protein of unknown function
14	25615745	C	G	synonymous_variant	LOW	V2_14g008090.1	0/1:211,0,255:58:37,21:99	Protein of unknown function
14	25615754	C	T	synonymous_variant	LOW	V2_14g008090.1	0/1:228,0,255:57:36,21:99	Protein of unknown function
14	25615772	G	T	synonymous_variant	LOW	V2_14g008090.1	0/1:255,0,255:49:26,23:99	Protein of unknown function
14	25615781	C	A	synonymous_variant	LOW	V2_14g008090.1	0/1:255,0,255:49:27,22:99	Protein of unknown function
14	25615790	A	G	synonymous_variant	LOW	V2_14g008090.1	0/1:255,0,255:53:29,24:99	Protein of unknown function
14	25615806	A	G	missense_variant	MODERATE	V2_14g008090.1	0/1:133,0,255:47:29,18:99	Protein of unknown function
14	25615811	T	A	synonymous_variant	LOW	V2_14g008090.1	0/1:124,0,255:49:33,16:99	Protein of unknown function
14	25615813	C	A	missense_variant	MODERATE	V2_14g008090.1	0/1:125,0,255:50:33,17:99	Protein of unknown function
14	25636505	T	C	synonymous_variant	LOW	V2_14g008110.1	0/1:41,0,255:57:46,11:43	Protein of unknown function
14	25636574	A	G	synonymous_variant	LOW	V2_14g008110.1	0/1:201,0,255:44:20,24:99	Protein of unknown function
14	25636738	C	T	synonymous_variant	LOW	V2_14g008110.1	0/1:153,0,255:51:29,22:99	Protein of unknown function
14	25708301	T	C	synonymous_variant	LOW	V2_14g008150.1	0/1:165,0,255:29:15,13:99	Protein of unknown function
14	25708304	C	T	synonymous_variant	LOW	V2_14g008150.1	0/1:175,0,255:29:15,14:99	Protein of unknown function
14	25785188	G	C	missense_variant	MODERATE	V2_14g008180.1	0/1:255,0,224:25:12,13:99	Similar to At4g04980: Uncharacterized protein At4g04980 (Arabidopsis thaliana OX%3D3702);
